# Supplementary material for: Inferring the physical properties of yeast chromatin through Bayesian analysis of whole nucleus simulations
Source: Genome Biol. 2017 May 3;18:81. doi: 10.1186/s13059-017-1199-x (PMC5414205; doi:10.1186/s13059-017-1199-x)
Supplement: Supplementary file 2 — Table listing all 144 models used for inference and their parameter values. (XLSX 40 kb) [file 13059_2017_1199_MOESM2_ESM.xlsx]

## Sheet: Sheet1
This table lists all 144 sets of parameter values (P,C,W,L) used in our core simulations. Column A gives the model number and column F the number of replicate simulations.
Model number	Chromatin persistence length P (nm)	Chromatin compaction C (bp/nm)	Chromatin width W (nm)	Microtubule length L (nm)	Number of replicate simulations
1	27	25	30	200	6
2	27	25	30	300	6
3	27	25	30	400	6
4	27	50	30	200	3
5	27	50	30	300	3
6	27	50	30	400	3
7	27	83	30	200	3
8	27	83	30	300	3
9	27	83	30	400	3
10	27	110	30	200	3
11	27	110	30	300	3
12	27	110	30	400	3
13	41	25	45	200	6
14	41	25	45	300	6
15	41	25	45	400	6
16	41	50	45	200	2
17	41	50	45	300	2
18	41	50	45	400	2
19	41	83	45	200	2
20	41	83	45	300	2
21	41	83	45	400	2
22	41	110	45	200	2
23	41	110	45	300	2
24	41	110	45	400	2
25	45	25	30	200	6
26	45	25	30	300	6
27	45	25	30	400	6
28	45	50	30	200	3
29	45	50	30	300	3
30	45	50	30	400	3
31	45	83	30	200	3
32	45	83	30	300	3
33	45	83	30	400	3
34	45	110	30	200	3
35	45	110	30	300	3
36	45	110	30	400	3
37	54	25	60	200	6
38	54	25	60	300	6
39	54	25	60	400	6
40	54	50	60	200	2
41	54	50	60	300	2
42	54	50	60	400	2
43	54	83	60	200	2
44	54	83	60	300	2
45	54	83	60	400	2
46	54	110	60	200	2
47	54	110	60	300	2
48	54	110	60	400	2
49	68	25	45	200	6
50	68	25	45	300	6
51	68	25	45	400	6
52	68	50	45	200	2
53	68	50	45	300	2
54	68	50	45	400	2
55	68	83	45	200	2
56	68	83	45	300	2
57	68	83	45	400	2
58	68	110	45	200	2
59	68	110	45	300	2
60	68	110	45	400	2
61	69	25	30	200	6
62	69	25	30	300	6
63	69	25	30	400	6
64	69	50	30	200	3
65	69	50	30	300	3
66	69	50	30	400	3
67	69	83	30	200	3
68	69	83	30	300	3
69	69	83	30	400	3
70	69	110	30	200	3
71	69	110	30	300	3
72	69	110	30	400	3
73	90	25	60	200	6
74	90	25	60	300	6
75	90	25	60	400	6
76	90	50	60	200	2
77	90	50	60	300	2
78	90	50	60	400	2
79	90	83	60	200	2
80	90	83	60	300	2
81	90	83	60	400	2
82	90	110	60	200	2
83	90	110	60	300	2
84	90	110	60	400	2
85	104	25	45	200	6
86	104	25	45	300	6
87	104	25	45	400	6
88	104	50	45	200	2
89	104	50	45	300	2
90	104	50	45	400	2
91	104	83	45	200	2
92	104	83	45	300	2
93	104	83	45	400	2
94	104	110	45	200	2
95	104	110	45	300	2
96	104	110	45	400	2
97	126	25	30	200	6
98	126	25	30	300	6
99	126	25	30	400	6
100	126	50	30	200	3
101	126	50	30	300	3
102	126	50	30	400	3
103	126	83	30	200	3
104	126	83	30	300	3
105	126	83	30	400	3
106	126	110	30	200	3
107	126	110	30	300	3
108	126	110	30	400	3
109	138	25	60	200	6
110	138	25	60	300	6
111	138	25	60	400	6
112	138	50	60	200	2
113	138	50	60	300	2
114	138	50	60	400	2
115	138	83	60	200	2
116	138	83	60	300	2
117	138	83	60	400	2
118	138	110	60	200	2
119	138	110	60	300	2
120	138	110	60	400	2
121	189	25	45	200	6
122	189	25	45	300	6
123	189	25	45	400	6
124	189	50	45	200	2
125	189	50	45	300	2
126	189	50	45	400	2
127	189	83	45	200	2
128	189	83	45	300	2
129	189	83	45	400	2
130	189	110	45	200	2
131	189	110	45	300	2
132	189	110	45	400	2
133	252	25	60	200	6
134	252	25	60	300	6
135	252	25	60	400	6
136	252	50	60	200	2
137	252	50	60	300	2
138	252	50	60	400	2
139	252	83	60	200	2
140	252	83	60	300	2
141	252	83	60	400	2
142	252	110	60	200	2
143	252	110	60	300	2
144	252	110	60	400	2
