# Supplementary material for: Inferring the physical properties of yeast chromatin through Bayesian analysis of whole nucleus simulations
Source: Genome Biol. 2017 May 3;18:81. doi: 10.1186/s13059-017-1199-x (PMC5414205; doi:10.1186/s13059-017-1199-x)
Supplement: Supplementary file 3 — Table listing all image-based distance measurements used for parameter inference. (XLSX 77 kb) [file 13059_2017_1199_MOESM3_ESM.xlsx]

## Sheet: Sheet1
Distance measurements from microscopy data used for parameter inference in this study. Each row corresponds to a single data point. Column A indicates the name of the data set (as in Table 2). Column B indicates if the distances were measured in fixed or live cells. Column C indicates if images are 2D or 3D. Column D indicates how distributions of distances were summarized into a single value (by…
Data set	Live or fixed cells	2D or 3D	Mean, median or mode	Distances are between..	Locus A	Locus B	Distance value (um)	Reference
O1	live	3D	median	telomere-telomere	X9:teloR	X6:teloR	0.922	Thérizols et al. 2010
O1	live	3D	median	telomere-telomere	X3:teloL	X6:teloR	0.891	Thérizols et al. 2010
O1	live	3D	median	telomere-telomere	X6:teloL	X6:teloR	0.594	Thérizols et al. 2010
O1	live	3D	median	telomere-telomere	X12:teloL	X6:teloR	0.979	Thérizols et al. 2010
O1	live	3D	median	telomere-telomere	X14:teloR	X6:teloR	0.98	Thérizols et al. 2010
O1	live	3D	median	telomere-telomere	X11:teloR	X6:teloR	1.059	Thérizols et al. 2010
O1	live	3D	median	telomere-telomere	X2:teloL	X6:teloR	1.057	Thérizols et al. 2010
O1	live	3D	median	telomere-telomere	X13:teloL	X6:teloR	1.084	Thérizols et al. 2010
O1	live	3D	median	telomere-telomere	X10:teloR	X6:teloR	1.093	Thérizols et al. 2010
O1	live	3D	median	telomere-telomere	X15:teloL	X6:teloR	1.161	Thérizols et al. 2010
O1	live	3D	median	telomere-telomere	X10:teloL	X6:teloR	1.182	Thérizols et al. 2010
O1	live	3D	median	telomere-telomere	X7:teloL	X6:teloR	1.226	Thérizols et al. 2010
O1	live	3D	median	telomere-telomere	X16:teloL	X6:teloR	1.173	Thérizols et al. 2010
O1	live	3D	median	telomere-telomere	X2:teloR	X6:teloR	1.224	Thérizols et al. 2010
O1	live	3D	median	telomere-telomere	X7:teloR	X6:teloR	1.185	Thérizols et al. 2010
O1	live	3D	median	telomere-telomere	X14:teloL	X6:teloR	1.258	Thérizols et al. 2010
O1	live	3D	median	telomere-telomere	X13:teloR	X6:teloR	1.179	Thérizols et al. 2010
O1	live	3D	median	telomere-telomere	X15:teloR	X6:teloR	1.186	Thérizols et al. 2010
O1	live	3D	median	telomere-telomere	X12:teloR	X6:teloR	1.312	Thérizols et al. 2010
O1	live	3D	median	telomere-telomere	X9:teloR	X10:teloR	0.968	Thérizols et al. 2010
O1	live	3D	median	telomere-telomere	X3:teloL	X10:teloR	0.999	Thérizols et al. 2010
O1	live	3D	median	telomere-telomere	X6:teloR	X10:teloR	1.005	Thérizols et al. 2010
O1	live	3D	median	telomere-telomere	X6:teloL	X10:teloR	1.069	Thérizols et al. 2010
O1	live	3D	median	telomere-telomere	X12:teloL	X10:teloR	1.166	Thérizols et al. 2010
O1	live	3D	median	telomere-telomere	X14:teloR	X10:teloR	1.074	Thérizols et al. 2010
O1	live	3D	median	telomere-telomere	X11:teloR	X10:teloR	1.057	Thérizols et al. 2010
O1	live	3D	median	telomere-telomere	X15:teloL	X10:teloR	1.197	Thérizols et al. 2010
O1	live	3D	median	telomere-telomere	X16:teloR	X10:teloR	1.149	Thérizols et al. 2010
O1	live	3D	median	telomere-telomere	X10:teloL	X10:teloR	0.898	Thérizols et al. 2010
O1	live	3D	median	telomere-telomere	X11:teloL	X10:teloR	1.117	Thérizols et al. 2010
O1	live	3D	median	telomere-telomere	X7:teloL	X10:teloR	1.22	Thérizols et al. 2010
O1	live	3D	median	telomere-telomere	X16:teloL	X10:teloR	1.177	Thérizols et al. 2010
O1	live	3D	median	telomere-telomere	X2:teloR	X10:teloR	1.245	Thérizols et al. 2010
O1	live	3D	median	telomere-telomere	X7:teloR	X10:teloR	1.237	Thérizols et al. 2010
O1	live	3D	median	telomere-telomere	X14:teloL	X10:teloR	1.248	Thérizols et al. 2010
O1	live	3D	median	telomere-telomere	X13:teloR	X10:teloR	1.27	Thérizols et al. 2010
O1	live	3D	median	telomere-telomere	X15:teloR	X10:teloR	1.234	Thérizols et al. 2010
O1	live	3D	median	telomere-telomere	X1:teloR	X4:teloR	1.246	Thérizols et al. 2010
O1	live	3D	median	telomere-telomere	X9:teloR	X4:teloR	1.266	Thérizols et al. 2010
O1	live	3D	median	telomere-telomere	X3:teloL	X4:teloR	1.262	Thérizols et al. 2010
O1	live	3D	median	telomere-telomere	X6:teloR	X4:teloR	1.185	Thérizols et al. 2010
O1	live	3D	median	telomere-telomere	X6:teloL	X4:teloR	1.278	Thérizols et al. 2010
O1	live	3D	median	telomere-telomere	X12:teloL	X4:teloR	1.336	Thérizols et al. 2010
O1	live	3D	median	telomere-telomere	X14:teloR	X4:teloR	1.124	Thérizols et al. 2010
O1	live	3D	median	telomere-telomere	X3:teloR	X4:teloR	1.278	Thérizols et al. 2010
O1	live	3D	median	telomere-telomere	X11:teloR	X4:teloR	1.177	Thérizols et al. 2010
O1	live	3D	median	telomere-telomere	X2:teloL	X4:teloR	1.121	Thérizols et al. 2010
O1	live	3D	median	telomere-telomere	X13:teloL	X4:teloR	1.203	Thérizols et al. 2010
O1	live	3D	median	telomere-telomere	X10:teloR	X4:teloR	1.109	Thérizols et al. 2010
O1	live	3D	median	telomere-telomere	X15:teloL	X4:teloR	1.21	Thérizols et al. 2010
O1	live	3D	median	telomere-telomere	X16:teloR	X4:teloR	1.038	Thérizols et al. 2010
O1	live	3D	median	telomere-telomere	X5:teloR	X4:teloR	1.062	Thérizols et al. 2010
O1	live	3D	median	telomere-telomere	X10:teloL	X4:teloR	1.039	Thérizols et al. 2010
O1	live	3D	median	telomere-telomere	X4:teloL	X4:teloR	1.024	Thérizols et al. 2010
O1	live	3D	median	telomere-telomere	X7:teloL	X4:teloR	1.061	Thérizols et al. 2010
O1	live	3D	median	telomere-telomere	X16:teloL	X4:teloR	1.154	Thérizols et al. 2010
O1	live	3D	median	telomere-telomere	X2:teloR	X4:teloR	1.11	Thérizols et al. 2010
O1	live	3D	median	telomere-telomere	X7:teloR	X4:teloR	1.058	Thérizols et al. 2010
O1	live	3D	median	telomere-telomere	X14:teloL	X4:teloR	1.119	Thérizols et al. 2010
O1	live	3D	median	telomere-telomere	X13:teloR	X4:teloR	1.097	Thérizols et al. 2010
O1	live	3D	median	telomere-telomere	X15:teloR	X4:teloR	1.071	Thérizols et al. 2010
O1	live	3D	median	telomere-telomere	X12:teloR	X4:teloR	1.011	Thérizols et al. 2010
O3	live	3D	median	locus on chromosome 12 - nucleolus	X12:nucleolus center	X12:-136	1.098	Albert et al. 2013
O3	live	3D	median	locus on chromosome 12 - nucleolus	X12:nucleolus center	X12:-80	1.02	Albert et al. 2013
O3	live	3D	median	locus on chromosome 12 - nucleolus	X12:nucleolus center	X12:-30	1.1	Albert et al. 2013
O3	live	3D	median	locus on chromosome 12 - nucleolus	X12:nucleolus center	X12:0	1.179	Albert et al. 2013
O3	live	3D	median	locus on chromosome 12 - nucleolus	X12:nucleolus center	X12:90	0.895	Albert et al. 2013
O3	live	3D	median	locus on chromosome 12 - nucleolus	X12:nucleolus center	X12:170	0.82	Albert et al. 2013
O3	live	3D	median	locus on chromosome 12 - nucleolus	X12:nucleolus center	X12:270	0.736	Albert et al. 2013
O3	live	3D	median	locus on chromosome 12 - nucleolus	X12:nucleolus center	X12:rDNA60	0.553	Albert et al. 2013
O3	live	3D	median	locus on chromosome 12 - nucleolus	X12:nucleolus center	X12:rDNA87	0.544	Albert et al. 2013
O3	live	3D	median	locus on chromosome 12 - nucleolus	X12:nucleolus center	X12:rDNA100	0.585	Albert et al. 2013
O3	live	3D	median	locus on chromosome 12 - nucleolus	X12:nucleolus center	X12:after_rDNA380	0.788	Albert et al. 2013
O3	live	3D	median	locus on chromosome 12 - nucleolus	X12:nucleolus center	X12:after_rDNA460	0.829	Albert et al. 2013
O3	live	3D	median	locus on chromosome 12 - nucleolus	X12:nucleolus center	X12:after_rDNA590	0.9	Albert et al. 2013
O3	live	3D	median	locus on chromosome 12 - nucleolus	X12:nucleolus center	X12:after_rDNA680	0.951	Albert et al. 2013
O3	live	3D	median	locus on chromosome 12 - nucleolus	X12:nucleolus center	X12:after_rDNA880	1.057	Albert et al. 2013
O4	live	2D	median	pair of loci on chromosome 4	X4:450	X4:540	0.46	this study
O4	live	2D	median	pair of loci on chromosome 4	X4:450	X4:580	0.527	this study
O4	live	2D	median	pair of loci on chromosome 4	X4:450	X4:635	0.664	this study
O4	live	2D	median	pair of loci on chromosome 4	X4:450	X4:685	0.675	this study
O4	live	2D	median	pair of loci on chromosome 4	X4:850	X4:975	0.344	this study
O4	live	2D	median	pair of loci on chromosome 4	X4:850	X4:1015	0.421	this study
O4	live	2D	median	pair of loci on chromosome 4	X4:850	X4:1055	0.406	this study
O4	live	2D	median	pair of loci on chromosome 4	X4:1185	X4:1145	0.233	this study
O4	live	2D	median	pair of loci on chromosome 4	X4:1185	X4:1095	0.318	this study
O4	live	2D	median	pair of loci on chromosome 4	X4:1185	X4:1055	0.317	this study
O4	live	2D	median	pair of loci on chromosome 4	X4:1185	X4:1015	0.385	this study
O4	live	2D	median	pair of loci on chromosome 4	X4:1185	X4:975	0.444	this study
O5	fixed	3D	mean	pair of loci on chromosome 4	X4:100	X4:300	0.699	Kimura et al. 2013
O5	fixed	3D	mean	pair of loci on chromosome 4	X4:300	X4:600	0.726	Kimura et al. 2013
O5	fixed	3D	mean	pair of loci on chromosome 4	X4:100	X4:600	0.953	Kimura et al. 2013
O5	fixed	3D	mean	pair of loci on chromosome 4	X4:600	X4:1400	0.991	Kimura et al. 2013
O5	fixed	3D	mean	pair of loci on chromosome 4	X4:100	X4:1200	0.813	Kimura et al. 2013
O5	fixed	3D	mean	pair of loci on chromosome 4	X4:100	X4:1400	1.098	Kimura et al. 2013
O5	fixed	3D	mean	pair of loci on chromosome 5	X5:100	X5:200	0.416	Kimura et al. 2013
O5	fixed	3D	mean	pair of loci on chromosome 5	X5:100	X5:300	0.678	Kimura et al. 2013
O5	fixed	3D	mean	pair of loci on chromosome 5	X5:100	X5:400	0.813	Kimura et al. 2013
O5	fixed	3D	mean	pair of loci on chromosome 5	X5:100	X5:500	0.752	Kimura et al. 2013
O5	fixed	3D	mean	pair of loci on chromosome 7	X7:100	X7:500	0.898	Kimura et al. 2013
O5	fixed	3D	mean	pair of loci on chromosome 7	X7:100	X7:700	0.72	Kimura et al. 2013
O5	fixed	3D	mean	pair of loci on chromosome 7	X7:100	X7:1000	0.766	Kimura et al. 2013
O6	fixed	3D	mode	pair of loci on chromosome 14	X14:195	X14:250	0.25	Bystricky et al. 2005
O6	fixed	3D	mode	pair of loci on chromosome 14	X14:125	X14:225	0.33	Bystricky et al. 2005
O6	fixed	3D	mode	pair of loci on chromosome 14	X14:225	X14:325	0.417	Bystricky et al. 2005
O6	fixed	3D	mode	pair of loci on chromosome 14	X14:390	X14:440	0.265	Bystricky et al. 2005
O6	fixed	3D	mode	pair of loci on chromosome 14	X14:300	X14:250	0.29	Bystricky et al. 2005
O6	fixed	3D	mode	pair of loci on chromosome 14	X14:300	X14:390	0.44	Bystricky et al. 2005
O6	fixed	3D	mode	pair of loci on chromosome 6	X6:0	X6:65	0.42	Bystricky et al. 2005
O6	fixed	3D	mode	pair of loci on chromosome 6	X6:194	X6:269	0.46	Bystricky et al. 2005
O7	fixed	3D	mode	SPB-telomere	SPB	X3:teloR	1.202	Bystricky et al. 2005
O7	fixed	3D	mode	SPB-telomere	SPB	X3:teloL	0.898	Bystricky et al. 2005
O7	fixed	3D	mode	SPB-telomere	SPB	X5:teloR	1.277	Bystricky et al. 2005
O7	fixed	3D	mode	SPB-telomere	SPB	X5:teloL	1.071	Bystricky et al. 2005
O7	fixed	3D	mode	SPB-telomere	SPB	X6:teloR	0.942	Bystricky et al. 2005
O7	fixed	3D	mode	SPB-telomere	SPB	X6:teloL	0.96	Bystricky et al. 2005
O7	fixed	3D	mode	SPB-telomere	SPB	X14:teloL	1.393	Bystricky et al. 2005
