# Supplementary material for: Inferring the physical properties of yeast chromatin through Bayesian analysis of whole nucleus simulations
Source: Genome Biol. 2017 May 3;18:81. doi: 10.1186/s13059-017-1199-x (PMC5414205; doi:10.1186/s13059-017-1199-x)
Supplement: Supplementary file 4 — Entire set of measured distances between nine pairs of loci used to analyze distance distributions. (XLSX 160 kb) [file 13059_2017_1199_MOESM4_ESM.xlsx]

## Sheet: Additional File 4
Measured distances between nine pairs of loci on yeast chromosomes. Each value indicates a distance measured in a single cell, in micrometers. The two rows below indicate the genomic positions of the two loci in each pair. For loci on the right arm of chromosome 4 (Chr 4R), the genomic distance to the centromere (CEN) is indicated. Other loci are telomeres, with the chromosome arm indicated, e.g.…
Locus 1	Chr 4R, 1185 Kb from CEN	Tel12L	Chr 4R, 854 Kb from CEN	Tel6L	Chr 4R, 854 Kb from CEN	Tel6L	Tel3L	Chr 4R, 1185 Kb from CEN	Chr 4R, 1185 Kb from CEN
Locus 2	Chr 4R, 1145 Kb from CEN	Tel4R	Chr 4R, 1056 Kb from CEN	Tel10R	Chr 4R, 976 Kb from CEN	Tel6R	Tel6R	Chr 4R, 1018 Kb from CEN	Chr 4R, 1095 Kb from CEN
Reference	this study	Therizols et al. 2010	this study	Therizols et al. 2010	this study	Therizols et al. 2010	Therizols et al. 2010	this study	this study
	0.428026	0.911985	0.349822	1.09922	0.184658	0.29279	1.5543	0.827135	0.321833
	0.261938	1.5104	0.134505	0.968623	0.208454	0.300903	0.684585	0.542302	0.353137
	0.430342	1.56515	0.625926	0.471493	0.530103	0.41579	1.75178	0.848086	0.289742
	0.302255	1.90073	0.534634	0.957135	0.425751	0.339547	0.372566	0.737667	0.272157
	0.113159	1.36098	0.241031	1.69656	0.43762	0.252196	0.783729	0.217929	0.663416
	0.150682	0.461149	0.830896	1.51499	0.299986	0.492671	1.29274	0.12156	0.201814
	0.295096	1.69883	0.22631	0.295229	0.649092	0.24058	1.1241	0.783857	0.320315
	0.351758	1.0527	0.441785	1.25142	1.13763	1.42843	0.940938	0.396964	0.215677
	0.31029	0.798048	0.80381	1.13842	0.634401	0.161267	1.37504	0.64441	0.260997
	0.0919708	2.75447	0.437177	1.22763	0.0238769	0.771697	1.94236	0.550837	0.166581
	0.34907	0.810782	0.336413	1.58718	0.128786	0.362247	0.902249	0.443631	0.225713
	0.447301	1.25947	0.780953	1.0578	0.281618	0.900743	1.25169	0.270195	0.208713
	0.165329	1.20745	0.420798	0.650211	0.105504	0.429544	0.670916	0.242818	0.289876
	0.110683	0.836608	0.351828	1.53722	0.182919	0.39137	1.17249	0.331331	0.310665
	0.143977	2.19819	0.42679	0.949531	0.258041	0.759435	0.40741	0.606427	0.410562
	1.09026	2.25876	0.436168	1.04686	0.275077	0.622278	1.52012	1.01976	0.122689
	0.31864	1.38146	0.534205	1.12646	0.229147	1.59848	0.88875	0.415234	0.456406
	0.217178	0.818164	0.15588	1.51771	0.444461	1.03439	1.50724	0.876085	0.261556
	0.112551	1.65495	0.428741	0.82053	0.310203	0.838738	0.510119	0.428325	0.416536
	0.228351	1.32264	0.220135	1.12066	0.561517	0.91736	0.919434	0.501656	1.48407
	0.339608	1.31115	0.589442	0.88088	0.6774	0.403594	0.21587	0.301879	0.431822
	0.123314	1.1621	0.235619	1.22986	0.115106	0.385832	0.835113	0.902797	0.817233
	0.256589	2.46101	0.583399	3.01315	0.304425	0.258179	0.393398	0.370096	0.370591
	0.215474	1.12625	1.14203	1.53568	0.0931761	1.19693	1.41892	0.775045	0.353325
	0.365291	0.893247	0.898318	1.5767	0.220413	0.688757	1.08676	0.431453	0.368756
	0.24632	1.28458	0.973462	1.85363	0.402608	0.475098	0.594825	0.688034	0.368256
	0.0815975	1.17936	0.357501	0.585538	0.165265	0.297184	1.42173	0.221446	0.028364
	0.222082	0.781547	0.257227	1.79312	0.540177	1.39465	0.947068	0.172509	0.248817
	0.0549906	0.81733	0.635204	0.936519	0.535378	0.714219	1.34017	0.253344	0.0711684
	0.790697	2.1019	0.335087	1.88387	0.16843	0.651902	1.07092	0.434873	0.1805
	0.0823656	0.916871	0.299245	1.83439	0.5623	0.356628	1.27088	0.238115	0.451816
	0.165251	1.61092	0.931668	0.8337	0.316477	0.856014	1.22645	0.457127	0.127848
	0.0204021	1.79345	0.565134	1.00379	0.539321	0.472021	0.671784	0.959422	0.198174
	0.2665	0.804054	0.246593	1.06566	0.318458	1.2042	0.5809	0.263231	0.645663
	0.109544	0.725604	0.847528	1.58233	0.570671	0.443848	1.12395	0.325825	0.384143
	0.33981	1.78256	0.70921	1.08389	0.36229	0.864649	1.60714	0.141683	0.0732499
	0.303959	1.08968	0.528234	1.22196	0.552168	1.12262	1.52162	0.650829	0.413018
	0.170759	1.41075	0.550847	2.94446	1.12583	0.295627	0.166129	0.576908	0.283726
	0.183386	0.789324	0.735526	0.390391	0.0466862	0.479668	0.520835	0.338864	0.536157
	0.298015	0.877937	1.22784	1.22245	0.324027	0.334552	2.18382	0.125847	0.494764
	0.252977	1.78451	0.513504	0.460826	0.0137779	0.339385	1.01537	0.134597	0.290752
	0.248106	0.747768	0.381478	1.29835	0.35292	0.787278	1.1081	0.456335	0.282059
	0.240479	0.652571	0.107496	1.26632	0.531984	0.470073	1.39342	0.245949	0.312883
	0.183758	2.12729	0.430164	0.954023	0.612488	0.590958	0.642389	0.486695	0.165763
	0.129292	1.67417	0.204544	1.08262	0.520303	0.675048	0.677632	0.360768	0.216762
	0.365427	1.30005	0.28899	0.432297	0.654708	0.597339	0.906018	0.428939	0.452599
	0.0303781	0.906231	0.29563	1.65532	0.779558	0.161458	0.93647	0.437035	0.397307
	0.17828	0.902064	0.347595	0.767227	0.654131	0.42843	0.704975	0.93955	0.30372
	0.0257524	1.90486	0.782432	1.17675	0.169652	1.26844	0.847864	0.333518	0.449557
	0.262629	1.01008	0.143347	0.469924	0.28534	1.16481	0.347609	0.356166	0.323082
	0.525344	1.71411	0.386636	0.686693	0.317611	0.270072	1.57069	0.204674	0.636012
	0.224847	1.77172	0.37667	1.14735	0.114308	0.72782	1.19123	0.831667	0.248689
	0.305204	0.897765	0.42103	0.154691	0.102303	1.25041	1.37435	0.187482	0.238348
	0.368074	1.25926	0.95636	2.08332	0.77103	1.45972	1.39048	0.47896	0.132415
	0.191237	1.1579	0.608518	2.19463	0.220576	1.43344	0.636494	0.229853	0.547741
	0.0581846	1.37776	0.908716	0.933913	0.453854	0.375491	0.940735	0.227479	0.0433507
	0.409561	0.841926	0.218568	0.677203	0.506804	0.600133	1.4253	1.05727	0.265126
	0.0972293	0.70834	0.577266	1.14005	0.550781	0.698565	0.37827	0.138939	0.206896
	0.340033	1.58389	0.796633	0.25771	0.191456	0.26092	0.651469	0.367545	0.181075
	0.101766	1.46144	0.618275	1.29495	0.13037	0.325119	0.745328	0.828808	0.246702
	0.282811	1.25092	0.210028	0.53238	0.10021	1.02692	1.01535	0.546073	0.240415
	0.20056	1.90871	0.404379	0.895429	0.502917	0.339619	1.01989	0.629822	0.147405
	0.789089	0.827891	0.476292	1.49182	0.235137	0.344363	1.17121	0.871627	0.365097
	0.253456	1.98619	0.73757	0.704847	0.24396	0.312653	1.84528	0.440796	0.422304
	0.342638	1.29589	0.375727	1.79147	0.725445	0.36185	0.371654	0.24233	0.464747
	0.218452	1.99619	0.141981	0.962693	0.949485	0.605419	0.913133	0.429142	0.427704
	0.876383	0.277058	0.124264	1.48419	0.17008	0.881829	0.509139	0.252982	0.135279
	0.0942572	2.59598	0.114522	1.40571	0.241003	1.01104	0.21518	0.162816	0.550179
	0.0754235	0.990187	0.358557	1.66717	0.41543	1.19815	0.502541	0.293327	0.618239
	0.549259	2.0357	0.660553	1.34448	0.235488	1.25619	0.519122	0.781694	0.233012
	0.155103	0.346546	0.221012	0.759237	0.0352624	0.737443	1.04215	0.4966	0.10595
	1.05786	1.57393	0.879613	0.402225	0.361632	0.784644	0.71383	0.221165	0.549765
	0.312669	1.14183	0.217602	1.68291	0.35854	0.575048	1.03723	0.348534	0.340775
	0.249233	1.54236	0.155271	1.26842	0.451924	1.50824	0.62777	0.133542	0.430136
	0.344825	2.11073	0.467979	1.81252	0.209202	1.38157	0.403483	0.475906	0.723972
	0.105558	0.836153	0.844949	1.56524	0.352024	0.242943	0.805732	0.250037	0.390836
	0.46839	0.772678	0.573481	0.917657	0.363651	0.642726	0.936642	0.573599	0.248857
	0.128774	0.691135	0.011633	1.20095	0.239844	0.518367	0.412052	0.401028	0.509969
	0.084346	1.08785	0.447982	0.945356	0.0912194	0.958302	1.00869	0.120739	0.250333
	0.390628	1.91614	0.48712	0.78506	0.426243	0.324064	0.622584	0.525535	0.19706
	0.124834	1.2438	0.122076	1.25382	0.20509	0.444208	0.77917	0.105333	0.332581
	0.233196	1.67886	0.109782	1.31158	0.204714	0.556996	0.633336	0.435787	0.463239
	0.209727	1.40799	0.405292	0.547609	0.223376	0.394547	0.395189	0.261342	0.44588
	0.0777862	2.0862	0.173488	1.29703	0.267754	0.290553	1.66658	0.505139	0.372986
	0.357821	0.931653	0.634709	1.44379	0.435567	0.575804	0.625133	0.113613	0.464001
	0.168844	2.21142	0.662518	1.7754	0.77396	1.21867	1.16888	0.432478	0.427745
	0.237177	2.02706	0.392343	1.23762	0.667901	1.23136	1.07145	0.110082	0.353624
	0.375097	1.76875	0.992471	1.19867	0.117352	0.596199	0.461258	0.444138	0.436519
	0.077021	1.45079	0.272858	1.02759	0.585322	1.02644	0.93509	0.678543	0.0624159
	0.210086	0.810475	0.352112	1.26386	0.188343	0.786409	0.557933	0.147137	0.14623
	0.345758	1.07928	0.674967	0.985678	0.442678	0.488224	0.798566	0.377521	0.554718
	0.319991	1.22394	0.527846	1.17308	0.252242	0.46762	1.20563	0.521424	0.45019
	0.223131	0.953489	0.0773389	0.375311	0.418735	0.581952	1.07081	0.544715	0.00484467
	0.333149	1.28415	0.248764	0.944505	0.360384	0.94806	0.506886	0.662243	0.31136
	0.229166	0.942054	0.150163	0.89844	0.904817	0.420589	0.750884	0.627178	0.124135
	0.467583	1.82308	1.06163	1.73459	0.251753	0.681808	0.90481	0.533331	0.285622
	0.0814058	1.42028	0.600623	1.74108	0.153899	0.681254	1.12	0.234154	0.179031
	0.101955	1.85976	0.658889	0.907197	0.938869	0.482318	1.609	0.494996	0.237442
	0.507047	0.699596	0.24645	1.39001	0.0490224	0.670628	0.815521	0.429117	0.162414
	0.225078	1.09437	0.441394	0.885521	0.260546	0.393317	0.473996	0.268782	0.104155
	0.60848	1.31806	0.186524	0.259928	0.299239	0.415027	1.78959	0.554835	0.0168999
	0.111233	1.24973	0.103844	1.97822	0.146229	0.543387	0.74834	0.414123	0.101674
	0.351503	0.432151	0.874546	1.11595	0.428261	0.568882	0.886473	0.332194	0.348655
	0.458344	0.615022	0.0117911	0.484281	0.39607	0.387706	0.696553	0.277705	0.644042
	0.421597	0.587134	0.24193	1.82359	0.211503	0.138506	0.502489	0.567042	0.46653
	0.243457	2.18082	0.350497	0.734394	0.254331	0.108485	0.473681	1.05675	0.528759
	0.2008	1.98418	0.901858	1.21568	0.0912916	0.443876	0.207432	0.994075	0.375646
	0.301061	1.60851	0.0811304	1.53331	0.216144	0.687277	1.21237	0.456054	0.270995
	0.17487	0.75361	0.0140121	0.810753	0.31048	0.520607	0.574569	0.84717	0.338235
	0.128704	1.4545	1.1245	1.54797	0.843878	0.837938	0.270464	0.167376	0.0457812
	0.261915	0.42434	0.403336	1.0637	0.509578	0.157144	1.02444	0.708963	0.318563
	0.225762	1.00999	0.24843	1.04375	0.079673	0.592583	0.23383	0.563239	0.286954
	0.169775	1.28787	0.291375	1.68932	0.290078	0.515951	1.42539	0.442133	0.307694
	0.279739	1.34719	0.220673	1.46403	0.185644	0.669917	1.22237	0.575192	0.281649
	0.131043	1.84607	0.845419	0.606578	0.382427	0.254557	0.461684	0.213663	0.0846938
	0.471539	0.706071	0.154918	1.38499	0.431647	1.12829	0.489551	0.694149	0.346379
	0.283792	1.23722	0.404367	2.29824	0.50684	0.617336	1.54871	1.05857	0.143901
	0.0831901	2.02133	0.28262	1.21854	0.235182	0.308023	0.594933	0.522404	0.195144
	0.185548	1.62255	0.327762	0.930902	0.573529	0.66084	0.6424	0.952827	0.400897
	0.222054	1.37868	0.236026	1.00565	0.343535	0.44914	1.11058	0.369375	0.354506
	0.252211	1.33506	0.479004	1.32312	0.140373	1.44834	0.703486	0.393189	0.334013
	0.235985	0.894591	0.696604	0.679579	0.40859	0.812905	0.949414	0.329555	0.339152
	0.374224	0.675405	0.78558	1.17876	0.486107	1.44387	1.16887	0.298734	0.114044
	0.269226	1.51918	0.23581	0.759185	0.643996	0.4893	1.57466	0.113391	0.138527
	0.150519	1.23717	0.194571	0.800055	0.297558	0.982248	1.08133	1.09437	0.0249483
	0.173187	1.98585	0.346784	1.62079	0.0728848	0.731028	0.829706	0.597574	0.351047
	0.293524	1.05024	0.664332	0.97933	0.377652	0.89489	0.982577	0.42795	0.421864
	0.612281	1.33877	0.3824	2.17878	0.987517	0.380553	0.577547	0.646962	0.740995
	0.11968	1.65992	0.302588	1.22004	0.371306	1.20551	0.86056	0.0214038	0.517438
	0.0735226	0.524479	0.78627	0.716748	0.142475	0.63611	0.838743	0.330486	0.762164
	0.167525	1.62818	0.192291	1.17222	0.380147	0.542414	0.520143	0.679105	1.88102
	0.33631	0.827134	0.309194	1.37478	0.339643	1.01006	0.407124	0.355874	0.201933
	0.148842	2.22144	0.282407	0.665524	0.324602	0.227395	1.8883	0.838219	0.163721
	0.561543	2.31641	0.474999	1.54217	0.15792	0.330984	0.629833	0.226568	0.387976
	0.314891	2.10208	0.755011	1.79258	0.104972	0.401579	0.838508	0.561638	0.489092
	0.157335	2.26717	0.472638	1.45661	0.330144	0.769352	1.01422	0.86614	0.422604
	0.150539	1.01172	0.195997	0.22572	0.32284	0.748577	1.09621	0.571576	0.747784
	0.306184	1.8551	0.144426	1.44324	0.327095	1.36625	0.70958	0.620858	0.150704
	0.145504	0.76815	0.30813	1.89657	0.455023	1.28499	1.76554	0.304986	0.0373524
	0.0417177	0.833757	0.138351	0.540565	0.18533	0.343499	1.13614	0.144072	1.04516
	0.338189	2.17018	0.144562	0.912562	0.583099	0.280016	0.300438	0.240305	0.602288
	0.251855	1.44521	0.422864	1.13896	0.22184	0.231222	1.75109	0.445375	0.544625
	0.232675	0.774411	0.734156	1.36248	0.205386	1.4973	0.263092	0.163392	0.135248
	0.260688	1.69383	0.832543	2.47665	0.230447	0.623546	1.54825	0.324156	0.305038
	0.420785	1.16231	0.380573	0.346563	0.334021	0.375599	0.87124	0.353257	0.321129
	0.0881688	1.9402	0.465901	0.794108	0.265142	0.745614	1.04861	0.400886	0.254937
	0.121155	1.4463	0.75619	1.04229	0.420447	0.583495	1.45468	0.52226	0.297865
	0.176553	1.78921	0.332491	1.23028	0.445782	0.172505	2.21115	0.134358	0.201701
	0.219424	1.77506	1.55383	1.61347	0.225994	0.532718	0.662209	0.428834	0.383675
	0.43597	1.55676	1.49483	2.90491	1.00343	1.126	0.633399	0.850795	0.508046
	0.222854	0.813828	0.130989	1.70073	0.396091	0.732375	1.45457	0.164216	0.466136
	0.288437	1.2897	0.57028	0.271996	0.172147	0.0694148	1.16976	0.172563	0.259468
	0.0588515	1.32818	0.244074	0.773298	0.31708	0.817353	1.24512	0.426052	0.129243
	0.35483	1.54075	0.228455	1.18581	0.661499	0.412478	0.469038	0.0788717	0.280899
	0.196932	0.782897	0.677243	0.741311	0.166536	0.821516	1.0794	0.238232	0.389645
	0.442281	1.89989	0.147753	3.06894	0.362075	0.581989	1.20822	0.256762	0.0642373
	0.587484	1.61622	0.657093	1.56229	0.210587	0.825541	0.951986	0.467419	0.515398
	0.401129	1.20975	0.0800508	0.967729	0.190829	0.422806	0.726579	0.464933	0.296103
	0.130501	0.368449	0.0875144	1.12771	0.412228	0.376416	0.67873	0.0712637	0.537827
	0.376363	0.791708	0.3186	1.23537	0.344764	0.425799	0.887547	0.535962	0.356032
	0.247996	1.38173	0.334902	0.722219	0.668884	1.04779	0.427035	0.298857	0.419714
	0.288853	1.1889	0.716052	0.647467	0.124856	1.91947	1.19944	0.145178	0.620164
	0.108324	0.960538	0.330976	0.406714	0.582916	0.326842	0.332944	0.233115	0.333591
	0.187671	1.40783	0.116491	1.64133	0.664235	0.721047	2.3567	0.569867	0.244804
	0.23024	0.53541	0.339582	1.58537	0.161282	0.207357	1.28977	0.322245	0.75871
	0.242832	2.17457	0.381795	1.19092	0.146742	0.947005	0.512238	0.127177	0.157829
	0.146119	1.18084	0.598276	0.942522	0.266748	0.863845	0.134948	0.558925	0.344329
	0.249182	1.42302	0.263946	0.531019	0.413507	0.360525	0.340661	0.159219	0.166195
	0.317378	0.595219	0.0335717	1.59034	0.448637	0.314353	0.780699	0.226382	0.534641
	0.417407	1.86799	0.400359	0.918496	0.381467	0.608429	0.595319	0.403763	0.379749
	0.348666	1.14133	0.165868	0.868275	0.750669	0.241603	0.803921	0.226457	0.291099
	0.224641	0.844678	0.692602	1.06521	0.493133	0.731462	0.859561	0.217274	0.412328
	0.702451	1.72791	0.465483	1.91297	0.319441	0.469876	0.601258	0.213624	0.323696
	0.141664	1.80794	0.226041	0.745341	0.110941	0.222981	0.0822573	0.229319	0.0586208
	0.14924	2.07127	0.478664	1.25717	0.512829	0.328855	0.754444	0.351923	0.635281
	0.105725	0.613894	0.157839	0.691488	0.090566	0.758051	0.926328	0.227896	0.594472
	0.316742	1.73986	0.395578	1.02921	0.348329	0.891352	0.844655	0.935302	0.470364
	0.395718	1.01205	0.224559	1.30991	0.133763	1.10835	0.389833	0.589935	0.279922
	0.450016	1.94085	0.716751	1.15589	0.366269	0.494743	0.889741	0.588369	0.319978
	0.118333	1.96708	1.05465	1.49262	0.357952	0.434475	1.43194	0.301921	0.401116
	0.115114	1.75502	0.584034	1.06007	0.331945	1.02643	0.983981	0.307387	0.534266
	0.211635	1.07373	0.126279	0.83182	0.425815	0.733871	1.4988	0.531948	0.12059
	0.359873	0.997434	0.221934	0.940476	0.422618	0.801517	0.555818	1.32396	0.236912
	0.370583	1.56317	0.1417	0.676891	0.579384	1.27877	0.403317	0.101621	0.419688
	0.118148	0.926213	0.359116	1.02462	0.213675	0.64386	0.473277	0.463204	0.207648
	0.0957966	1.38597	0.861516	2.09526	0.333948	0.687654	1.23783	0.0977121	0.200605
	0.180584	1.31925	0.117692	1.51646	0.304078	0.907627	1.62541	0.280313	0.284991
	0.493475	1.87916	0.403231	1.19028	0.334837	1.34041	1.05916	0.149014	0.230288
	0.0976885	1.59183	0.825142	1.24877	0.548647	0.340695	0.305142	0.595214	0.698616
	0.234168	0.3122	0.428609	1.62728	0.287384	0.319107	1.20635	0.44754	0.215915
	0.137879	1.20925	0.448577	0.744241	0.158725	0.611118	1.06116	0.399825	0.428848
	0.118582	0.885691	0.867176	1.29773	0.304561	0.516883	0.863214	0.451613	0.164696
	0.295721	1.81737	0.966429	0.5911	0.319841	0.541985	1.76444	0.103921	0.525378
	0.502739	1.51426	0.781026	1.25654	0.213965	0.530532	0.917061	0.213329	0.478127
	0.168943	1.6053	0.465299	0.911678	0.647739	0.587594	1.34664	0.103835	0.427073
	0.175007	1.13726	0.214639	0.537072	0.203828	0.275763	1.04477	1.18696	1.06411
	0.257454	2.0827	0.478616	1.12362	0.338258	0.799479	0.708345	0.33158	0.53833
	0.167204	0.875951	0.768702	1.23441	0.609957	0.430746	0.829887	0.257369	0.163025
	0.199904	1.40071	0.146066	1.39988	0.351719	0.961831	1.22148	0.4508	0.298502
	0.568178	0.964598	0.184403	1.78113	0.378326	0.780279	0.598821	0.548328	0.417447
	0.233873	0.433313	0.116931	0.893341	0.333865	0.539637	1.63061	0.453338	0.464387
	0.173393	2.23471	0.751623	1.03949	0.12209	0.42321	0.577626	0.426559	0.93477
	0.142043	0.857044	0.515236	0.466706	0.393977	0.643457	0.826768	0.475978	0.221292
	0.215056	1.32527	0.803262	0.836948	0.459973	1.5041	0.510604	0.116719	0.844959
	0.512857	1.50462	0.0510775	1.02806	0.124121	0.466807	0.668197	0.253085	0.133911
	0.13167	1.04391	0.255226	1.20426	0.269082	0.888341	0.376693	0.234706	0.210123
	0.209916	1.54443	0.0432656	1.24641	0.326383	0.752763	0.911577	0.559098	0.261457
	0.331152	2.77661	0.190038	0.636356	0.432238	0.272721	1.27539	0.240381	0.368617
	0.053549	0.204996	0.0993601	1.51855	0.123782	0.368526	0.982952	0.875824	0.509573
	0.179701	0.828782	0.141115	1.24736	0.193385	0.566374	0.994256	0.898838	0.307192
	0.327285	0.890985	0.212172	0.455943	0.206493	0.302118	0.664135	0.0527269	0.320833
	0.226528	0.638286	0.60175	1.427	0.663879	0.634406	0.601598	0.957591	0.4248
	0.027315	1.74137	0.290048	1.8575	0.573103	0.250814	0.839846	0.140422	0.337082
	0.232009	2.02409	0.611895	0.841472	0.637448	0.901755	0.164796	0.991746	0.292443
	0.0709047	1.6485	0.75392	0.603051	0.381209	0.510261	0.843847	0.937576	0.142082
	0.429933	1.58643	0.223548	0.250376	0.473811	1.07919	1.1141	0.211361	1.57755
	0.213586	1.52916	0.0664705	1.80975	0.5305	0.630154	1.19654	0.725665	0.418545
	0.169956	1.50994	0.381807	1.14466	0.0386498	0.573047	1.17533	0.233107	0.350973
	0.464173	1.25824	0.943786	1.432	0.100128	0.462705	0.937839	0.615818	1.0575
	0.365717	0.972477	0.132306	0.669261	0.223406	0.860435	0.662211	0.476114	0.31622
	0.237313	1.18246	0.281901	0.430217	0.304414	0.197761	1.14142	0.770885	0.628343
	0.212104	1.4421	0.408397	1.34424	0.112077	0.904303	0.614366	0.175945	0.413034
	0.305941	0.983612	0.380367	0.802134	0.233305	0.608798	1.69586	0.620449	0.554527
	0.0809189	1.50501	0.538399	0.861928	0.492843	0.864715	0.804315	0.192869	0.759112
	0.273153	1.85022	0.132741	1.2599	0.0988107	0.349669	0.277542	0.126919	0.832213
	0.32701	1.22532	0.222591	0.823974	0.384181	0.450919	0.387133	0.121964	0.189891
	0.117409	2.19915	0.115979	1.30021	0.207798	0.491434	0.695863	0.352181	0.227329
	0.453895	0.846933	0.61129	0.705351	0.334277	0.362837	0.904406	0.391811	0.723095
	0.197553	1.46951	0.373658	0.590333	0.566203	0.848083	1.28925	0.204143	0.094949
	0.231568	1.22897	0.609109	0.525586	0.236154	1.18561	1.82389	0.631692	0.503632
	0.498869	2.18896	0.0156983	1.12022	0.450964	0.748785	1.34523	0.294247	0.56452
	0.375483	1.47695	0.118588	1.11194	0.436164	0.548087	1.31805	0.456956	0.0401585
	0.0833539	2.32174	0.150732	0.875135	0.234865	0.482401	0.514328	0.260448	0.103404
	0.330784	0.790405	0.178984	1.00264	0.0351534	0.836958	1.3152	0.175316	0.231858
	0.221603	0.57606	0.20771	0.190186	0.764426	0.483278	0.470562	0.372234	0.621477
	0.102572	1.33314	0.443376	1.04112	0.233879	0.983333	0.649449	0.620576	0.114985
	0.434025	1.72084	0.474386	1.23824	0.151325	1.0091	1.99075	0.106915	0.319759
	0.229871	0.971369	0.266502	0.454822	0.100577	0.451577	1.66434	0.418265	0.959314
	0.27705	2.40746	0.439928	1.09369	0.341178	0.526828	0.854686	0.618145	0.120254
	0.151943	1.8239	0.30138	2.15822	0.412501	0.979222	1.12022	0.115478	0.203695
	0.220355	1.54559	0.105426	1.95315	0.225927	0.296667	0.489778	0.74868	0.215083
	0.230433	0.76642	0.125576	1.34252	0.200347	0.475144	0.585389	0.41003	0.313598
	0.312549	1.72946	0.0370935	0.616093	0.34647	0.735088	0.903626	0.665885	0.154521
	0.314789	1.13021	0.466604	0.536883	0.431747	0.40557	0.572502	0.251913	0.280274
	0.0760434	1.24473	0.379823	1.47354	0.503172	0.665072	0.690453	0.310433	0.314369
	0.482353	0.846066	0.348877	2.10526	0.796131	0.599584	0.645961	0.229157	0.209732
	0.01136	1.06257	0.45547	0.755077	0.290169	0.319847	0.749352	0.381422	0.0939321
	0.259274	1.10164	0.225242	2.26167	0.931999	0.116027	0.786261	0.517261	0.251505
	0.139845	0.85828	0.380109	0.50592	0.319945	0.33027	0.228244	0.651033	1.08818
	0.367836	0.777323	0.40317	0.586168	0.117077	0.286343	0.357555	0.377344	0.509761
	0.138736	0.492462	0.312379	1.32329	0.218606	0.852907	0.545454	0.224915	0.533304
	0.229014	1.18016	0.467056	2.41565	0.475345	0.593691	0.566759	0.0887201	0.339432
	0.266813	1.37802	1.16327	1.20708	0.427587	0.549325	1.51209	0.226712	0.194597
	0.279008	0.711375	0.32087	1.15798	0.231045	0.412122	1.02898	0.255208	0.280708
	0.159912	1.48641	0.960437	0.891024	0.290155	0.3141	0.503985	0.191014	0.392755
	0.32764	1.63512	0.819088	1.02248	0.390977	0.566577	1.17483	0.599512	0.350784
	0.169905	0.304167	0.117476	2.50149	0.322076	0.292122	1.19553	0.636693	0.321227
	0.22602	1.55431	0.440173	1.34225	0.23855	0.514763	0.814499	0.232016	0.319653
	0.191913	1.33288	0.218412	0.660511	0.757412	0.917047	1.21571	0.266614	0.401863
	0.257095	1.64927	0.148029	1.30881	0.403947	1.10346	0.738477	0.656317	0.584511
	0.269702	1.04027	0.309523	0.898751	0.102044	0.136934	1.19398	0.579772	0.117508
	0.179824	1.23397	0.681026	1.21792	0.226894	0.378695	0.492596	0.423704	0.363177
	0.361954	0.613443	0.324379	0.800799	0.350293	0.941999	1.1284	0.693491	0.601926
	0.264481	1.47604	0.56342	1.04914	0.104649	1.6481	1.24697	0.313674	0.4158
	0.0934352	1.61382	0.0822817	1.69371	0.649161	0.597662	0.388713	0.277723	0.297794
	0.199375	1.55794	0.902069	0.666617	0.18157	0.888024	0.525566	0.232956	0.554369
	0.0986802	0.872739	0.546227	1.38821	0.532062	0.367555	0.98539	0.156433	0.298702
	0.267436	1.30755	0.398314	0.697346	0.706479	0.825411	1.39684	0.372546	0.127745
	0.245951	0.775634	0.109662	1.38701	0.506442	0.242713	0.887193	0.320709	0.483255
	0.155113	0.540497	0.330476	0.870482	0.215806	0.529128	1.41347	0.191077	0.0261056
	0.236443	2.04425	0.81834	0.829219	0.763486	0.285331	0.618375	0.994294	0.326474
	0.083106	1.36437	0.748938	0.582851	0.313612	0.770168	1.36856	0.090607	0.323618
	0.347744	1.43035	0.743321	1.6124	0.386526	0.274983	0.358508	0.453429	0.447613
	0.120211	1.07088	0.142193	0.891567	0.12056	0.235443	0.891118	0.316366	0.240121
	0.513062	1.33049	0.115943	1.07315	0.924709	0.509609	1.32621	0.405978	0.192602
	0.360309	1.89045	0.337281	0.787229	0.31561	0.724147	1.17778	0.348867	0.149189
	0.186974	2.22359	0.294148	0.277273	0.308777	0.324962	1.56435	0.103006	0.143368
	0.0992129	2.3746	0.364008	0.862247	0.38846	0.325982	0.763546	0.135125	0.434922
	0.539796	1.39994	0.139345	0.635726	0.412755	1.22388	0.736998	0.270042	0.190962
	0.254283	0.230457	0.111609	0.745185	0.0994358	1.42616	0.802797	0.0992473	0.856805
	0.1322	0.716482	0.975898	1.01712	0.471872	0.516232	0.902851	0.322073	0.253439
	0.401155	1.24376	0.874396	0.91881	0.504708	0.839966	0.802915	0.241288	0.342289
	0.193815	1.18964	0.106365	1.29012	0.30709	0.340236	0.517116	0.525244	0.509985
	0.168407	1.728	0.265419	1.42167	0.606566	0.197128	0.905104	0.124364	0.583123
	0.433452	1.39489	0.218139	0.87661	0.108597	0.275479	1.08912	0.393053	0.439603
	0.188561	1.62142	0.251492	0.680333	0.175297	0.4567	0.885546	0.601817	0.133579
	0.0346882	1.3942	0.0835185	1.01702	0.467858	0.790605	1.13781	0.0271469	0.334592
	0.133009	1.41441	0.457411	0.606034	0.232378	0.531491	0.824998	0.192266	0.31111
	0.366464	1.04013	0.401876	0.669573	0.245655	0.898767	0.97379	0.0167058	0.196699
	0.312393	1.25634	0.19448	0.750154	0.260609	0.626823	1.47798	0.245236	0.100022
	0.0973111	1.44016	0.212059	1.1597	0.123814	0.310538	1.16097	0.421504	0.363721
	0.0915686	1.84766	0.576486	1.49903	0.652309	0.516454	0.726684	0.510368	0.49152
	0.0769556	2.15719	0.442001	2.24355	0.251074	0.265921	1.37467	0.594039	0.316038
	0.0521033	1.66626	0.198963	2.11926	0.636991	0.635956	0.372952	0.356306	0.456857
	0.150161	1.98422	0.107416	0.548115	0.416436	0.653235	0.817856	0.120175	0.292194
	0.145421	1.05642	0.830712	0.98949	0.00588885	0.354241	0.883981	0.207672	0.25738
	0.202306	1.1976	0.909931	0.658045	0.242825	0.740532	0.610721	0.0443327	0.367242
	0.186892	2.03431	0.23908	1.02277	0.50351	0.676868	0.580466	0.228986	0.15913
	0.142263	1.51197	1.32403	1.73803	0.240804	1.65132	1.07532	0.558251	0.856015
	0.185265	1.10928	0.727877	1.89469	1.04883	0.661992	1.41122	0.153899	0.469099
	0.107183	1.70159	0.372104	0.306461	0.393867	1.3374	0.895233	0.451552	0.529153
	0.194749	1.71311	0.376493	1.16522	0.248846	0.925492	1.20922	0.64102	0.0709765
	0.477065	1.3115	0.744678	1.50874	0.65155	0.781102	1.49735	0.487944	0.279331
	0.127978	1.13953	0.433928	1.19533	0.573639	0.545017	1.8001	0.318075	0.192522
	0.27055	0.89619	0.19271	1.70713	0.224523	0.51044	0.613629	0.214892	0.655743
	0.33788	1.45047	0.0660156	1.9162	0.473837	1.32925	1.71944	0.787608	0.305507
	0.354371	0.796412	0.424003	0.644394	0.645948	0.76784	0.479757	0.458025	0.625421
	0.238917	1.29563	0.544603	0.789618	0.380349	0.93601	0.51102	0.509178	0.416991
	0.132572	1.33689	0.60064	1.72989	0.139806	0.325409	1.81535	0.0645647	0.244795
	0.438388	0.529987	0.687968	0.88419	0.319952	0.62613	0.548838	0.34275	0.865259
	0.124868	1.46091	0.714278	0.397663	0.359858	0.904058	1.1852	0.574158	0.0259387
	0.173377	1.57501	0.65342	0.829638	0.344487	0.70707	0.763022	0.313936	0.252274
	0.32969	0.889954	0.767736	1.39919	0.214247	0.814536	0.76464	0.354507	0.141125
	0.408484	0.928234	0.254701	0.440085	0.206104	0.439153	1.34991	0.212122	0.507102
	0.221932	1.22447	1.05881	0.690129	0.258307	0.0588262	0.928969	0.339982	0.361721
	0.322845	1.3785	0.725978	1.33199	0.185485	0.575443	0.20895	0.564277	0.459784
	0.106084	0.804817	0.114845	0.627561	0.203879	0.0591535	1.09489	0.138974	0.32846
	0.109397	1.21179	0.55032	0.797193	0.191728	0.686339	1.43612	0.23171	0.404049
	0.166056	0.768045	0.209373	0.661327	0.533623	0.54394	0.675481	0.140101	0.452555
	0.19122	1.34396	0.315076	0.566632	0.558395	0.643467	1.0585	0.12682	0.0527488
	0.210389	0.680144	0.333381	0.79993	0.556453	1.52485	1.26335	0.982235	0.361566
	0.220727	1.91855	0.516519	0.683563	0.523141	0.519408	0.877124	0.423463	0.691198
	0.186614	1.82618	0.567128	1.13447	0.431658	0.995094	0.941869	0.680269	0.393213
	0.121882	1.69946	0.311443	1.31498	0.234424	0.561062	2.42696	0.53731	0.701116
	0.374926	0.687756	0.311492	0.91555	0.695956	0.402215	0.543145	0.949892	0.220611
	0.172401	1.82907	0.565653	1.10793	0.635159	0.745099	0.414176	0.893941	0.486188
	0.158907	1.57457	0.338893	0.192374	0.310157	0.880825	1.81367	0.106646	0.319901
	0.284542	0.64653	0.421872	1.78695	0.5931	0.636839	0.803867	0.305407	0.385169
	0.228188	1.26556	0.741677	0.801706	0.338034	0.434505	1.31038	0.119807	0.447087
	0.165621	1.57872	0.322085	1.04466	0.332305	0.647536	1.29055	0.326803	0.56641
	0.138389	0.708365	0.654801	0.851626	0.58674	0.210227	1.39487	0.361594	0.0901297
	0.550855	0.603292	0.477405	0.559492	0.110555	0.911479	1.12424	0.449392	0.213415
	0.214407	1.26514	0.0375571	1.19146	0.299571	1.1409	2.36625	0.300859	0.575753
	0.188893	0.873799	1.27698	0.8957	0.794765	0.38771	0.909328	0.410911	0.58431
	0.454893	1.94519	0.866068	0.700834	0.18312	1.0258	0.925573	0.556409	0.18377
	0.245786	2.06237	0.453564	1.00125	0.0301118	0.319465	0.606846	0.198903	0.197308
	0.36386	1.69749	0.347575	0.385453	0.338428	0.461904	0.755855	0.851058	0.204665
	0.142766	1.04263	0.58949	1.12631	0.269069	0.648758	1.05039	0.283863	0.232298
	0.30092	1.51739	0.450809	1.8909	0.0834939	0.694342	0.824618	0.60818	2.10732
	0.115682	1.12114	0.691052	1.09202	0.074673	0.540167	1.66134	0.398494	0.530442
	0.152345	1.87344	1.25505	1.26983	0.230751	0.504879	1.27875	0.147744	0.146809
	0.213945	0.732007	0.848869	0.967088	0.511827	0.815638	0.386492	0.197642	0.74014
	0.183712	1.81603	0.557084	1.33106	0.69937	0.0706551	1.38003	0.237764	0.348821
	0.389175	1.28994	0.361842	1.55419	0.338838	0.452912	1.02637	0.717618	0.314847
	0.193714	1.35666	0.52888	0.617687	0.792342	0.976237	1.45398	0.255558	0.372907
	0.211657	1.49866	0.139347	0.877049	0.537538	0.591573	1.25369	0.45095	0.557407
	0.10111	2.11415	0.398583	1.26575	0.452656	0.593545	1.22347	0.807997	0.33553
	0.212516	1.59774	0.861041	2.13216	0.179123	1.48657	0.558947	0.978786	0.329522
	0.0793872	1.11571	0.669633	0.350819	0.195522	0.221185	0.523325	0.374775	0.529939
	0.0270803	0.619837	0.922855	1.30922	0.0697099	0.466733	0.898174	0.188389	0.386431
	0.110944	1.88923	0.557772	1.1109	0.56494	1.104	0.352786	0.293458	0.41544
	0.0707416	1.84364	0.28874	0.289359	0.399825	0.821634	0.675892	0.359341	0.319243
	0.100408	1.2707	0.133604	1.4435	0.36917	1.56766	0.578991	0.503114	0.48647
	0.121431	1.25928	0.0794832	1.20334	0.465382	0.286625	0.991093	0.667336	0.767745
	0.342273	1.93643	0.105212	1.66281	0.116617	0.769904	0.284786	0.191417	0.266757
	0.28604	1.56758	0.118105	0.400072	0.222988	0.325633	0.582488	0.357046	1.62163
	0.292886	0.24008	0.236872	1.83254	0.148128	0.534795	0.754878	0.173151	0.556044
	0.0942096	1.51354	0.845157	0.745994	0.399906	0.948945	1.2235	0.332366	0.629002
	0.371058	1.66318	0.640575	0.954534	0.24366	0.671476	0.743856	0.764266	0.304866
	0.260657	2.1532	0.238485	1.04144	0.32372	1.41069	1.0425	0.35978	0.133502
	0.174586	0.784482	0.14898	0.719009	0.49667	1.17019	1.20011	0.793164	0.35265
	0.169692	0.941341	0.55216	0.969015	0.351115	0.58962	0.66031	0.393107	0.235523
	0.455289	1.38522	0.193527	0.23671	0.0791875	0.585368	1.53607	0.248583	0.321866
	0.141725	1.29274	0.0394533	1.91212	0.119397	0.211299	0.404837	0.098146	0.289466
	0.442902	0.908586	0.483731	1.99832	0.364356	1.47253	0.693067	0.26486	0.876698
	0.104256	0.553637	0.128944	1.50242	0.378497	0.298315	0.900992	0.102056	0.275716
	0.202715	1.49209	0.456762	0.90222	0.429941	0.628824	1.27021	0.328086	0.587695
	0.121038	2.03436	0.326198	1.78675	0.432425	0.877833	0.950315	0.41633	0.208438
	0.166613	2.62601	0.594664	0.882233	0.281956	1.20052	0.19079	0.272351	0.20259
	0.0463391	0.775138	0.115636	0.547274	0.427351	0.791114	1.01758	0.247698	0.570992
	0.272566	0.984463	0.227531	1.32901	0.298333	0.802401	0.679914	0.360271	0.461161
	0.266821	0.284727	0.184098	0.697659	0.61063	0.408419	0.437588	0.315566	0.393877
	0.52352	1.40336	0.753005	0.915378	0.444922	0.369127	1.76877	0.554022	0.451699
	0.280467	1.00868	0.566189	0.472364	0.395106	0.850945	1.08038	0.125097	0.0870911
	0.235443	1.52783	0.212504	1.32902	0.335033	0.909552	0.392375	0.188378	0.40845
	0.274989	1.22491	0.83023	1.10929	0.208063	1.11968	1.0542	0.336638	0.215517
	0.249838	0.441602	0.454573	1.63169	0.554428	0.364791	1.35423	0.169953	0.297014
	0.235947	1.55127	0.838692	0.682048	0.804289	0.393106	0.983515	1.09816	0.183821
	0.407875	1.69828	0.197941	1.48048	0.223944	0.772238	0.707609	0.619036	0.237388
	0.333487	1.28719	0.334869	0.940991	0.42221	0.369624	0.452361	0.451281	0.609965
	0.344971	1.51122	0.364538	2.02585	0.336918	0.61523	0.652417	0.212725	1.27843
	0.3969	1.54803	0.781327	0.955887	0.477828	0.927553	0.813992	0.366839	0.326708
	0.321343	2.00945	0.470411	1.3725	0.324048	0.906599	1.01181	0.217572	0.344596
	0.212843	1.99441	0.409701	0.789541	0.47689	0.121072	0.734503	0.422024	0.494491
	0.278685	0.624907	0.147488	1.33729	0.229286	0.251968	0.804729	0.278139	0.554688
	0.313902	0.550224	0.417757	0.999825	0.556969	0.366408	0.882382	0.379228	0.22563
	0.270397	0.878406	1.05264	1.04779	0.28702	0.48256	1.10465	0.518982	0.332626
	0.111789	1.55737	0.207933	0.480111	0.44773	0.543678	1.08202	0.443863	0.23718
	0.214729	1.80135	0.317965	0.728705	0.52014	0.427863	1.08324	0.0936796	0.471845
	0.31566	0.522635	0.614781	0.75849	0.124469	1.19349	0.984492	0.476192	0.948325
	0.357384	1.20862	0.148362	0.256469	0.320693	0.896248	1.86874	0.765321	0.469654
	0.190049	1.27557	0.11139	0.968108	0.30256	0.501377	0.604981	0.231932	0.665548
	0.325102	1.34636	0.0957986	1.63023	0.31134	0.510649	0.952591	0.489358	1.022
	0.19624	1.58581	0.205079	1.14697	0.260987	0.318797	0.538629	0.205424	0.355399
	0.311323	1.77723	0.117456	0.508883	0.636476	2.01451	0.951292	0.567542	0.199031
	0.301327	1.53245	0.113839	1.54256	0.249441	0.86117	1.64111	0.424028	0.105249
	0.428759	1.21165	0.427882	0.25332	0.017242	1.65599	0.906382	0.316533	0.431304
	0.128677	1.46532	0.469882	0.672133	0.0961174	0.322878	1.75846	0.484719	0.267719
	0.468257	0.791148	0.617944	0.75382	0.533603	0.707148	1.76665	0.404293	0.100558
	0.0690104	1.75895	0.148573	0.591934	0.0858266	0.562834	1.54899	0.339987	0.143589
	0.210043	1.33341	0.0547268	0.40525	0.388961	0.462895	1.59467	0.650126	0.218105
	0.138081	1.44972	0.379718	1.54941	0.453565	0.801465	0.5429	0.607983	0.15753
	0.231111	1.39149	0.352592	1.20774	0.511688	1.21475	0.476835	0.450302	0.0524168
	0.311403	1.07838	0.845259	1.33505	0.578616	0.793275	0.628475	0.697337	0.0973628
	0.445383	0.955043	0.563171	0.841393	1.54558	0.6989	0.357851	0.312479	0.317265
	0.236596	1.23251	0.991283	0.543926	0.288128	0.794268	0.787854	0.0971391	0.244202
	0.140485	2.12457	0.295282	1.88516	0.448449	0.615637	1.32055	0.295507	0.106307
	0.235667	1.9058	0.208731	1.28901	0.181382	1.46875	0.560482	0.358889	0.410755
	0.111449	1.47629	0.312972	1.33107	0.830043	0.342302	0.687208	0.343495	0.232768
	0.18064	2.04136	0.241694	1.24121	0.495874	0.347252	1.94989	0.543989	0.41017
	0.160259	1.06984	0.429633	1.77025	0.0790595	0.720068	1.00966	0.765474	0.352811
	0.0319156	1.56519	0.207543	0.439219	0.365228	1.72837	0.578915	0.690433	0.369872
	0.273522	1.89657	0.520781	0.442525	0.327804	1.38137	0.854697	0.150074	0.28501
	0.229461	0.866574	0.566325	0.492816	0.0280758	0.644592	0.978803	0.991809	0.253131
	0.235887	1.16227	0.543011	0.637146	0.360168	1.47245	0.520277	0.245843	0.564677
	0.217692	1.688	0.448721	0.667841	0.571356	0.496126	1.2005	0.701848	0.870514
	0.139537	1.08302	0.95588	0.877751	0.587234	0.953439	1.03641	0.443413	0.440469
	0.142451	1.07427	0.147709	0.933005	0.226924	0.367572	2.04886	0.539549	0.209311
	0.242219	0.685337	0.299086	0.909401	0.525452	1.25105	1.01613	0.168145	0.416776
	0.357355	1.16012	0.150192	1.03974	0.362705	1.1857	1.13419	0.230199	0.221543
	0.144414	1.49063	0.205996	0.596205	0.29621	1.35398	1.2901	0.240113	0.14919
	0.412098	1.34204	0.327611	1.14385	0.594561	0.396549	1.66286	0.076595	0.174685
	0.209695	1.59444	0.578304	1.35517	0.246645	0.382659	0.601719	0.371322	0.231848
	0.239208	0.899812	0.486098	1.33929	0.385911	1.04641	1.90213	0.243823	0.177296
	0.1262	1.26019	0.351043	1.30433	0.450459	0.780763	0.727378	0.219478	0.394302
	0.16186	1.79758	0.142002	2.03169	0.585775	0.992651	1.19864	0.476443	0.202016
	0.0976644	1.42538	0.212622	1.32395	0.339673	0.939693	1.74	0.293196	0.302215
	0.231058	1.19439	0.184172	1.13842	0.420009	0.609445	1.14959	0.41227	0.124277
	0.136942	1.62648	0.830599	0.895301	0.308994	0.391574	1.98482	0.110099	0.34294
	0.203305	0.929134	0.114621	1.48963	0.319761	0.986935	1.20158	0.496151	0.273146
	0.341218	1.92248	0.18311	1.5646	0.408848	0.426037	0.338078	0.246905	0.981186
	0.0811244	1.75063	0.231933	0.9529	0.746459	0.614837	0.939679	0.119671	0.711547
	0.20281	1.83132	0.211702	1.57472	0.524598	0.639277	0.234363	0.613039	0.428028
	0.00175439	0.793263	0.678702	1.4831	0.0377274	1.20679	0.547819	0.63118	0.510489
	0.300918	1.96189	0.757765	0.600519	0.634361	0.596815	1.38481	0.297699	0.328189
	0.207045	1.64261	0.312258	0.858091	0.450396	0.737038	1.29399	0.573262	0.167118
	0.12204	1.35037	0.147209	1.05453	0.388525	0.477601	0.797297	0.273185	0.355319
	0.246736	1.73589	0.241706	1.20985	0.218705	0.261048	1.14945	0.299412	0.505356
	0.160794	1.26733	0.173921	1.02335	0.393015	0.9161	1.54046	0.460778	0.474419
	0.323174	1.30062	0.34479	0.411684	0.250035	1.05882	1.07671	0.194961	0.440028
	0.354227	1.5932	0.343584	0.675239	0.155002	0.806668	1.12554	0.399416	0.39041
	1.02289	1.46279	0.419485	0.934324	0.102041	0.898692	1.0891	0.210483	0.211863
	0.267179	0.619442	0.36826	0.397548	0.109992	0.450443	1.51935	0.425936	0.293637
	0.221625	1.30685	0.441516	0.729715	0.827269	0.529624	1.26665	0.204175	0.258344
	0.394774	0.537215	0.336839	1.24901	0.287558	0.499099	0.736762	0.457832	0.535314
	0.314324	1.12196	0.768006	1.24421	0.155815	0.742008	0.724625	0.653699	0.205568
	0.335766	0.296911	0.470463	1.20554	0.628213	0.708323	0.890046	0.330474	0.338668
	0.172268	0.83468	0.196333	1.56446	0.442542	0.34832	1.60947	0.254117	0.125739
	0.502238	2.1115	0.40426	0.581257	0.342281	0.706094	0.680508	0.255186	0.311467
	0.236397	1.27935	0.657257	0.953567	0.407128	0.685298	1.59861	0.373126	0.207492
	0.316924	0.567932	0.649113	0.809605	0.24551	1.20805	1.02229	0.438263	0.0922683
	0.279884	1.09149	0.938559	1.53249	0.53047	0.84591	1.25172	0.442843	0.111008
	0.201529	1.45861	0.0112431	0.364917	0.155601	0.275151	1.32248	0.0814877	0.33058
	0.103358	0.352553	0.288589	1.34824	0.358759	0.229856	0.814479	0.371346	0.208715
	0.199955	1.47988	0.231921	1.13863	0.165437	0.63304	0.446078	0.535122	0.449275
	0.269673	2.11013	0.460629	1.48909	0.343687	0.611328	0.869903	0.213098	0.919703
	0.0523328	1.07771	0.127129	0.343984	0.413538	0.420487	0.389518	0.363569	0.376009
	0.0489103	1.44278	0.768731	1.64564	0.62586	0.806102	0.813569	0.512761	0.227833
	0.0881899	1.25206	0.383987	1.11616	0.416591	0.67215	1.51248	0.120789	0.00823778
	0.4262	0.888212	0.58005	1.86353	0.375652	0.423778	1.27443	0.285858	0.191724
	0.0983858	0.656405	0.227271	1.0757	0.25702	0.68198	1.24462	0.423396	0.191067
	0.428823	2.02688	0.227226	0.776423	0.169734	0.383405	1.5696	0.389223	0.949757
	0.0298273	1.11426	0.55004	1.64457	0.402645	0.391049	0.789428	0.239047	0.597019
	0.125987	1.30123	0.24558	0.713896	0.13268	1.02323	1.10101	1.02801	0.177936
	0.0258296	0.823534	0.250337	1.59729	0.152798	1.6815	0.578076	0.387333	0.620771
	0.284449	1.2577	0.268304	1.27232	0.849022	0.334212	0.321632	0.375968	0.570403
	0.220019	0.763036	0.098959	0.47886	0.36103	0.790819	1.26887	0.254109	0.321315
	0.200505	1.51886	0.636131	0.99646	0.341169	1.08048	0.577742	0.268685	0.226
	0.29804	1.47123	0.474873	1.17771	0.421752	0.860078	0.905949	0.632801	0.10193
	0.251867	1.94279	0.456057	1.28405	0.363526	0.409521	0.918648	0.563597	0.0754304
	0.081367	2.28855	0.505568	1.28349	0.4813	0.560116	1.09733	0.15806	0.269142
	0.184726	1.15199	0.335677	2.05665	0.230548	0.658682	1.50729	0.333835	0.770071
	0.100437	1.67776	0.595235	2.15718	0.449212	0.801608	1.28194	0.53631	0.16439
	0.577724	1.78551	0.255126	1.44509	0.204548	0.620523	0.901724	0.199782	0.330413
	0.295765	1.645	0.252303	0.223982	0.146275	0.251217	0.80155	0.54092	0.188786
	0.38486	1.08925	0.53784	1.20271	0.833776	2.01121	0.68111	0.59686	0.141323
	0.108184	1.79714	0.479333	0.852717	0.517528	0.495853	0.690248	0.385837	0.352652
	0.0424646	0.925473	0.454194	1.70597	0.358209	0.767994	0.34546	0.774211	0.433779
	0.201766	1.45816	0.346346	1.25359	0.223068	1.04335	1.21889	0.438216	0.435266
	0.0409978	0.638412	0.528578	1.14428	0.93857	0.448413	0.745476	0.469682	0.131619
	0.0692633	1.24563	0.551075	0.445741	0.575685	0.388228	1.14395	0.173849	0.0613066
	0.241574	2.26964	0.195315	1.35331	0.406755	0.797196	0.46538	0.050315	0.159795
	0.131701	1.40864	0.381905	1.39025	0.274592	0.768584	0.9328	0.705487	0.0899805
	0.238081	0.608984	0.636279	1.12759	0.408688	0.623085	0.526875	0.370222	0.873743
	0.239583	2.41846	0.433608	0.395551	0.546948	0.582588	0.646575	0.415838	0.127754
	0.224182	0.892773	0.566539	1.59874	0.320414	2.1499	1.20429	0.313996	0.99004
	0.228961	0.408993	0.609843	1.46743	0.334833	0.36061	0.613504	0.106182	0.578289
	0.28361	2.13309	0.535465	0.442638	0.44526	0.514989	0.947866	0.280693	0.295489
	0.421319	1.95698	0.555364	1.22994	0.44214	0.437473	1.06535	0.236917	0.528643
	0.220078	0.416921	0.241109	1.27296	0.484859	0.650755	0.755547	0.511051	0.439792
	0.307697	1.34165	0.825778	1.2386	0.536946	0.893454	0.948513	0.397147	0.436626
	0.438774	1.96805	0.319153	0.693532	0.473201	0.778504	0.781318	0.209404	0.419904
	0.13705	1.13443	0.525263	0.500949	0.402764	0.169583	0.886445	0.632126	0.426576
	0.526258	1.50637	0.517499	1.16993	0.161704	1.00406	0.433429	0.379651	0.536691
	0.135056	1.75407	0.381986	0.572989	0.348163	0.891591	0.888424	0.200217	0.344971
	0.200537	1.52091	0.661736	2.26742	0.142976	1.19888	0.416582	0.714982	0.214761
	0.595005	0.875692	0.552987	0.79955	0.211615	0.512627	0.61582	0.612892	0.113364
	0.236449	1.46083	0.755835	1.21301	0.524741	1.18074	1.48663	0.412378	0.617325
	0.127377	1.4821	0.250625	1.08309	0.436947	0.393654	0.363704	0.358481	1.77485
	0.266536		0.304266	0.801974	0.321315	0.61096	0.878656	0.604108	0.227492
	0.300719		0.223626	0.485997	0.372438	0.461298	1.97067	0.226056	0.235527
	0.389023		1.0285	0.115589	0.494528	0.227848	0.443427	0.21087	0.233325
	0.400977		0.426671	0.895152	0.148912	1.37154	0.944157	0.623633	0.473323
	0.320059		0.194744	1.15279	0.467684	0.440981	0.372855	0.5345	0.820639
	0.209594		0.258728	0.179492	0.191245	0.792654	0.409647	0.233386	0.324163
	0.297675		0.39324	1.91512	0.206547	0.277559	1.75629	0.60247	0.208074
	0.289763		0.238342	1.27756	0.281987	0.207939	1.17669	0.215302	0.252868
	0.43604		0.0494248	0.836772	0.673041	0.588014	1.27752	0.320403	0.352912
	0.0616042		0.644607	0.194683	0.462856	0.323618	0.213346	0.581139	0.560357
	0.245715		0.408768	0.694217	0.36294	1.78928	0.48139	0.241224	0.131747
	0.212067		0.508342	0.836375	0.692789		0.667738	0.188581	0.741539
	0.337831		0.765805	0.95644	0.0703118		0.803809	0.425492	0.238607
	0.525526		0.490168	1.07831	0.44679		1.16626	0.380239	0.219182
	0.335988		0.452628	0.531042	0.345485		1.51186	0.390616	0.205184
	0.231995		0.447201	0.732531	0.336295		1.06072	0.453846	0.140799
	0.200701		0.317549	1.22011	0.312905		1.91866	0.63095	0.548109
	0.428886		0.237089	0.819503	0.401511		0.638089	0.250558	0.449689
	0.227826		0.756711	1.77723	0.301934		0.778481	0.23528	0.508896
	0.0522638		0.437043	1.25602	0.182447		1.06982	0.408771	0.512364
	0.216689		0.20892	0.787867	0.487401		1.03995	0.719552	0.131592
	0.197827		0.23104	1.64636	0.0986826		0.817791	0.59939	0.251859
	0.121743		0.585601	0.968232	0.581055		0.712274	0.317665	0.418059
	0.0902584		0.237169	0.781834	0.282464		0.717772	0.370181	0.228564
	0.0890447		0.501021	1.7886	0.463243		0.489114	0.46251	0.768348
	0.246762		0.782287	1.98135	0.353769		1.16497	0.333495	0.461862
	0.169219		0.930271	1.10565	0.0848428		0.999652	0.214756	0.38782
	0.244032		0.536887	1.22631	0.244909		0.966715	0.433051	0.191502
	0.12428		0.457736	0.375303	0.361206		0.716243	0.411181	0.202555
	0.176111		0.388449	0.399539	0.015618		1.16603	0.141403	0.232938
	0.181014		0.443743	0.818356	0.439066		0.722853	0.18169	0.289891
	0.30975		0.234636		0.0999642		0.229788	0.56365	0.224583
	0.0838727		0.430861		0.364328		1.39875	0.377476	0.512932
	0.0371455		0.0239073		0.616199		1.38777	0.248436	0.220904
	0.201136		0.782972		0.325462		0.647628	0.338845	0.630143
	0.306981		0.506783		0.352579		1.0514	0.337478	0.264563
	0.381474		0.524526		0.489416		0.622093	0.346258	0.43327
	0.391493		0.342729		0.13593		0.473093	0.300481	0.726317
	0.24002		0.625999		0.453384		1.01095	0.206452	0.312387
	0.0192635		0.730899		0.307881		0.744858	0.192154	0.469882
	0.528124		0.547382		0.476924		1.51727	0.203479	0.221059
	0.409089		0.723098		0.268818		1.46801	0.53721	0.24922
	0.336016		0.581292		0.247503		0.826532	0.633614	0.231722
	0.29347		0.385239		0.454827		0.524507	0.399444	0.382314
	0.294617		0.374217		0.189558		1.48766	0.68203	0.585782
	0.213785		0.221671		0.339847		0.38598	0.251157	0.657631
	0.177411		0.418323		0.325672		1.09407	0.505879	0.453888
	0.22387		0.596434		0.513073		0.755891	0.175275	0.22955
	0.230589		0.553232		0.394982		0.774413	0.281732	0.522238
	0.0655417		0.265998		0.00649173		1.2518	0.560697	0.194887
	0.2167		0.501423		0.306606		0.824498	0.268672	0.687532
	0.409064		0.370403		0.288785		1.08051	0.399926	0.0108344
	0.254342		0.626251		0.352073		0.355542	0.296551	0.557988
	0.569029		0.658105		0.350971		1.50432	0.211986	0.127282
	0.235926		0.480332		0.616866		1.01409	0.822714	0.212547
	0.407078		0.241235		0.355358		0.159685	0.204909	0.625447
	0.385639		0.464033		0.0630989		1.25907	0.327248	0.267904
	0.123473		0.634454		0.456938		0.845409	0.818779	0.446228
	0.302827		0.195492		0.236883		1.64672	0.452738	0.209061
	0.244366		0.537839		0.302106		1.01871	0.243407	0.379592
	0.029457		0.45663		0.273201		1.92601	0.341365	0.293678
	0.341398		0.368706		0.27415		1.21595	0.0585212	0.238606
	0.258916		0.408212		0.371829		0.596091	0.767601	0.873583
	0.349613		0.863469		0.397983		0.744382	0.2445	0.483643
	0.370075		0.625073		0.219225		0.666986	0.472102	0.803246
	0.38402		0.366018		0.680387		0.716242	0.422382	0.540523
	0.140272		0.614494		0.523973		0.483079	0.0435787	0.671976
	0.321911		0.566776		0.209997		0.582411	0.624926	0.567886
	0.112943		0.627057		0.102886		0.737208	0.508555	0.48731
	0.203183		0.444297		0.409345		0.952892	0.800926	0.162208
	0.158176		0.643484		0.455861		1.7231	0.387326	0.328904
	0.309063		0.451896		0.11034		1.38164	0.881457	0.10353
	0.217579		0.876482		0.640806		1.56942	0.335059	0.411364
	0.208353		0.882752		0.258388		0.834473	0.504562	0.373998
	0.341272		0.462038		0.497399		1.70626	0.630146	1.6509
	0.208569		0.355813		0.192453		1.15026	0.344331	0.122926
	0.196396		0.427236		0.32719		1.06892	0.157984	0.599788
	0.539975		0.534732		0.228222		1.12819	0.815993	0.323724
	0.092602		0.245546		0.479675		0.333671	0.138717	0.351183
	0.153887		0.315986		0.644556		0.771732	0.338245	0.570714
	0.438565		0.920359		0.5787		1.23036	0.970805	0.548639
	0.0682984		0.222502		0.68427		1.04506	0.133713	0.452077
	0.149514		0.47996		0.156402		0.864125	0.349077	0.195881
	0.105297		0.463219		0.146579		0.713096	0.265655	0.290438
	0.189585		0.243572		0.369698		0.794936	0.539215	0.846687
	0.450273		0.125369		0.309636		0.282706	0.682114	0.363635
	0.400102		0.460565		0.52218		2.12031	0.187582	0.38548
	0.221452		0.268924		0.422042		0.402129	0.553134	0.411661
	0.286059		0.369495		0.533284		0.564734	0.540417	0.448353
	0.380444		0.895098		0.487719		1.13666	0.248168	0.113375
	0.37131		0.692953		0.233737		1.01468	0.77461	0.0312161
	0.199639		0.51257		0.489938		0.665175	0.570967	0.377144
	0.125748		0.365807		0.535197		0.587544	0.552711	0.111859
	0.30696		0.448223		0.172181		0.884782	0.123058	0.40904
	0.310439		0.272826		0.531506		0.467902	0.44	0.530146
	0.23459		0.117056		0.29281		1.34724	0.408657	0.218816
	0.0225652		0.319548		0.114307		0.793705	0.595755	0.563283
	0.0538377		0.0710595		0.443682		0.534632	0.721343	0.0771863
	0.217008		0.265509		0.468695		0.791874	0.829425	0.483114
	0.273152		0.327473		0.164493		0.682829	0.173042	0.533534
	0.318577		0.180468		0.448128		0.559741	0.223714	0.149816
	0.421757		0.880597		0.661157		1.34985	0.129507	0.273773
	0.18509		0.147944		0.366666		0.853429	0.208033	0.461187
	0.258033		0.201358		0.571133		1.23807	0.573401	0.485705
	0.037535		0.219256		0.168634		0.677723	0.528179	0.0249713
	0.113686		0.140228		0.327358		1.35155	0.862918	0.285179
	0.321504		0.290178		0.538438		1.75523	0.373931	0.433035
	0.222361		0.464956		0.544587		1.79758	0.541928	0.236703
	0.212521		0.610593		0.127652		0.785446	0.111375	0.955046
	0.126063		0.74073		0.225705		1.44169	0.593252	0.599259
	0.185515		0.442934		0.125965		0.980098	0.410509	0.434306
	0.231515		0.545148		0.297906		1.13051	0.277769	1.15652
	0.194171		0.466813		0.344524		1.66052	0.675121	0.34036
	0.0947712		0.549116		0.263732		0.766512	0.676472	0.533009
	0.0152672		0.558825		0.746025		1.87353	0.436151	0.234534
	0.451409		0.0534168		0.393335		0.267809	0.45931	0.157118
	0.137331		0.221206		0.101484		1.59215	0.249317	0.850341
	0.194282		0.562053		0.0948211			0.53226	0.17226
	0.391117		0.484843		0.21314			0.268811	0.24249
	0.316182		0.332124		0.265564			0.601702	0.348822
	0.238401		0.348162		0.205656			0.456749	0.237642
	0.244474		0.194166		0.150835			0.55009	0.415794
	0.199038		0.394808		0.308267			0.182624	0.0224163
	0.530117		0.108016		0.322486			0.547196	0.194112
	0.243237		0.628269		0.482137			0.652073	0.563375
	0.269012		0.330127		0.176905			0.233266	0.242975
	0.328557		0.6579		0.36886			0.428581	0.670601
	0.278659		0.305987		0.427653			0.337188	0.0802859
	0.237094		0.128721		0.179819			0.111025	0.256553
	0.262695		0.758811		0.389947			0.542826	0.0986615
	0.576288		0.396098		0.734361			0.344225	0.209214
	0.243821		0.232125		0.584959			0.398104	0.230248
	0.334673		0.290604		0.463762			0.901461	0.307379
	0.650718		0.25482		0.283698			0.251235	0.328535
	0.159063		0.240536		0.634492			0.609596	0.2066
	0.519594		0.211693		0.170657			0.0312297	0.322005
	0.453594		0.35986		0.0911187			0.369823	0.334009
	0.626291		0.24191		0.0306738			0.375125	0.313486
	0.451358		0.285156		0.753587			0.74549	0.292467
	0.154381		0.310089		0.0489722			0.528498	0.396375
	0.215507		0.32265		0.464267			0.971212	0.254882
	0.155607		0.313182		0.745766			0.449058	0.538992
	0.244128		1.12402		0.529541			0.387653	0.344034
	0.127541		0.904042		0.557734			0.224744	0.104814
	0.079076		0.833761		0.419552			0.110855	0.202421
	0.0944038		0.10013		0.14169			0.419309	0.154551
	0.214012		0.114599		0.732909			0.24839	0.333771
	0.484256		0.520375		0.150714			0.195406	0.164996
	0.145231		0.482823		0.0899015			0.427124	0.153953
	0.374335		0.386733		0.34146			0.297027	0.112883
	0.133088		0.219596		0.407581			1.04473	0.0760464
	0.241714		0.369261		0.500362			0.182026	0.425615
	0.215851		0.475862		0.797801			0.863239	0.0711683
	0.224503		0.168609		0.446156			0.467036	0.383599
	0.225081		0.561874		0.121938			0.266673	0.539408
	0.248908		0.420259		0.0988537			0.0174207	0.240102
	0.219227		0.560591		0.335867			0.726219	0.174434
	0.226164		0.194801		0.021015			0.238448	0.163763
	0.474245		0.305698		0.440335			0.45164	0.078214
	0.114574		0.246948		0.152295			0.544914	0.380812
	0.142281		0.242003		0.215951			0.119346	0.199341
	0.210614		0.91301		0.567311			0.186084	0.219039
	0.242773		0.433329		0.353271			0.553514	0.357236
	0.589973		0.144001		0.863494			0.770463	0.126414
	0.216439		1.62624		0.729146			0.451567	0.122817
	0.424727		0.355197		0.31725			0.137022	0.307647
	0.0248465		0.322447		0.606159			0.588148	0.474059
	0.236319		0.21005		0.43043			0.229541	0.0161135
	0.374683		0.169737		0.348909			0.415306	0.432112
	0.418615		0.424606		0.198964			0.535163	0.260943
	0.316695		0.629364		0.665343			0.443871	0.528183
	0.0920083		0.595697		0.529083			0.623775	0.549642
	0.0808653		0.197025		0.121583			0.0917483	0.107126
	0.281365		0.494281		0.36715			0.29655	0.316033
	0.741224		0.375172		0.710298			0.21445	0.349114
	0.238452		0.648868		0.557414			0.402841	0.285349
	0.376356		0.445677		0.998681			0.284456	0.549817
	0.206503		0.774271		0.54579			0.519741	0.246059
	0.44652		0.272903		0.146099			0.150989	0.290905
	0.526721		0.418982		0.16887			0.661879	0.229648
	0.124088		0.243353		0.209145			0.616494	0.238912
	0.188721		0.347397		0.638083			0.350533	0.157878
	0.0244243		0.550149		0.180624			0.195231	0.12979
	0.431606		0.104277		0.409728			0.531071	0.639396
	0.14603		0.324942		0.397774			0.384424	0.120823
	0.505219		0.779314		0.226661			0.450011	0.599266
	0.341132		0.495343		0.0919352			0.436706	0.260398
	0.123038		0.45437		0.278687			0.328396	0.350586
	0.223007		1.20721		0.120105			0.544104	0.124776
	0.127409		0.669232		0.725908			0.521607	0.574228
	0.340909		1.08205		0.593135			0.322222	0.394347
	0.0896111		0.23657		0.588011			0.109152	0.684374
	0.483589		0.38897		0.14441			0.13883	0.11178
	0.137075		0.238626		0.340773			0.32332	0.443003
	0.289547		0.594149		0.306832			0.321181	0.164127
	0.246011		1.00007		0.217665			0.64043	0.319643
	0.159001		0.433319		0.961243			0.156262	0.464639
	0.402447		0.540449		0.465419			0.487951	0.319879
	0.169291		0.271385		0.230365			0.483118	0.207769
	0.0555057		0.165992		0.232451			0.462683	1.06722
	0.227715		0.279484		0.226007			0.36705	0.116645
	0.657614		0.381444		0.337289			0.34109	0.440107
	0.12885		1.22849		0.33298			0.21437	0.345822
	0.216208		0.616533		0.841452			0.414497	0.342618
	0.394734		0.212751		0.158952			0.553233	0.249953
	0.328078		0.326193		0.190729			0.875634	0.183102
	0.21064		0.49447		0.654477			0.417905	0.177802
	0.446105		0.141855		0.128535			0.2488	0.327868
	0.290146		0.283539		0.468771			0.276418	0.237161
	0.279873		0.784648		0.464765			0.322425	0.38954
	0.197711		0.247443		0.358667			0.268315	0.144316
	0.349879		0.115092		0.770735			0.657127	0.321261
	0.146911		0.221397		0.0896426			0.867045	0.312213
	0.300791		0.503361		0.365929			0.571348	0.282713
	0.342733		0.418384		0.15331			0.358343	0.359229
	0.249878		0.363876		0.137001			0.817903	0.290496
	0.133271		0.553404		0.184454			0.113169	0.158434
	0.101191		0.219447		0.635729			0.147179	0.157475
	0.43711		0.539796		0.470987			0.482379	0.194092
	0.322432		0.58409		0.478261			0.412406	0.316344
	0.137093		0.19082		0.691161			0.716674	0.371111
	0.208434		0.943286		0.122217			0.263793	0.609075
	0.417293		0.127854		0.437132			0.325588	0.322213
	0.140055		0.47656		0.624359			1.02029	0.224417
	0.281309		0.11944		0.45907			0.398999	0.228493
	0.0167762		0.0295673		0.12446			0.17857	0.250051
	0.387859		0.389156		0.311335			0.714553	0.099721
	0.231812		0.562845		0.54039			0.790537	0.112087
	0.381563		0.101138		0.364555			0.564536	0.16242
	0.288809		0.112498		0.0205276			0.282978	0.204147
	0.306551		0.0192904		0.830147			0.241837	0.469963
	0.270572		0.128292		0.58843			0.775935	0.352007
	0.0801333		0.0282815		0.222581			0.543607	0.481803
	0.158301		0.341554		0.429144			0.355728	0.468252
	0.457575		0.113554		0.221523			0.267013	0.49357
	0.439479		0.144703		0.108254			0.430541	0.216562
	0.0989712		0.427715		0.279415			0.849692	0.661201
	0.155495		0.149782		0.466474			0.39622	0.0997273
	0.257696		0.852788		0.451718			0.635574	0.293007
	0.297792		0.54306		0.848297			0.916199	0.391761
	0.125795		0.30908		0.202148			0.246072	0.258195
	0.191898		0.989152		0.246651			0.676129	0.771005
	0.29726		0.281871		0.316029			0.467084	0.386255
	0.323667		0.623995		0.394938			0.488628	0.251962
	0.486316		0.712977		0.803141			0.144199	0.437146
	0.450299		0.7934		0.390407			0.359142	0.31079
	0.302786		0.594039		0.970188			0.095073	0.120148
	0.248629		0.99124		0.523048			0.472333	0.114174
	0.144368		0.468305		0.471141			0.215294	0.484816
	0.292421		0.346703		0.462856			0.324692	0.147803
	0.296706		0.169964		0.671071			0.270569	0.336955
	0.146806		0.101207		0.33279			0.070058	0.304109
	0.31134		0.352629		0.333788			0.225183	0.421842
	0.121953		0.978907		0.342061			0.241919	0.248587
	0.20751		0.468165		0.148074			0.17636	0.384145
	0.123257		0.213489		0.133895			0.450528	0.350221
	0.150209		0.612985		0.109179			0.345708	0.579092
	0.100381		0.540323		0.511177			0.196838	0.28975
	0.100344		0.533533		0.28851			0.510073	0.198294
	0.811062		0.312585		0.540033			0.548748	0.152257
	0.0933984		0.614358		0.67802			0.367365	0.196105
	0.324568		0.325149		0.273938			0.115699	0.371804
	0.340023		0.241624		0.230797			0.170488	0.197039
	0.0834493		0.231688		0.283658			0.774134	0.532912
	0.0382611		0.61757		0.451509			0.427847	0.406616
	0.198737		0.339952		0.727407			0.631715	0.368789
	0.290531		0.989067		0.119918			0.472511	0.130287
	0.343683		0.428897		0.339078			0.307265	0.146965
	0.22125		0.32027		0.255298			0.355876	0.26353
	0.228328		0.464957		0.320226			0.111032	0.134615
	0.759209		0.316708		0.601171			0.648151	0.282021
	0.0809221		0.699637		0.101764			0.397312	0.309753
	0.219738		0.649223		0.613727			0.422047	0.563011
	0.209178		0.493492		0.439021			0.380611	0.214052
	0.647997		0.444483		0.764104			0.205532	0.238827
	0.173239		0.920392		0.528644			0.371181	0.268717
	0.341867		0.652334		0.250109			0.0829647	0.183249
	0.117055		0.783743		0.315625			0.213305	0.450796
	0.328279		0.620614		0.239979			0.84863	0.640045
	0.125212		0.276418		0.159571			0.905669	0.462069
	0.0224658		0.256278		0.302362			0.473942	0.284174
	0.153711		0.332534		0.467562			0.338833	0.139251
	0.54077		0.664514		1.11362			0.418563	0.667711
	0.20137		0.811719		0.18177			0.777047	0.693696
	0.553917		0.624124		0.550692			0.117437	0.547936
	0.0796161		0.245268		0.757484			0.705862	0.481342
	0.133353		0.942282		0.123922			0.257746	0.549683
	0.219236		0.175554		0.55369			0.410722	0.331637
	0.40379		0.101845		0.295738			0.231441	0.397429
	0.298919		0.692102		0.550358			0.454526	0.176463
	0.106805		1.23495		0.444563			0.248337	0.553794
	0.135468		0.304663		0.139341			0.674081	0.572368
	0.135122		0.242299		0.388826			0.864279	0.339737
	0.223259		0.361113		0.287163			0.286122	0.253912
	0.125888		0.280716		1.26414			0.236698	0.351059
	0.15627		0.39583		0.43746			0.177365	0.0962721
	0.298834		0.732805		0.361814			0.493808	0.186465
	0.161114		0.298682		0.442088			0.35851	0.32316
	0.0357219		0.638448		0.336027			0.222217	0.102635
	0.219737		0.279706		0.300862			0.54508	0.220215
	0.0205208		0.15936		0.508637			0.366073	0.37309
	0.265442		0.272468		0.305307			0.570798	0.69492
	0.0522976		0.816434		0.579179			0.57648	0.301086
	0.476466		0.211171		0.291044			0.575917	0.205545
	0.290358		0.28343		0.568649			0.4776	0.589988
	0.414804		0.377715		0.791365			0.599042	0.553681
	0.104028		0.469415		0.137033			0.50539	0.29466
	0.106908		0.206787		0.27249			0.527069	0.341866
	0.321415		0.646001		0.404586			0.548284	0.619073
	0.129869		0.764661		0.128163			0.112201	0.460362
	0.229794		0.380118		0.233212			0.247975	0.416589
	0.0214685		0.234536		0.772054			0.281563	0.0285503
	0.209866		0.317431		0.120229			0.451046	0.140308
	0.409237		0.530936		0.29679			0.311819	0.100943
	0.104679		0.634447		0.488091			0.695958	0.207288
	0.203966		0.339066		0.140438			0.547142	0.555142
	0.259007		0.339607		0.164897			0.243684	0.242649
	0.291456		0.362281		0.0286342			0.408542	0.656464
	0.310575		0.256964		0.375895			0.333343	0.217671
	0.33041		0.367219		0.143637			0.678115	0.31172
	0.084685		0.359045		0.352191			0.261409	0.368763
	0.543971		0.230366		0.0840008			0.126832	0.448944
	0.252329		0.181809		0.975626			0.298282	0.237094
	0.561336		0.114662		0.245906			0.675574	0.35685
	0.44587		0.402618		0.551011			0.186451	0.402775
	0.149498		0.440343		0.395621			0.356213	0.722015
	0.0923518		0.456872		0.237134			0.138811	0.31472
	0.210337		0.717946		0.574886			0.850126	0.2545
	0.205194		0.550093		0.226862			0.241185	0.541429
	0.0640809		0.26748		0.385055			0.908632	0.235342
	0.36048		0.308317		0.374281			0.593488	0.260617
	0.227649		0.405345		0.298062			0.74726	0.333645
	0.520861		0.332436		0.130714			0.316516	0.206443
	0.154156		0.340341		0.399093			0.600293	0.856492
	0.135798		0.590245		0.705796			0.509707	0.449039
	0.310328		0.195718		0.143692			0.551031	0.385116
	0.317964		0.108778		0.49894			0.376418	0.394461
	0.148304		0.893638		0.397833			0.493019	0.441073
	0.166827		0.294562		0.355845			0.150854	0.213748
	0.109219		0.105099		0.330769			0.248087	0.204051
	0.297175		0.242087		0.467348			0.857853	0.334596
	0.5097		0.236692		0.195374			0.412069	0.25598
	0.0245956		0.33115		0.874228			0.424613	0.347857
	0.180964		0.629753		0.208345			0.304879	0.323468
	0.352428		0.457845		0.100407			0.601478	0.440241
	0.237989		0.334152		0.361392			0.416082	0.383271
	0.0167164		0.152889		0.182023			0.270191	0.562483
	0.376164		0.0979781		0.0913812			0.420963	0.256211
	0.308584		0.116181		0.333878			0.890267	0.206005
	0.395432		0.535831		0.21482			0.573113	0.141765
	0.240356		0.37192		0.153436			0.972705	0.232255
	0.128969		0.324824		0.345279			0.146215	0.455677
	0.229256		0.867986		0.23272			0.445467	0.47715
	0.0690788		0.108323		0.473718			0.230471	0.320059
	0.124493		0.750271		0.442622			0.61027	0.160095
	0.234469		0.477099		0.603475			0.60195	0.653917
	0.0810198		0.180821		0.411674			0.120717	0.364231
	0.371118		0.370068		0.902907			0.393151	0.194042
	0.222667		1.08668		0.212645			0.322733	0.36166
	0.0582967		0.22342		0.685442			0.379912	0.486947
	0.417912		0.207418		0.551364			0.35111	0.424433
	0.39303		0.181121		0.342979			0.575405	0.494351
	0.109687		0.101716		0.74251			0.779471	0.155639
	0.0993137		0.379456		0.103606			0.562342	0.62555
	0.244494		0.294064		0.135775			0.46762	0.0178028
	0.0916403		0.885478		0.57694			0.328282	0.020433
	0.0112139		0.434996		0.344923			0.164856	0.491819
	0.314754		0.491636		0.250758			0.869205	0.148799
	0.196416		0.369764		0.348287			0.0801849	0.328359
	0.217627		0.778038		0.342615			0.530952	0.201186
	0.236807		0.281934		0.720034			0.828436	0.237588
	0.155256		0.460282		0.196027			0.196603	0.215693
	0.136086		0.451554		0.427051			0.256705	0.244057
	0.104518		0.679216		0.387261			0.141915	0.164745
	0.602228		0.443084		0.645532			0.534562	0.134569
	0.658501		0.634779		0.446899			0.649326	0.125981
	0.187492		1.0253		0.438002			0.47112	0.279817
	0.247048		0.869653		0.473058			0.435184	0.21604
	0.337219		0.465555		0.249763			0.313655	0.304404
	0.518693		0.374366		0.322502			0.579509	0.28135
	0.26392		0.238787		0.549419			0.131142	0.306619
	0.235543		0.719381		0.64156			0.280489	0.465816
	0.137686		0.331383		0.425763			0.825585	0.428361
	0.439404		0.323844		0.10356			0.564321	0.236112
	0.31667		1.57438		0.0853586			0.240694	0.158697
	0.266395		0.817535		0.22223			0.353916	0.156518
	0.254051		0.13312		0.378327			0.421917	0.204968
	0.179071		0.306692		0.422294			0.247023	0.280843
	0.347573		0.326508		0.249363			0.47694	0.438003
	0.267529		0.483621		0.588036			0.671709	0.33385
	0.367211		0.318534		0.231574			0.37395	0.161347
	0.648372		0.237538		0.868206			0.642099	0.366579
	0.303932		0.286119		0.499465			0.415243	0.335968
	0.227741		0.24974		0.235505			0.0645784	0.436529
	0.184183		0.472929		0.191828			0.493919	0.164475
	0.632505		0.269042		0.511085			0.0519663	0.280888
	0.152623		0.300859		0.705326			0.254674	0.134123
	0.130389		0.367655		0.434246			0.300889	0.392034
	0.345177		0.44828		0.0365436			0.320217	0.329168
	0.118528		0.45863		0.41037			0.208701	0.253662
	0.169169		1.00468		0.574554			0.335829	0.310488
	0.222458		0.301806		0.483179			0.100105	0.232171
	0.194459		0.395191		0.278888			0.208821	0.135711
	0.142226		0.755389		0.42625			0.249639	0.3949
	0.18151		0.313293		0.446136			0.405158	0.300438
	0.320341		0.774329		0.249345			0.397618	0.550925
	0.140696		0.182859		0.140286			0.442374	0.368424
	0.203048		0.867748		0.551478			0.546793	0.446901
	0.35471		0.320253		0.230446			0.604435	0.397107
	0.122195		0.918927		0.318886			0.452822	0.138441
	0.3439		0.472518		0.419196			0.457643	0.616333
	0.216405		0.934127		0.25391			0.0643918	0.154636
	0.377896		0.648805		0.378689			0.436405	0.310684
	0.0926511		0.557599		0.250815			0.697259	0.324513
	0.300023		0.51381		0.560234			0.546409	0.459615
	0.326463		0.162281		0.148436			0.231635	0.0315537
	0.307515		0.678543		0.265352			0.566806	0.323648
	0.22905		0.863273		0.453355			0.202656	0.174839
	0.147602		0.836532		0.295919			0.498714	0.108322
	0.0837521		0.233063		0.404165			0.358193	0.550066
	0.503464		0.257873		0.342839			0.290161	0.225981
	0.132291		0.627763		0.401049			0.421698	0.49541
	0.295785		0.226445		0.50242			0.298833	0.319282
	0.386756		0.777314		0.364949			0.255481	0.528041
	0.303711		0.562082		0.905642			0.328787	0.392119
	0.198933		0.661852		0.310182			0.396908	0.333559
	0.106878		0.323238		0.708317			0.267604	0.483356
	0.182854		0.527341		0.34102			0.590229	0.279435
	0.433521		0.949929		0.344838			0.421857	0.179311
	0.633022		0.43421		0.013921			0.426929	0.100919
	0.169299		0.418703		0.182546			0.533078	0.260689
	0.241693		0.656209		0.29992			0.478111	0.328955
	0.234807		0.527065		0.412166			0.693463	0.244313
	0.351995		0.401828		0.211852			0.616885	0.342926
	0.273994		0.301765		0.150241			0.581285	0.232794
	0.273468		0.300352		0.549604			0.667651	0.164552
	0.199832		0.494151		0.713916			0.363062	0.196123
	0.149863		0.231925		0.158113			0.160948	0.183393
	0.498115		0.570266		0.086762			0.214875	0.300965
	0.432856		0.301647		0.394829			0.462164	0.488081
	0.179185		0.572611		0.415535			0.507496	0.461371
	0.326132		0.408976		0.362494			0.549763	0.736285
	0.220064		0.565634		0.1097			0.460571	0.149844
	0.44378		0.825949		0.367754			0.437717	0.807083
	0.11349		0.373984		0.114994			0.310837	0.286242
	0.220735		0.310768		0.167676			0.439995	0.590038
	0.263889		0.329029		0.280895			0.314154	0.253253
	0.235161		0.461773		0.378302			0.499704	0.415286
	0.209381		0.541461		0.221942			0.295389	0.50886
	0.317725		0.294428		0.519798			0.00296917	0.108221
	0.341637		0.654167		0.275666			0.406299	0.406455
	0.268596		0.25797		0.167705			0.516915	0.496
	0.168522		0.498712		0.378611			0.207003	0.438114
	0.109439		0.387914		0.0822747			0.853045	0.351525
	0.563106		0.754375		0.374758			0.145172	0.427058
	0.133245		0.332459		0.241978			0.122061	0.222891
	0.114881		0.296158		0.159219			0.278069	0.230754
	0.0177505		0.542964		0.684187			0.325701	0.771151
	0.237532		0.549621		0.371707			0.280688	0.11853
	0.418693		0.525069		0.368448			0.144771	0.52477
	0.474754		0.381854		0.0750691			0.375954	0.195468
	0.381633		0.170795		0.24391			0.358281	0.433943
	0.234812		0.348072		0.263516			0.45218	0.317817
	0.389373		0.587628		0.211697			0.336385	0.697353
	0.375026		0.139184		0.0331803			0.324765	0.707426
	0.454273		0.525272		0.44407			0.732686	0.136122
	0.464507		0.843206		0.17895			0.416514	0.197728
	0.230013		0.440091		0.418724			0.486887	0.300008
	0.270998		0.590554		0.0943615			0.36159	0.595353
	0.128832		0.52186		0.28674			0.528479	0.333216
	0.0155599		0.336522		0.40815			0.223667	0.625117
	0.130366		0.366107		0.165213			0.415404	0.39002
	0.207097		0.0339096		0.341751			0.247189	0.526458
	0.0609989		0.0910825		0.447065			0.376056	0.526249
	0.167215		0.550392		0.605946			0.524413	0.183044
	0.289541		0.266182		1.18566			0.465884	0.3495
	0.104179		0.368817		1.26732			1.01136	0.604987
	0.434638		0.304434		0.429665			0.349957	0.210371
	0.327157		0.475575		0.9129			0.43092	0.264075
	0.19326		0.333607		0.266951			0.379518	0.442106
	0.223043		0.259036		0.765006			0.631246	0.404263
	0.135542		0.532165		0.479393			0.325662	0.404532
	0.107233		0.547611		0.58365			0.309318	0.344622
	0.355227		0.451162		0.314605			0.170133	0.283385
	0.533359		0.791815		0.553309			0.259313	0.129601
	0.537029		0.426013		0.804602			0.119096	0.205909
	0.180607		0.119485		0.402256			0.22887	0.251118
	0.0949558		0.154578		0.33169			0.745298	0.530476
	0.20426		0.489767		0.71336			0.652734	0.440872
	0.320942		0.278769		0.539224			0.545376	0.365006
	0.0320031		0.655486		0.429856			0.653105	0.561452
	0.0909006		0.0591788		0.389505			0.851899	0.608043
	0.264853		0.318676		0.33799			0.806998	0.480468
	0.148438		0.602595		0.402693			0.24605	0.0751318
	0.14935		0.626211		0.392278			0.235076	0.256395
	0.304335		0.663484		0.242961			0.362566	0.651809
	0.321599		0.457696		0.296764			0.242523	0.846513
	0.0877746		0.30101		0.467578			0.390571	0.369537
	0.320126		0.189255		0.349119			0.59105	0.318123
	0.270067		0.456483		0.702875			0.29208	0.212407
	0.341642		0.028433		0.559735			0.349431	0.428282
	0.171172		0.528791		0.770508			0.206772	0.336546
	0.317727		0.27085		0.108401			0.528926	0.193192
	0.215642		0.394207		0.249299			0.238445	0.096565
	0.121834		0.405712		0.237202			0.525261	0.0904153
	0.242097		0.525903		0.65433			0.214947	0.212856
	0.112849		1.1238		0.411196			0.0124111	0.41951
	0.10853		0.824007		0.352522			0.259341	0.207048
	0.437058		0.327301		1.05617			0.419569	0.385048
	0.314897		0.307341		0.621636			0.426062	0.339124
	0.380689		0.350872		0.229959			0.306417	0.414369
	0.212911		0.358228		0.713392			0.0991609	0.50952
	0.439254		0.324247		0.12067			0.765402	0.353438
	0.202509		0.354601		0.243138			0.566999	0.23635
	0.157995		0.356513		0.635907			0.23608	0.252327
	0.302999		0.0644054		0.189858			0.167529	0.357208
	0.0910053		0.86762		0.340809			0.0856848	0.104715
	0.3789		0.106954		0.232656			0.165255	0.538484
	0.151774		0.249578		0.53675			0.196173	0.0791436
	0.152928		0.208138		0.779813			0.170394	0.597799
	0.155179		0.190451		0.601166			0.0988534	0.341515
	0.284311		0.445076		0.531692			0.392749	0.435853
	0.366235		0.20069		0.452003			0.293968	0.275045
	0.332216		0.412788		0.3429			0.461928	0.313161
	0.0197808		0.537844		0.164939			0.320586	0.287945
	0.698553		0.261935		0.275677			0.684125	0.590933
	0.438828		0.312778		0.105263			0.47893	0.0937356
	0.31787		0.657731		0.203694			1.00702	0.212144
	0.277082		0.575189		0.83965			0.251906	0.337852
	0.430107		0.596198		0.504927			0.74964	0.456187
	0.31111		0.242841		0.217199			0.511755	0.344632
	0.0832489		0.785129		0.31211			0.643871	0.143056
	0.442522		0.294972		0.876429			0.448396	0.28553
	0.209202		0.762576		0.455208			0.134237	0.232991
	0.0239259		0.775047		0.0930059			0.467485	0.61678
	0.319498		1.13738		0.248632			1.10245	0.246202
	0.109832		0.24928		0.139878			0.859432	0.167873
	0.114772		0.377077		0.378125			0.550761	0.478053
	0.339267		0.8662		0.883245			0.143322	0.479327
	0.0196337		1.0227		0.340384			0.162437	0.221657
	0.12868		0.297877		0.28268			0.332155	0.489322
	0.328277		0.458858		0.350383			0.260289	0.199636
	0.395028		0.519342		0.0588492			0.136093	0.114252
	0.0714367		0.534607		0.154603			0.67655	0.0820736
	0.431488		0.684004		0.0667152			0.345658	0.165192
	0.403891		0.34481		0.580092			0.103916	0.387975
	0.284682		0.432163		0.63558			0.699646	0.511653
	0.343096		0.22575		0.23483			0.408873	0.44542
	0.187577		0.614142		0.938832			1.16029	0.409754
	0.215879		0.321733		0.357059			0.526345	0.359997
	0.350957		0.455127		0.336165			0.188587	0.280128
	0.230683		0.905329		0.809579			0.238741	0.334178
	0.110685		0.336498		0.171332			0.436165	0.235429
	0.463898		0.937925		0.670727			0.70493	0.20639
	0.230584		0.579637		0.392022			0.318108	0.378136
	0.439777		0.365898		0.246917			0.727204	0.11313
	0.220016		0.350447		0.204138			0.094677	0.154393
	0.12928		0.297917		0.138123			0.100034	0.184753
	0.312462		0.0942019		0.0789639			0.598753	0.156644
	0.0754513		0.532021		0.462443			0.730588	0.13466
	0.366398		0.755551		0.19108			0.690279	0.687507
	0.192753		0.792641		0.474571			0.228489	0.324849
	0.234502		0.557086		0.118677			0.445504	0.126412
	0.376731		0.827706		0.557619			0.244435	0.259678
	0.440398		0.402444		0.303642			0.560246	0.0845652
	0.247757		0.381453		0.358406			0.327737	0.189336
	0.199692		0.447911		0.252011			0.315872	0.347828
	0.069114		0.115222		0.266853			0.0824669	0.240672
	0.240492		0.333413		0.0157468			0.822493	0.429619
	0.303916		0.859865		0.11126			0.335769	0.0240709
	0.140182		0.753156		0.507391			0.310371	0.225574
	0.0131364		0.480896		0.494863			0.157035	0.283704
	0.399799		0.356401		0.138182			0.791955	0.470187
	0.113787		0.392949		0.331937			0.905003	0.199772
	0.270799		0.418371		0.324825			0.601464	0.334662
	0.210652		0.754486		0.544252			0.412078	0.115311
	0.232673		1.27168		0.422054			0.405883	0.602019
	0.0612057		0.43469		0.230445			0.395959	0.20325
	0.105273		0.657468		0.128464			0.112167	0.390365
	0.503965		0.381495		0.440829			0.093614	0.604897
	0.198963		0.834697		0.2822			0.190348	0.439225
	0.210348		0.207067		0.112639			0.14696	0.246323
	0.142346		0.536498		0.135393			0.773399	0.226657
	0.147667		0.92838		0.351159			0.241732	0.451864
	0.163683		0.263357		0.406062			0.0952576	0.43553
	0.228033		0.733011		0.472103			0.13885	0.420533
	0.177387		0.786378		0.535648			0.53686	0.0146915
	0.474117		0.420333		0.253517			0.392588	0.558337
	0.113004		0.234267		0.687411			0.624439	0.0133525
	0.22381		0.425722		0.204709			0.51415	0.100889
	0.363247		0.888899		0.129996			0.755247	0.326878
	0.408529		1.10517		0.373458				0.194298
	0.467541		0.282813		0.224805				0.416377
	0.134296		0.0809989		0.260599				0.332065
	0.238523		0.128424		0.459713				0.239103
	0.135384		0.131091		0.495525				0.228385
	0.203059		0.593703		0.215238				0.275345
	0.305025		0.219894		0.212123				0.183334
	0.35093		0.257229		0.341105				0.343015
	0.252052		0.321264		0.362048				0.127164
	0.0932242		0.187104		0.553745				0.296506
	0.291637		0.362966		0.642566				0.230541
	0.331315		0.460586		0.618045				0.0756276
	0.117368		0.85491		0.129292				0.450389
	0.434628		0.534807		0.161671				0.56423
	0.1035		0.379671		0.264387				0.218817
	0.317626		0.373164		0.464786				0.304937
	0.115389		0.416114		0.347519				0.222627
	0.0949141		0.555444		0.383627				0.342431
	0.338433		0.400408		0.167885				0.763171
	0.219131		0.789599		0.299959				0.460938
	0.038359		1.15793		0.159221				0.00472973
	0.301715		0.37154		0.335503				0.160237
	0.245489		0.136808		0.209931				0.320659
	0.30722		0.315038		0.200409				0.290734
	0.375191		0.365817		0.270082				0.459894
	0.12722		0.314775		0.41782				0.310375
	0.268972		0.961489		0.233416				0.326107
	0.187994		0.552558		0.104854				0.124937
	0.48611		0.479007		0.299981				0.361785
	0.36123		0.538569		0.10344				0.221666
	0.245084		0.304049		0.44045				0.399775
	0.166541		0.0189446		0.830712				0.750883
	0.335209		0.226156		0.596734				0.591176
	0.0377659		0.29594		0.518361				0.630437
	0.13843		0.296395		0.147266				0.116895
	0.297255		0.209592		0.616763				0.0846697
	0.315722		0.158535		0.230709				0.144742
	0.236245		0.53715		0.428868				0.400251
	0.131427		0.414348		0.305347				0.487072
	0.113229		0.042922		0.438946				0.122566
	0.262615		0.376152		0.227517				0.411279
	0.626432		0.252895		0.845763				0.228917
	0.276702		1.0386		0.744863				0.611058
	0.0333272		0.505988		0.342496				0.314097
	0.207052		0.471947		0.366995				0.183059
	0.123277		0.663544		0.221615				0.141544
	0.305913		0.775118		0.267104				0.585646
	0.145902		0.366372		0.434304				0.371967
	0.135167		0.440351		0.213148				0.324398
	0.397942		0.591207		0.391391				0.177292
	0.101627		0.526629		0.441771				0.459828
	0.304055		0.330035		0.202528				0.704937
	0.521159		0.65143		0.639711				0.220972
	0.0813913		0.692439		0.128748				0.285782
	0.137467		0.388272		0.206798				0.147766
	0.013042		0.764427		0.196656				0.353372
	0.300875		0.854293		0.467562				0.340634
	0.121891		0.372498		0.145812				0.328025
	0.342254		0.950591		0.549309				0.601925
	0.260564		0.783392		0.327583				0.295477
	0.150576		0.751794		0.46569				0.473855
	0.419374		0.740005		0.0961306				0.227798
	0.208209		0.212872		0.205289				0.273713
	0.0344178		0.32007		0.468927				0.323833
	0.0736912		0.382414		0.091644				0.510876
	0.293803		0.667054		0.275059				0.205462
	0.128145		0.705637		0.518355				0.224547
	0.452754		1.02913		0.384664				0.438747
	0.641998		0.808608		0.480048				0.238133
	0.125672		0.324887		0.354609				0.319579
	0.0661342		0.0924474		0.123285				0.388088
	0.0986592		0.266806		0.529419				0.346611
	0.306606		0.50942		0.385184				0.130847
	0.443582		0.455178		0.345042				0.252081
	0.220449		0.348442		0.779635				0.0329131
	0.152473		0.72715		0.222191				0.220777
	0.0984535		0.109774		0.531523				0.448806
	0.328372		0.11583		0.712314				0.118237
	0.222904		0.643237		0.293902				0.311368
	0.397546		0.434171		0.565127				0.102957
	0.10587		0.641744		0.270289				0.233312
	0.297538		0.33162		0.328829				0.281481
	0.610446		0.119197		0.550498				0.625007
	0.220533		0.205363		0.333194				0.296686
	0.354445		0.321954		0.814194				0.0379512
	0.0664733		0.264372		0.11705				0.14849
	0.0329639		0.7861		0.592472				0.301181
	0.275772		0.67697		0.0937336				0.196819
	0.100488		0.705826		0.361702				0.447665
	0.189688		0.271708		0.112363				0.256442
	0.216323		0.462592		0.49459				0.800423
	0.103531		1.02705		0.439398				0.192125
	0.194397		0.329853		0.303055				0.343602
	0.0906824		0.634409		0.386039				0.139344
	0.752687		0.967464		0.49884				0.443863
	0.170208		0.7314		0.304311				0.413368
	0.122593		0.448455		0.466195				0.304117
	0.2775		0.512704		0.220822				0.1448
	0.216646		0.567736		0.14702				0.403542
	0.329381		0.358078		0.263374				0.222103
	0.196061		0.517447		0.470666				0.123928
	0.126424		0.619059		0.571719				0.558998
	0.119015		0.589956		0.345911				0.144351
	0.120736		0.354369		0.373651				0.326063
	0.207476		0.566709		0.388055				0.488899
	0.293026		0.332414		0.820951				0.474595
	0.0114065		0.428171		0.206891				0.217016
	0.139921		0.015648		0.343647				0.457994
	0.122056		0.921039		0.298065				0.29133
	0.116085		0.183425		0.15606				0.223164
	0.358765		0.22633		0.283329				0.13283
	0.183592		0.140679		0.224163				0.432007
	0.0797733		0.431328		0.3363				0.461908
	0.00862038		0.561998		0.744109				0.595297
	0.197514		0.434531		0.265131				0.316858
	0.138726		0.777624		0.434677				0.261498
	0.45619		0.731837		0.577219				0.297387
	0.427422		0.447314		0.567495				0.383958
	0.140322		0.676524		0.133836				0.427652
	0.293596		0.647935		0.846125				0.419523
	0.30764		0.276028		0.443248				0.293579
	0.290799		0.164385		0.959441				0.141253
	0.218641		0.135682		0.139663				0.0947884
	0.275929		0.256085		0.85574				0.545396
	0.250143		0.451089		0.949132				0.222052
	0.116001		0.857677		0.545103				0.0785856
	0.164569		0.40831		0.1804				0.265739
	0.194989		0.205786		0.673912				0.329113
	0.119305		0.327011		0.693399				0.441968
	0.20951		0.216562		0.326243				0.534296
	0.283989		1.20174		0.232568				0.57371
	0.146872		0.410474		0.112596				0.0917972
	0.362516		0.365282		0.254188				0.113032
	0.0753303		0.52274		0.222144				0.26536
	0.265097		0.263589		0.531459				0.138606
	0.10915		0.416227		0.51869				0.239592
	0.0137064		0.416511		0.343939				0.316698
	0.388137		0.686216		0.235496				0.842771
	0.427729		0.657935		0.0413117				0.115962
	0.343723		0.785032		0.379904				0.46472
	0.430044		0.392755		0.619797				0.734887
	0.0243035		0.884758		0.235694				0.334055
	0.258346		0.110659		0.647882				0.381024
	0.372524		0.139768		0.518316				0.584329
	0.360905		1.01059		0.197956				0.310611
	0.22722		0.771523		0.132336				0.349147
	0.285573		0.546539		0.350712				0.312352
	0.272049		0.371434		0.385152				0.359461
	0.0671231		0.115274		0.481251				0.113755
	0.0448318		0.307313		0.645611				0.345439
	0.102344		0.73458		0.152062				0.553615
	0.0173989		0.146865		0.786016				0.205179
	0.0813444		0.37168		0.648728				0.26742
	0.202337		0.16177		0.304814				0.453978
	0.344349		0.778118		0.0157974				0.452619
	0.147782		0.247471		0.832826				0.596266
	0.221136		0.712115		1.00231				0.242306
	0.0275825		0.304263		0.93021				0.183123
	0.0918156		0.265954		0.636533				0.275543
	0.208269		0.16792		0.273025				0.305689
	0.139123		0.499426		0.300057				0.468672
	0.669172		0.449888		0.172393				0.0262082
	0.245376		0.520997		0.552052				0.334412
	0.251838		0.60497		0.212104				0.479266
	0.22478		0.164751		0.501905				0.576746
	0.222722		0.421667		0.521044				0.297863
	0.0970246		0.520279		0.257044				0.491058
	0.172997		0.693259		0.319861				0.0924864
	0.41238		0.174566		0.357982				0.371035
	0.214019		0.323149		0.312125				0.910554
	0.0595684		0.459799		0.220959				0.180181
	0.533746		0.798313		0.740961				0.183081
	0.339051		0.492579		0.272521				0.287693
	0.308704		0.752418		0.243002				0.212094
	0.180495		0.663268		0.369172				0.156797
	0.392477		0.345913		0.311539				0.326261
	0.180349		0.712604		0.104832				0.270276
	0.0820599		0.237662		0.645959				0.307073
	0.386451		0.464294		0.420449				0.135548
	0.217667		0.202946		0.550114				0.0694372
	0.0954264		0.455978		0.469339				0.425783
	0.242208		0.307093		0.453163				0.357221
	0.293478		0.339646		0.449198				0.387026
	0.318013		0.638039		0.312918				0.61397
	0.547895		0.447636		0.536821				0.301225
	0.434515		0.102597		0.407638				0.245774
	0.267973		0.750616		0.33917				0.605583
	0.0993534		1.51738		0.604624				0.248128
	0.186834		0.878114		0.225023				0.217764
	0.361677		0.687191		0.430595				0.561137
	0.343123		0.21546		0.227555				0.597796
	1.18043		0.44738		0.0994296				0.435097
	0.312691		0.202798		0.236974				0.333059
	0.468044		0.790716		0.134455				0.358439
	0.287005		0.388442		0.262476				0.304122
	0.366297		0.543772		0.0653908				0.17267
	0.0610231		0.600121		0.401754				0.141977
	0.0277664		0.259922		0.267632				0.11675
	0.199056		0.737072		0.00839999				0.190986
	0.0954107		0.346747		0.273571				0.316386
	0.133126		0.249421		0.60871				0.556895
	0.0916031		0.316404		0.300421				0.351304
	0.278829		0.661688		0.359385				0.457566
	0.475187		0.717056		0.555323				0.314757
	0.172406		0.385588		0.44492				0.327496
	1.17857		0.250605		0.297273				0.416049
	0.0910014		0.221957		0.547338				0.459774
	0.11155		0.386361		0.0974264				0.255729
	0.331192		0.312914		0.0890502				0.502002
	0.140141		0.729996		0.112037				0.151489
	0.247788		0.227354		0.104222				0.750004
	0.374393		0.576536		0.580418				0.12582
	0.598204		0.439374		0.138852				0.207713
	0.36368		0.326696		0.242885				0.602589
	0.42663		0.22734		0.35116				0.90852
	0.27198		0.544763		0.357099				0.245643
	0.202924		0.532818		0.331989				0.354208
	0.283911		0.833462		0.446105				0.452781
	0.123379		0.406854		0.113596				0.397525
	0.591757		0.305609		0.322939				0.0264138
	0.129614		0.393525		0.789452				0.104895
	0.143645		0.598659		0.569772				0.339664
	0.36302		0.566187		0.160662				0.418624
	0.207951		0.384093		0.212383				0.15824
	0.229483		0.319167		0.420859				0.357025
	0.13359		0.720674		0.430455				0.462907
	0.0351589		0.808006		0.0813568				0.705272
	0.258323		0.525988		0.258567				0.451896
	0.279357		0.270557		0.404015				0.14947
	0.411733		0.235537		0.641944				0.394315
	0.149421		0.264276		0.337643				0.107536
	0.209497		0.141736		0.323177				0.305804
	0.16229		0.211774		0.310709				0.224935
	0.333244		0.406167		0.286508				0.120377
	0.235709		0.236323		0.309182				0.234618
	0.344006		0.15956		0.239869				0.18646
	0.131486		0.202048		0.712731				0.316739
	0.194024		0.447737		0.129473				0.382263
	0.133569		0.508894		0.331424				0.237698
	0.290085		0.719585		0.177285				0.174864
	0.0922367		0.345634		0.315541				0.249546
	0.226789		0.15113		0.370687				0.280067
	0.237257		0.211733		0.182828				0.434067
	0.145469		0.365435		0.422714				0.439154
	0.254803		0.143391		0.378255				0.0835345
	0.222041		0.336105		0.267473				0.246529
	0.385249		0.0320909		0.421608				0.292828
	0.357103		0.352923		0.567805				0.647469
	0.253089		0.364629		0.368992				0.360213
	0.191883		0.24368		0.155833				0.215442
	0.203522		0.279096		1.11368				0.512364
	0.059539		0.591981		0.305556				0.319015
	0.332335		0.626271		0.383222				0.186553
	0.25398		0.784256		0.389961				0.111303
	0.229498		0.867656		0.378607				0.339071
	0.228172		0.344436		0.889666				0.323165
	0.466231		0.44225		0.258976				0.197435
	0.675966		0.435096		0.186756				0.46065
	0.217449		1.21187		0.480321				0.487839
	0.0819106		0.167777		0.0832114				0.235884
	0.541911		0.646248		0.431752				0.398268
	0.505091		0.686152		0.680411				0.310194
	0.214629		1.04695		0.295639				0.240402
	0.011721		0.200108		0.423875				0.311711
	0.184277		0.567098		0.171417				0.142906
	0.364083		0.226271		0.249508				0.387145
	0.144722		0.436034		0.631378				0.183081
	0.243936		0.214185		0.308623				0.295198
	0.24016		0.686781		0.520105				0.458307
	0.278074		0.419042		0.480714				0.31535
	0.733674		0.461689		0.333203				0.742905
	0.236789		0.40046		0.339658				0.570236
	0.316965		0.555805		0.462218				0.277996
	0.428422		0.399716		0.26409				0.263625
	0.165464		0.490806		0.390765				0.0429251
	0.490525		0.360257		0.539768				0.447949
	0.0995628		0.281495		0.480609				0.06852
	0.337143		0.353769		0.40412				0.1344
	0.340807		0.568207		0.367389				0.224432
	0.751553		0.252662		0.638461				0.154624
	0.637318		0.353164		0.308732				0.298454
	0.320265		0.382523		0.577395				0.315511
	0.201305		0.981082		0.495636				0.393149
	0.2512		0.326884		0.292839				0.558224
	0.200599		0.202467		0.223872				0.166892
	0.098434		0.539466		0.4186				0.361784
	0.466124		0.682355		0.301508				0.418233
	0.210539		0.525229		0.517126				0.234908
	0.101669		0.194232		0.37718				0.298417
	0.327984		0.81019		0.346628				0.537826
	0.299411		0.76974		0.226608				0.6674
	0.464751		0.439721		0.365904				0.156249
	0.128872		0.226925		0.0786315				0.217086
	0.228916		1.2851		0.324256				0.27232
	0.365969		0.478193		0.138423				0.695844
	0.311024		0.829277		0.147069				0.115544
	0.560037		0.665697		0.458252				0.112373
	0.274462		0.212681		0.625166				0.148551
	0.167375		0.519224		0.200084				0.131694
	0.322579		0.105937		0.868254				0.65447
	0.114215		0.308282		0.129403				0.205624
	0.319124		0.205619		0.934408				0.175376
	0.190139		0.558415		0.328675				0.12753
	0.233448		0.678107		0.420394				0.148318
	0.352199		0.599029		1.40505				0.0473707
	0.0769641		1.74914		0.245074				0.469633
	0.214		0.299603		0.610885				0.617273
	0.216915		0.308718		0.756962				0.0845098
	0.16088		0.155574		0.206873				0.388256
	0.239122		0.182505		0.0902864				0.142076
	0.133395		0.685804		0.503333				0.355689
	0.0291851		0.640242		0.194371				0.374663
	0.539561		0.880829		1.5161				0.159326
	0.169564		0.076107		0.589271				0.269461
	0.229669		0.285913		0.236223				0.333515
	0.259707		0.467506		0.126647				0.114863
	0.266177		0.224325		0.177612				0.0831611
	0.338102		0.110761		0.400457				0.401591
	0.210558		0.102843		0.351717				0.188762
	0.165523		0.260751		0.466081				0.255739
	0.207407		0.214895		0.579791				0.217136
	0.447478		0.187454		0.76374				0.527258
	0.326217		0.554638		0.306595				0.198993
	0.0934727		0.389169		0.664149				0.11881
	0.324996		0.798845		0.534787				0.399897
	0.417331		0.241704		0.191344				0.193362
	0.399363		0.351909		0.546137				0.25094
	0.0272375		0.0804473		0.248189				0.623323
	0.211738		0.11429		0.473593				0.19806
	0.1765		0.440171		0.232471				0.633096
	0.173481		0.136938		0.0982175				0.101476
	0.462611		0.639868		0.379108				0.0770491
	0.273652		0.197566		0.470528				0.554475
	0.0107495		0.234701		0.395139				0.317185
	0.116795		0.699687		0.240629				0.466661
	0.238821		0.541904		0.300666				0.293918
	0.178951		0.330102		0.222566				0.265695
	0.17903		0.187041		0.348547				0.171679
	0.313964		0.285281		0.569446				0.324105
	0.502119		0.801128		0.134443				0.436976
	0.0895036		0.663564		0.152833				0.031798
	0.275457		0.52852		0.402158				0.13
	0.280353		0.478553		0.320627				0.184257
	0.128372		0.207156		0.730111				0.227958
	0.334776		0.569829		0.36121				0.493341
	0.410764		0.652187		0.330816				0.198221
	0.309208		0.252154		0.329754				0.125631
	0.0851361		0.20266		0.35266				1.12125
	0.208497		0.342406		0.224426				0.480047
	0.303378		0.539448		0.233746				0.352244
	0.383726		0.40175		0.321604				0.299645
	0.232014		1.34688		0.42314				0.319422
	0.17566		1.35239		0.600704				0.870396
	0.382181		0.424018		0.618592				0.468941
	0.325024		1.01938		0.346433				0.276721
	0.0153655		0.693799		0.150986				0.0981558
	0.831493		0.645649		0.43824				0.200832
	0.114821		0.705512		0.490535				0.355533
	0.35087		0.226354		0.240982				0.516443
	0.289285		0.51766		0.223689				0.474691
	0.225977		0.826199		0.288131				0.0381389
	0.0277753		1.06435		0.726346				0.1755
	0.575087		0.654996		0.319145				0.125904
	0.201145		0.290857		0.565907				0.158052
	0.310377		0.289449		0.337023				0.323397
	0.300201		0.215246		0.417108				0.293806
	0.124145		0.425734		0.378549				0.582145
	0.204394		0.101624		0.398355				0.322587
	0.246369		1.20231		0.794846				0.42167
	0.242226		0.403477		0.336562				0.124442
	0.350292		0.47386		0.325056				0.361514
	0.229143		0.347768		0.121081				0.221515
	0.7576		1.50307		0.0520676				0.267097
	0.319519		0.316481		0.551204				0.688198
	0.311494		0.548907		0.212967				0.225239
	0.158221		0.0812337		0.473482				0.102492
	0.242236		0.675948		0.30929				0.143812
	0.408908		0.220872		0.24923				0.233706
	0.0263119		0.439323		0.373516				0.51118
	0.43145		0.431926		0.419127				0.492336
	0.320086		0.212998		0.29234				1.13229
	0.145639		0.552517		0.222006				0.115855
	0.241258		0.688821		0.0957763				0.344087
	0.2479		1.03163		0.389211				0.605311
	0.443355		0.201212		0.22883				0.711618
	0.186644		0.418867		0.232025
	0.301084		0.0846175		0.232995
	0.282223		0.124994		0.185283
	0.383841		0.655804		0.422452
	0.300581		0.845157		0.256147
	0.0948908		0.390632		0.17077
	1.18035		0.879675		0.206575
	0.135826		0.0095129		0.533298
	0.230873		0.217218		0.357203
	0.213362		0.219427		0.364005
	0.209121		0.646311		0.087049
	0.377164		1.22506		0.153561
	0.574648		0.303679		0.0933144
	0.197743		0.400487		0.151438
	0.221194		0.127652		0.207492
	0.523433		0.381306		0.449178
	0.497824		0.278355		0.364223
	0.425666		0.174371		0.145027
	0.22614		0.301641		0.652192
	0.122769		0.800184		0.259709
	0.420646		0.612595		0.484059
	0.162978		0.792516		0.352171
	0.294224		0.120171		0.553683
	0.121477		0.436331		0.0956182
	0.206671		0.168926		0.195204
	0.224923		0.561939		0.456116
	0.188308		0.406346		0.549145
	0.531731		0.336505		0.641735
	0.282607		0.558248		0.293941
	0.128619		0.511069		0.540156
	0.545925		0.196808		0.472833
	0.427862		0.101855		0.429371
	0.255448		0.421915		0.400634
	0.312712		0.159149		0.153151
	0.0521224		0.312121		0.310104
	0.236206		0.520144		0.441901
	0.36123		0.305252		0.321361
	0.111094		0.00746569		0.282962
	0.445284		0.120539		0.237313
	0.31001		0.524058		0.309559
	0.115023		0.523181		0.397962
	0.105064		0.51388		0.404282
	0.41999		0.491394		0.110833
	0.0238561		0.107627		0.340354
	0.20077		0.604464		0.558767
	0.108764		0.553831		0.579636
	0.205247		1.2367		0.326566
	0.241344		0.431532		0.216216
	0.107995		0.329878		0.404804
	0.510918		0.593405		0.228652
	0.647379		0.322328		0.427471
	0.321189		0.164336		0.224132
	0.305128		0.119593		0.408989
	0.287395		0.321076		0.447984
	0.297915		0.518278		0.646632
	0.245419		0.719834		0.315007
	0.589593		0.462439		0.355019
	0.412169		0.0986978		0.43999
	0.130576		1.00235		0.220505
	0.293674		0.917775		0.171561
	0.282141		0.449015		0.0817612
	0.201934		0.63134		0.357467
	0.64765		0.347518		0.163317
	0.44949		0.650255		0.398806
	0.198746		0.394991		1.16319
	0.10746		0.386364		0.426245
	0.132159		0.247697		0.385206
	0.23347		0.513206		0.185367
	0.099305		0.522509		0.220343
	0.398679		0.114224		0.332006
	0.413549		0.31651		0.221398
	0.446133		0.539575		0.455151
	0.31942		0.364533		0.0688661
	0.197046		0.221245		1.19494
	0.233682		0.221066		0.324337
	0.0999687		0.483508		0.583188
	0.29342		0.743256		0.188542
	0.453382		0.475272		0.407431
	0.0199254		0.546773		0.336137
	0.342759		0.543913		0.321188
	0.52412		0.172708		0.137214
	0.336817		0.433366		0.317092
	0.309671		0.502159		0.598315
	0.132668		0.194042		0.136542
	0.0359717		0.337848		0.327
	0.127435		0.234486		0.372695
	0.617926		0.569326		0.210769
	0.0396876		0.710221		0.41971
	0.139846		0.612395		0.790931
	0.342003		0.253645		0.520828
	0.226711		0.0897241		0.182972
	0.479056		0.666042		0.249039
	0.448469		0.180462		0.308273
	0.253791		0.216953		0.207771
	0.197231		0.187207		0.879848
	0.366441		0.497205		0.0969814
	0.246815		0.439044		0.217498
	0.14884		0.0790733		0.301712
	0.0701325		0.843577		0.294229
	0.352335		0.758187		0.170169
	0.365083		0.640128		0.386229
	0.143911		0.477232		0.206175
	0.542002		0.855924		0.340349
	0.303702		0.854334		0.307404
	0.258424		0.501144		0.561621
	0.29675		0.135848		0.264973
	0.161197		0.146773		0.242904
	0.339191		0.310553		0.441641
	0.127995		0.42657		0.282271
	0.208261		0.567472		0.437227
	0.160913		0.0299686		0.282114
	0.228037		0.527773		0.222388
	0.537373		0.999593		0.0468543
	0.261094		0.319375		0.434258
	0.197371		0.659473		0.0847863
	0.116006		0.47265		0.329631
	0.109931		0.104664
	0.226597		0.396358
	0.264546		0.602381
	0.268018		0.405312
	0.104792		0.472068
	0.153703		0.294662
	0.36874		0.36271
	0.11225		1.0573
	0.154988		0.260682
	0.532463		0.52125
	0.265355		0.495533
	0.218317		0.502259
	0.240514		0.976859
	0.667357		1.03293
	0.244397		0.534095
	0.12046		0.241144
	0.404968		0.476379
	0.396363		0.626747
	0.240139		0.519457
	0.0968022		0.503816
	0.100574		0.0619468
	0.332856		0.65775
	0.425598		0.441697
	0.249181		0.147021
	0.441423		0.57382
	0.162893		0.21848
	0.64087		0.559988
	0.370972		0.157831
	0.184714		0.448708
	0.109579		0.639235
	0.652146		0.704782
	0.369947		0.354341
	0.525492		1.00594
	0.108499		1.17801
	0.231118		0.375465
	0.0450914		0.314907
	0.321328		0.494257
	0.276949		0.719095
	0.216144		0.675548
	0.544281		0.358284
	0.130298		0.136515
	0.515319		0.219911
	0.0873735		0.713242
	0.355027		0.21822
	0.390854		0.577115
	0.0912845		0.195066
	0.205763		0.703133
	0.332702		0.262517
	0.198056		0.192583
	0.265714		0.736109
	0.358076		0.141144
	0.23599		0.435751
	0.408353		0.766896
	0.033297		0.17294
	0.031642		0.444294
	0.159589		0.235593
	0.0645904		0.269347
	0.220074		0.548035
	0.0990497		0.124643
	0.113096		0.421837
	0.417613		0.379319
	0.208041		0.414984
	0.125498		0.442807
	0.261945		0.338657
	0.307534		0.351409
	0.393524		0.434005
	0.13743		0.574174
	0.214999		0.190316
	0.217078		0.291257
	0.75169		0.569305
	0.319355		0.719284
	0.536351		0.465373
	0.0976214		0.12502
	0.258849		0.243108
	0.16468		0.454557
	0.126377		0.989999
	0.0703782		0.900387
	0.0886043		0.351371
	0.139269		0.262281
	0.0999722		0.142763
	0.26561		0.422037
	0.432793		0.26317
	0.274118		0.274639
	0.320634		0.426154
	0.111078		0.202301
	0.105694		0.208262
	0.189236		0.111021
	0.320344		0.412971
	0.719088		0.307017
	0.00955168		0.543824
	0.448359		0.4282
	0.264965		0.151869
	0.268317		0.563329
	0.155633		1.27412
	0.230426		0.822169
	0.205265		0.207551
	1.22334		0.579483
	0.389659		0.0250347
	0.308753		0.275647
	0.445786		0.0479531
	0.289685		0.277452
	0.496618		0.682111
	0.21022		0.347024
	0.494358		0.0702537
	0.0850499		0.177634
	0.199955		0.547431
	0.227935		0.768808
	0.261725		0.369657
	0.414767		0.600421
	0.100113		0.350754
	0.3098		0.59
	0.11676		0.164401
	0.383796		0.222511
	0.228092		0.0841142
	0.226065		0.443171
	0.130643		0.772257
	0.308602		0.544027
	0.27056		0.357643
	0.183446		0.669321
	0.517692		0.322497
	0.10381		0.23462
	0.137956		0.322624
	0.273602		0.126598
	0.113958		0.602829
	0.554991		0.308246
	0.0991997		0.90041
	0.20147		0.135326
	0.188357		0.766532
	0.136435		0.308366
	0.256546		0.517845
	0.0429097		0.0826747
	0.233732		0.318226
	0.437575		0.104043
	0.365814		1.24176
	0.125929		0.651898
	0.239994		0.555247
	0.207811		0.998571
	0.355353		0.339735
	0.399013		0.689703
	0.202301		0.227602
	0.245144		0.141877
	0.393577		0.931389
	0.244565		0.170058
	0.288008		0.202959
	0.396745		0.12858
	0.157437		0.121754
	0.26681		0.436719
	0.318935		0.222042
	0.324778		0.410619
	0.372462		0.611106
	0.104468		0.541228
	0.20593		0.570199
	0.319544		0.737006
	0.19537		0.432849
	0.433395		0.504202
	0.175129		1.23966
	0.0937781		1.05791
	0.222282		0.202635
	0.510511		0.154105
	0.607015		0.429652
	0.396086		0.740786
	0.236538		0.500916
	0.0336042		0.567551
	0.190269		0.409715
	0.161725		0.373773
	0.194052		0.368498
	0.0556926		0.991989
	0.490445		0.244938
	0.316855		0.0988402
	0.456986		0.588881
	0.40978		0.548126
	0.426065		0.487891
	0.180957		1.05613
	0.124222		0.47386
	0.195886		0.362518
	0.188145		0.221929
	0.468758		0.4321
	0.0862989		0.467845
	0.121331		0.40168
	0.237438		0.564083
	0.481567		0.60538
	0.202181		1.85726
	0.303439		0.446682
	0.0849286		0.118121
	0.563395		0.534915
	0.288615		0.115371
	0.438662		1.08487
	0.384147		0.0886068
	0.677402		0.592747
	0.26023		1.80799
	0.246013		0.714572
	0.398949		0.316942
	0.150638		0.14651
	0.259844		0.459367
	0.510772		0.317674
	0.180281		0.506493
	0.319178		0.451407
	0.231273		0.316869
	0.414612		0.259138
	0.078507		0.598254
	0.663193		0.274239
	0.11503		0.224602
	0.135099		0.451152
	0.328103		0.39576
	0.331028		0.442264
	0.15111		0.355263
	0.629081		0.502156
	0.167239		0.572078
	0.250145		0.699842
	0.27783		0.526928
	0.089609		0.14459
	0.113017		0.262674
	0.226604		0.426851
	0.368163		0.110632
	0.169084		0.266198
	0.301172		0.203751
	0.104032		0.421911
	0.2752		0.32785
	0.466232		0.320806
	0.326388		0.422407
	0.0549649		0.681376
	0.121862		0.249099
	0.368802		0.400695
	0.155228		0.239076
	0.0740273		0.369401
	0.431469		0.398732
	0.60044		0.640111
	0.195034		0.546425
	0.119304		0.431265
	0.0339896		0.439249
	0.0986435		0.111117
	0.224486		0.999428
	0.326217		0.337035
	0.638377		0.371018
	0.168939		0.452869
	0.258672		0.340155
	0.213681		0.231075
	0.11193		0.421634
	0.126158		0.816907
	0.366293		0.316763
	0.622284		0.212817
	0.0141043		0.550547
	0.387858		0.275628
	0.513446		0.378876
	0.420777		0.547343
	0.213927		0.467205
	0.181644
	0.171956
	0.22529
	0.315549
	0.126438
	0.219648
	0.475758
	0.216364
	0.319556
	0.281913
	0.323766
	0.236886
	0.339258
	0.195278
	0.215252
	0.268749
	0.237158
	0.648297
	0.109263
	0.281049
	0.212497
	0.184162
	0.0621346
	0.0834424
	0.370837
	0.0651678
	0.234809
	0.0132921
	0.215199
	0.336951
	0.112461
	0.170226
	0.344866
	0.294807
	0.252923
	0.26942
	0.289318
	0.0132736
	0.183797
	0.159708
	0.139391
	0.2649
	0.560761
	0.158345
	0.879004
	0.503224
	0.25567
	0.0820098
	0.413882
	0.199504
	0.109037
	0.236814
	0.104437
	0.455656
	0.141472
	0.578654
	0.719031
	0.0649536
	0.197539
	0.065924
	0.0508611
	0.232281
	0.443898
	0.113117
	0.0769318
	0.331111
	0.244675
	0.0980371
	0.25892
	0.104979
	0.111745
	0.20754
	0.198482
	0.416547
	0.282758
	0.372094
	0.336569
	0.409573
	0.233076
	0.402271
	0.161999
	0.0980869
	0.133125
	0.163089
	0.369956
	0.192836
	0.332116
	0.214896
	0.508344
	0.167686
	0.0448829
	0.226068
	0.259283
	0.0559809
	0.302841
	0.128591
	0.365041
	0.110706
	0.590572
	0.0793704
	0.194391
	0.022144
	0.320512
	0.211268
	0.0947497
	0.113522
	0.468028
	0.542288
	0.327909
	0.115182
	0.310731
	0.230501
	0.176069
	0.102321
	0.206517
	0.322915
	0.133111
	0.280086
	0.328758
	0.0382653
	0.413228
	0.170752
	0.384392
	0.377803
	0.155993
	0.21309
	0.271464
	0.336224
	0.173077
	0.349315
	0.125691
	0.23844
	0.130289
	0.290269
	0.15035
	0.233493
	0.187522
	0.543055
	0.156829
	0.248598
	0.327277
	0.0886137
	0.18354
	0.216504
	0.398862
	0.0469999
	0.367813
	0.3654
	0.0123528
	0.227467
	0.201436
	0.141873
	0.441986
	0.388619
	0.414553
	0.744746
	0.186467
	0.120116
	0.309798
[truncated: 174 more rows]
