# Supplementary material for: Inferring the physical properties of yeast chromatin through Bayesian analysis of whole nucleus simulations
Source: Genome Biol. 2017 May 3;18:81. doi: 10.1186/s13059-017-1199-x (PMC5414205; doi:10.1186/s13059-017-1199-x)
Supplement: Supplementary file 5 — Mean square displacements measured on multiple chromatin loci in independent studies. (XLSX 79 kb) [file 13059_2017_1199_MOESM5_ESM.xlsx]

## Sheet: Additional File 5
Mean square displacements of yeast chromatin loci measured by 2D time lapse microscopy in three independent studies. The time interval and the MSD are indicated in seconds and micrometers squared, respectively. The first two rows below indicate the chromosome number and the genomic position of the loci, respectively.
Chromosome	Chr. 4		Chr. 12		Chr. 3		Chr. 4		Chr. 3		Chr. 14		Chr. 14		Chr. 4		Chr. 12		Chr. 4		Chr. 4		Chr. 4		Chr. 4		Chr. 4		Chr. 12		Chr. 14		Chr. 14		Chr. 4		Chr. 3
Genomic position	1093711 bp		170000 bp		195000 bp		461711 bp		197000 bp		300000 bp		300000 bp		946711 bp		170000 bp		946711 bp		905000 bp		905000 bp		1166711 bp		905000 bp		170000 bp		300000 bp		300000 bp		538711 bp		195000 bp
Reference	Spichal et al J Cell Sci 2016		Albert et al. J Cell Bio 2013		Albert et al. J Cell Bio 2013		Spichal et al J Cell Sci 2016		Strecker et al Nat Cell Biol 2016		Albert et al. J Cell Bio 2013		Albert et al. J Cell Bio 2013		Strecker et al Nat Cell Biol 2016		Albert et al. J Cell Bio 2013		Strecker et al Nat Cell Biol 2016		Albert et al. J Cell Bio 2013		Albert et al. J Cell Bio 2013		Spichal et al J Cell Sci 2016		Albert et al. J Cell Bio 2013		Albert et al. J Cell Bio 2013		Albert et al. J Cell Bio 2013		Albert et al. J Cell Bio 2013		Strecker et al Nat Cell Biol 2016		Albert et al. J Cell Bio 2013
	time (s)	MSD (um^2)	time (s)	MSD (um^2)	time (s)	MSD (um^2)	time (s)	MSD (um^2)	time (s)	MSD (um^2)	time (s)	MSD (um^2)	time (s)	MSD (um^2)	time (s)	MSD (um^2)	time (s)	MSD (um^2)	time (s)	MSD (um^2)	time (s)	MSD (um^2)	time (s)	MSD (um^2)	time (s)	MSD (um^2)	time (s)	MSD (um^2)	time (s)	MSD (um^2)	time (s)	MSD (um^2)	time (s)	MSD (um^2)	time (s)	MSD (um^2)	time (s)	MSD (um^2)
	0.1	0.00417653	0.04	0.00143733	0.6	0.00825	0.1	0.00370152	0.300677	0.0101882	3.1502	0.011543	0.048	0.00198	1.07784	0.0263142	0.4	0.00741664	1.06635	0.0231884	0.4	0.00278763	0.025	0.0015635	0.1	0.0036048	3.1855	0.0111781	4	0.016243	0.4	0.00672	4.16667	0.011655	1.61483	0.0243275	0.016	0.00129619
	0.2	0.00771226	0.048	0.00153479	0.8	0.0103	0.2	0.00582938	1.17167	0.0216097	6.3004	0.019074	0.056	0.00231	2.87425	0.0357122	0.6	0.00849665	4.44313	0.0454493	0.6	0.0052319	0.05	0.00195837	0.2	0.00674112	6.371	0.018978	5	0.0202046	0.6	0.00863	8.33333	0.01905	5.20335	0.0463158	0.024	0.0016116
	0.3	0.0104657	0.056	0.00163226	1	0.012	0.3	0.00756613	3.08786	0.036686	9.4506	0.025334	0.064	0.00263	2.87425	0.0441703	0.8	0.00934864	7.81991	0.064	0.8	0.00713732	0.075	0.00235324	0.3	0.00903632	9.5565	0.0256745	6	0.0235897	0.8	0.0103	12.5	0.023708	8.97129	0.0584795	0.032	0.00182542
	0.4	0.0126925	0.064	0.00172973	1.2	0.0135	0.4	0.00900795	5.35244	0.0494781	12.6008	0.03084	0.072	0.00241	4.67066	0.054978	1	0.0100812	8.88626	0.0737391	1	0.00880159	0.1	0.00274812	0.4	0.0111969	12.7419	0.0306337	7	0.0266379	1	0.0117	16.6667	0.028014	13.2775	0.0669006	0.04	0.00213074
	0.5	0.014354	0.072	0.00182719	1.4	0.0148	0.5	0.0103563	7.26862	0.0608996	15.751	0.035548	0.08	0.00259	6.64671	0.0648458	1.2	0.0107941	11.3744	0.0793043	1.2	0.0102678	0.125	0.00302738	0.5	0.0129313	15.9274	0.0365325	8	0.0298637	1.2	0.0129	20.8333	0.031977	19.0191	0.077193	0.048	0.00221608
	0.6	0.0158294	0.08	0.00192466	1.6	0.016	0.6	0.0116977	11.2752	0.0695799	18.9012	0.039957	0.088	0.00276	8.26347	0.0742438	1.4	0.0114068	13.8626	0.0890435	1.4	0.0114331	0.15	0.00330043	0.6	0.0146072	19.1129	0.0425333	9	0.0329345	1.4	0.014	25	0.035601	24.2225	0.0851462	0.056	0.00250107
	0.7	0.0180056	0.088	0.00202097	1.8	0.017	0.7	0.0124248	15.2818	0.0791739	22.0514	0.043918	0.096	0.00293	10.4192	0.082232	1.6	0.012098	17.2393	0.0983188	1.6	0.0125745	0.175	0.00357348	0.7	0.0158883	22.2984	0.0477818	10	0.0354534	1.6	0.0151	29.1667	0.040297	28.3493	0.0893567	0.064	0.002603
	0.8	0.0187186	0.096	0.00211645	2	0.0181	0.8	0.0140662	18.7657	0.0837425	25.2016	0.047594	0.104	0.00313	13.1138	0.0949192	1.8	0.0127998	20.6161	0.106667	1.8	0.013508	0.2	0.00384533	0.8	0.0173375	25.4839	0.0518478	11	0.0382409	1.8	0.0161	33.3333	0.045571	32.8349	0.0945029	0.072	0.00285449
	0.9	0.019929	0.104	0.00221192	2.2	0.019	0.9	0.0153392	23.2949	0.0905954	28.3518	0.050774	0.112	0.00332	15.2695	0.102907	2	0.0133843	22.9265	0.111768	2	0.0143493	0.225	0.00411704	0.9	0.0187862	28.6694	0.055653	12	0.0410582	2	0.017	37.5	0.050358	38.0383	0.0996491	0.08	0.00294441
	1	0.0216346	0.112	0.0023074	2.4	0.0196	1	0.0164501	27.8241	0.0969914	31.502	0.053974	0.12	0.00348	18.3234	0.111366	2.2	0.0138198	26.6588	0.121043	2.2	0.0152387	0.25	0.00438875	1	0.0196355	31.8548	0.0604507	13	0.0436481	2.2	0.0178	41.6667	0.055179	44.3182	0.10386	0.088	0.00310657
	1.1	0.0227811	0.12	0.00240287	2.6	0.0201	1.1	0.0171615	32.5274	0.101103	34.6522	0.057127	0.128	0.00363	21.018	0.118414	2.4	0.0142043	30.2133	0.126609	2.4	0.0161154	0.275	0.00458155	1.1	0.0212524	35.0403	0.0652453	14	0.0460984	2.4	0.0186	45.8333	0.060256	47.9067	0.107135	0.096	0.00322816
	1.2	0.0227725	0.128	0.00249439	2.8	0.0205	1.2	0.0185228	37.0566	0.106129	37.8024	0.059898	0.136	0.00379	23.7126	0.127812	2.6	0.0146639	33.7678	0.132174	2.6	0.0169591	0.3	0.00476008	1.2	0.0220056	38.2258	0.0701885	15	0.048215	2.6	0.0194	50	0.063779	52.0335	0.111345	0.104	0.00338915
	1.3	0.0242298	0.136	0.00256502	3	0.0209	1.3	0.0192915	40.889	0.109783	40.9526	0.062212	0.144	0.00394	27.1257	0.133451	2.8	0.0150928	37.5	0.13913	2.8	0.0174243	0.325	0.00493862	1.3	0.0234419	41.4113	0.0718267	16	0.0503043	2.8	0.0203	54.1667	0.067798	55.2632	0.112749	0.112	0.0034596
	1.4	0.0253957	0.144	0.00263565	3.2	0.0217	1.4	0.0207199	45.7665	0.115266	44.1028	0.06451	0.152	0.00408	29.4611	0.140969	3	0.0154852	41.0545	0.144232	3	0.0184085	0.35	0.00507713	1.4	0.0240144	44.5968	0.0735358	17	0.0520246	3	0.0213	58.3333	0.071613	60.4665	0.116491	0.12	0.00365114
	1.5	0.0254432	0.152	0.00270629	3.4	0.0226	1.5	0.0222309	49.0763	0.118464	47.253	0.066712	0.16	0.00417	33.2335	0.150367	3.2	0.0158696	44.7867	0.14887	3.2	0.0194708	0.375	0.00520539	1.5	0.0248808	47.7823	0.0739132	18	0.0541054	3.2	0.0223	62.5	0.074759	63.1579	0.118363	0.128	0.0036996
	1.6	0.0261667	0.16	0.00277692	3.6	0.0234	1.6	0.0215958	53.2571	0.118921	50.4032	0.069733	0.168	0.00427	36.6467	0.156946	3.4	0.0161902	48.8744	0.153971	3.4	0.0202573	0.4	0.00533364	1.6	0.025227	50.9677	0.0798432	19	0.0563032	3.4	0.023	66.6667	0.077383	68.0024	0.121637	0.136	0.0038939
	1.7	0.026553	0.168	0.00284755	3.8	0.0241	1.7	0.0218357	57.4378	0.122119	53.5534	0.072731	0.176	0.00437	39.3413	0.162584	3.6	0.0165009	52.6066	0.158609	3.6	0.0211348	0.425	0.00550532	1.7	0.0263313	54.1532	0.0785564	20	0.0586036	3.6	0.0236	70.8333	0.081857	72.8469	0.124912	0.144	0.00393611
	1.8	0.0260778	0.176	0.00297808	4	0.0247	1.8	0.023501	59.8766	0.124403	56.7036	0.075847	0.184	0.00446	42.9341	0.169163	3.8	0.0167048	56.1611	0.160928	3.8	0.021776	0.45	0.00569186	1.8	0.0263917	57.3387	0.0828461	21	0.0605207	3.8	0.0243	75	0.086958	76.4354	0.124912	0.152	0.00412567
	1.9	0.0286091	0.184	0.00312976	4.2	0.0251	1.9	0.0242491	65.451	0.126687	59.8538	0.078899	0.192	0.00457	46.3473	0.174802	4	0.0170321	60.782	0.166029	4	0.0221453	0.475	0.00587841	1.9	0.0277577	60.5242	0.0813105	22	0.0622056	4	0.0251	79.1667	0.090409	80.0239	0.128655	0.16	0.00402108
	2	0.0297143	0.192	0.00328143	4.4	0.0256	2	0.0243145	68.935	0.129428	63.004	0.081799	0.2	0.00467	50.2994	0.178091	4.2	0.0174526	63.6256	0.170667	4.2	0.0228512	0.5	0.00604646	2	0.0285582	63.7097	0.0831821	23	0.0639343	4.2	0.0259	83.3333	0.094511	83.6124	0.128655	0.168	0.00419846
	2.1	0.0296	0.2	0.0034331	4.6	0.0263	2.1	0.0234908	73.1157	0.130342	66.1542	0.084424	0.208	0.00476	53.7126	0.18373	4.4	0.0179108	67.7133	0.172986	4.4	0.0235752	0.525	0.00620636	2.1	0.0283244	66.8952	0.0851646	24	0.0655135	4.4	0.0265	87.5	0.09359	88.9952	0.130526	0.176	0.00419826
	2.2	0.0292984	0.208	0.00358477	4.8	0.0269	2.2	0.0264314	76.5997	0.131256	69.3044	0.08803	0.216	0.00479	57.485	0.188899	4.6	0.0182106	71.8009	0.177159	4.6	0.0245047	0.55	0.00636626	2.2	0.0299798	70.0806	0.0936795	25	0.0673006	4.6	0.027	91.6667	0.091396	92.2249	0.13193	0.184	0.00442629
	2.3	0.0297025	0.216	0.00371637	5	0.0275	2.3	0.0261694	82.1741	0.134911	72.4546	0.090935	0.224	0.00484	61.0778	0.194068	4.8	0.0184452	75.3555	0.177623	4.8	0.0254962	0.575	0.00652469	2.3	0.0296755	73.2661	0.101198	26	0.0691383	4.8	0.0277	95.8333	0.091554	92.2249	0.133333	0.192	0.0044517
	2.4	0.0314949	0.224	0.00380508	5.2	0.0281	2.4	0.0250337	85.8322	0.136738	75.6048	0.09341	0.232	0.00489	65.2096	0.196887	5	0.0187811	79.2654	0.181797	5	0.0260867	0.6	0.0066823	2.4	0.0313807	76.4516	0.0909237	27	0.0712239	5	0.0283	100	0.093843	95.8134	0.134269	0.2	0.00465161
	2.5	0.0323748	0.232	0.00389378	5.4	0.0289	2.5	0.0264264	89.3162	0.139936	78.755	0.095978	0.24	0.00498	68.2635	0.202526	5.2	0.0190861	83.3531	0.186899	5.2	0.0266536	0.625	0.00683991	2.5	0.0314234	79.6371	0.0940974	28	0.0728892	5.2	0.0288	104.167	0.097261	100.478	0.13614	0.208	0.00468289
	2.6	0.0336764	0.24	0.00398249	5.6	0.0299	2.6	0.0267268	93.497	0.14222	81.9052	0.09891	0.248	0.00503	73.2934	0.207695	5.4	0.0194117	86.9076	0.189681	5.4	0.0272652	0.65	0.00699233	2.6	0.0324871	82.8226	0.0929463	29	0.0746205	5.4	0.0292	108.333	0.105129	104.964	0.13614	0.216	0.00476827
	2.7	0.0355588	0.248	0.0040712	5.8	0.0308	2.7	0.0276954	98.2003	0.145875	85.0554	0.100591	0.256	0.00507	75.8084	0.210984	5.6	0.0197091	91.5284	0.193391	5.6	0.0271246	0.675	0.00714116	2.7	0.0327663	86.0081	0.0739996	30	0.0759356	5.6	0.0294	112.5	0.114855	109.45	0.138947	0.224	0.0047756
	2.8	0.0346539	0.256	0.0041599	6	0.0318	2.8	0.0279675	101.684	0.147246	88.2056	0.103541	0.264	0.00512	80.6587	0.216153	5.8	0.0198519	95.4384	0.195246	5.8	0.0280736	0.7	0.00729	2.8	0.0341994	89.1935	0.0799243	31	0.0769982	5.8	0.0296	116.667	0.123274	112.859	0.13848	0.232	0.00492777
	2.9	0.0318048	0.264	0.00420318	6.2	0.0331	2.9	0.0283121	105.517	0.14953	91.3558	0.103079	0.272	0.00516	84.0719	0.217562	6	0.0199837	99.3483	0.197565	6	0.0287508	0.725	0.00743873	2.9	0.0338028	92.379	0.0858005	32	0.078248	6	0.0299	120.833	0.109199	116.986	0.139883	0.24	0.00510438
	3	0.0344611	0.272	0.00424132	6.4	0.0346	3	0.0291181	109.523	0.150444	94.506	0.096809	0.28	0.0052	87.485	0.220382	6.2	0.0201626	103.081	0.202203	6.2	0.0294129	0.75	0.00758739	3	0.0352253	95.5645	0.0869604	33	0.0797589	6.2	0.0303	125	0.121504	121.651	0.142222	0.248	0.00523807
	3.1	0.0348468	0.28	0.00427947	6.6	0.0358	3.1	0.0288128	114.052	0.14953	97.6562	0.100238	0.288	0.00523	91.976	0.225081	6.4	0.0203115	106.813	0.205913	6.4	0.030335	0.775	0.00773605	3.1	0.0350738	98.75	0.0879239	34	0.0806868	6.4	0.0306	129.167	0.133857	125.419	0.144094	0.256	0.00537721
	3.2	0.0352565	0.288	0.00431761	6.8	0.0367	3.2	0.0284597	118.407	0.152271	100.806	0.100471	0.296	0.00526	95.9281	0.22884	6.6	0.0205393	111.611	0.207304	6.6	0.0308268	0.8	0.00788212	3.2	0.0356619	101.936	0.0909999	35	0.0819108	6.6	0.0309	133.333	0.136995	129.187	0.145497	0.264	0.00544583
	3.3	0.0348484	0.296	0.00435576	7	0.0373	3.3	0.0307981	121.717	0.154556	103.957	0.102277	0.304	0.00533	99.521	0.233069	6.8	0.0207338	115.521	0.208696	6.8	0.0312254	0.825	0.00802551	3.3	0.0361947	105.121	0.0937046	36	0.0833182	6.8	0.0311	137.5	0.137156	133.313	0.147836	0.272	0.00551662
	3.4	0.0338033	0.304	0.00442375	7.2	0.0381	3.4	0.0297403	126.246	0.155469	107.107	0.100405	0.312	0.0054	103.293	0.234009	7	0.0209911	143.957	0.219362	7	0.0311959	0.85	0.00816889	3.4	0.0362652	108.306	0.0919465	37	0.0846655	7	0.0312	141.667	0.136783	137.978	0.151111	0.28	0.00560898
	3.5	0.0341753	0.312	0.00452431	7.4	0.0388	3.5	0.0289552	129.73	0.158667	110.257	0.100768	0.32	0.00545	107.784	0.235419	7.2	0.0211836	123.519	0.208696	7.2	0.0309544	0.875	0.00831286	3.5	0.036765	111.492	0.098571	38	0.0856566	7.2	0.0311	145.833	0.163159	140.49	0.152515	0.288	0.00566557
	3.6	0.0353807	0.32	0.00462487	7.6	0.0393	3.6	0.0299916	133.737	0.160495	113.407	0.103941	0.328	0.00549	111.737	0.242937	7.4	0.0213699	127.607	0.211478	7.4	0.0314988	0.9	0.00845761	3.6	0.038084	114.677	0.100615	39	0.086918	7.4	0.0312	150	0.166432	145.873	0.152515	0.296	0.00591655
	3.7	0.0377799	0.328	0.00472543	7.8	0.0398	3.7	0.0305388	138.092	0.163236	116.557	0.108859	0.336	0.00554	115.329	0.242467	7.6	0.0212675	131.339	0.214261	7.6	0.030556	0.925	0.00860235	3.7	0.0387394	117.863	0.119736	40	0.0873002	7.6	0.0312	154.167	0.163641			0.304	0.00587651
	3.8	0.0407287	0.336	0.00482599	8	0.0399	3.8	0.0327843	142.795	0.16415	119.708	0.119754	0.344	0.00558	119.641	0.245286	7.8	0.0213074	135.071	0.217971	7.8	0.0306939	0.95	0.00873514	3.8	0.0385718	121.048	0.126593	41	0.0876011	7.8	0.0313	158.333	0.166138			0.312	0.00627028
	3.9	0.0398885	0.344	0.00492307	8.2	0.0398	3.9	0.0311592	146.628	0.167804	122.858	0.1219	0.352	0.00567	112.635	0.241527	8	0.0212969	139.692	0.219826	8	0.0305261	0.975	0.00884907	3.9	0.040343			42	0.088124	8	0.0303	162.5	0.163726			0.32	0.00613132
	4	0.0406135	0.352	0.0049636	8.4	0.0399	4	0.0309273	149.241	0.171003	126.008	0.117387	0.36	0.00578	124.132	0.248106	8.2	0.0212864			8.2	0.0305612	1	0.008963	4	0.0398989			43	0.0894471	8.2	0.0302	166.667	0.174555			0.328	0.00629305
	4.1	0.0399736	0.36	0.00500413	8.6	0.041	4.1	0.0302173			129.158	0.103547	0.368	0.00588	128.084	0.252335	8.4	0.0213364			8.4	0.0309056	1.025	0.00907297	4.1	0.0389751			44	0.0905602	8.4	0.0302	170.833	0.180544			0.336	0.00638256
	4.2	0.0372266	0.368	0.00504467	8.8	0.0425	4.2	0.0314783			132.308	0.099705	0.376	0.0059	131.497	0.253275	8.6	0.0214986			8.6	0.0314982	1.05	0.00917515	4.2	0.0395741			45	0.0915107	8.6	0.0303	175	0.163972			0.344	0.00654776
	4.3	0.0366138	0.376	0.0050852	9	0.043	4.3	0.0317111			135.459	0.103007	0.384	0.00591	135.988	0.250925	8.8	0.0217731			8.8	0.0319063	1.075	0.00927733	4.3	0.0403066			46	0.0918685	8.8	0.0304	179.167	0.165701			0.352	0.00658004
	4.4	0.0398005	0.384	0.00512573	9.2	0.043	4.4	0.0336453			138.609	0.1031	0.392	0.00589	136.886	0.253275	9	0.021989			9	0.0324162	1.1	0.00938738	4.4	0.0430343			47	0.0922043	9	0.0305	183.333	0.167442			0.36	0.00672893
	4.5	0.0407811	0.392	0.00517713	9.4	0.041	4.5	0.0372375			141.759	0.104754	0.4	0.00586	139.581	0.253275	9.2	0.022024			9.2	0.0329353	1.125	0.00951708	4.5	0.0416484			48	0.0934597	9.2	0.0296	187.5	0.168496			0.368	0.00682066
	4.6	0.0402542	0.4	0.00523469	9.6	0.0399	4.6	0.0360463			144.909	0.108971	0.408	0.00583	143.892	0.255154	9.4	0.0223079			9.4	0.033321	1.15	0.00964678	4.6	0.0403273			49	0.0941529	9.4	0.0297	191.667	0.17051			0.376	0.00697124
	4.7	0.0413457	0.408	0.00529226	9.8	0.0413	4.7	0.0344307			148.059	0.112035	0.416	0.00582	148.024	0.259383	9.6	0.0224943			9.6	0.0336326	1.175	0.00977224	4.7	0.0414322			50	0.094767	9.6	0.0296	195.833	0.172675			0.384	0.00704882
	4.8	0.0424613	0.416	0.00534983	10	0.0421	4.8	0.034334			151.21	0.115456	0.424	0.00585			9.8	0.0227149			9.8	0.03351	1.2	0.00988385	4.8	0.0420624			51	0.0950539	9.8	0.0308	200	0.170151			0.392	0.00721256
	4.9	0.0433009	0.424	0.00540739	10.2	0.0424	4.9	0.0336219			154.36	0.114161	0.432	0.0059			10	0.022808			10	0.0345032	1.225	0.00999546	4.9	0.0432503			52	0.0954547	10	0.0307	204.167	0.16984			0.4	0.00723928
	5	0.0442813	0.432	0.00546571	10.4	0.0433	5	0.0328322			157.51	0.115203	0.44	0.00596			10.2	0.022965			10.2	0.0340376	1.25	0.0101092	5	0.044611			53	0.0961674	10.2	0.0304	208.333	0.168973			0.408	0.00726902
	5.1	0.044437	0.44	0.00552671	10.6	0.0443	5.1	0.032676			160.66	0.113042	0.448	0.00602			10.4	0.023374			10.4	0.0340345	1.275	0.0102321	5.1	0.0451847			54	0.0964495	10.4	0.0301	212.5	0.167884			0.416	0.00728807
	5.2	0.0444837	0.448	0.00558771	10.8	0.0451	5.2	0.0306059			163.81	0.11945	0.456	0.00607			10.6	0.0237156			10.6	0.0338385	1.3	0.0103551	5.2	0.0463677			55	0.096725	10.6	0.0299	216.667	0.163412			0.424	0.00735924
	5.3	0.0448714	0.456	0.00564871	11	0.0462	5.3	0.0314086			166.961	0.122669	0.464	0.00606			10.8	0.0240827			10.8	0.0341165	1.325	0.0104779	5.3	0.0456792			56	0.0972516	10.8	0.029	220.833	0.155054			0.432	0.00742031
	5.4	0.0477656	0.464	0.00570971	11.2	0.0474	5.4	0.0317134			170.111	0.126305	0.472	0.00603			11	0.0242856			11	0.033922	1.35	0.0105995	5.4	0.0456736			57	0.0972215	11	0.0286	225	0.155176			0.44	0.00754298
	5.5	0.0461	0.472	0.00577071	11.4	0.0454	5.5	0.0316556			173.261	0.130353	0.48	0.006			11.2	0.0244773			11.2	0.0338542	1.375	0.0107212	5.5	0.0483113			58	0.0968654	11.2	0.0282	229.167	0.158389			0.448	0.00763047
	5.6	0.0464656	0.48	0.00582106	11.6	0.0436	5.6	0.0330604			176.411	0.144206	0.488	0.00598			11.4	0.0246542			11.4	0.0333779	1.4	0.0108451	5.6	0.0481422			59	0.0963943	11.4	0.0268	233.333	0.160878			0.456	0.00771463
	5.7	0.0460616	0.488	0.0058687	11.8	0.0452	5.7	0.0327845			179.561	0.15067	0.496	0.00599			11.6	0.0247027			11.6	0.033931	1.425	0.0109935	5.7	0.0482761			60	0.0968115	11.6	0.0264	237.5	0.168692			0.464	0.00774749
	5.8	0.0446761	0.496	0.00591634	12	0.0462	5.8	0.033824			182.712	0.157082	0.504	0.00603			11.8	0.0249744			11.8	0.0343924	1.45	0.011142	5.8	0.0482869			61	0.0981824	11.8	0.0261	241.667	0.172792			0.472	0.00775498
	5.9	0.0427161	0.504	0.00596398	12.2	0.047	5.9	0.0350747			185.862	0.167786	0.512	0.00605			12	0.0250451			12	0.035074	1.475	0.0112898	5.9	0.0501911					12	0.0253	245.833	0.221904			0.48	0.00777661
	6	0.0486447	0.512	0.00601162	12.4	0.0477	6	0.0370137			189.012	0.166304	0.52	0.00606			12.2	0.0251228			12.2	0.03559	1.5	0.0114174	6	0.0526919					12.2	0.0254					0.488	0.00782851
	6.1	0.0499441	0.52	0.00606472	12.6	0.0482	6.1	0.0365406			192.162	0.170852	0.528	0.00608			12.4	0.0252504			12.4	0.0354227	1.525	0.0115449	6.1	0.0519862					12.4	0.0256					0.496	0.0078646
	6.2	0.0511763	0.528	0.00612687	12.8	0.0487	6.2	0.0376201			195.312	0.189651	0.536	0.006			12.6	0.0254924			12.6	0.0354897	1.55	0.0116725	6.2	0.0519486					12.6	0.026					0.504	0.00785324
	6.3	0.0495608	0.536	0.00618901	13	0.0492	6.3	0.0373915			198.463	0.193397	0.544	0.00591			12.8	0.0254977			12.8	0.0358798	1.575	0.0118214	6.3	0.0511264					12.8	0.0268					0.512	0.00791662
	6.4	0.0501593	0.544	0.00625116	13.2	0.0502	6.4	0.038798			201.613	0.187111	0.552	0.00585			13	0.0256439			13	0.0356348	1.6	0.0119708	6.4	0.0518098					13	0.0275					0.52	0.00791354
	6.5	0.0485387	0.552	0.0063133	13.4	0.0492	6.5	0.0399697			204.763	0.186558	0.56	0.00587			13.2	0.0259435			13.2	0.0357083	1.625	0.0121202	6.5	0.0536414					13.2	0.0278					0.528	0.00795384
	6.6	0.048982	0.56	0.00637545	13.6	0.0477	6.6	0.0416554			207.913	0.184497	0.568	0.00591			13.4	0.0261919			13.4	0.0364623	1.65	0.0122463	6.6	0.0537921					13.4	0.0281					0.536	0.00802076
	6.7	0.0525601	0.568	0.00641839	13.8	0.048	6.7	0.0390635			211.064	0.189604	0.576	0.00595			13.6	0.0263096			13.6	0.0357778	1.675	0.0123707	6.7	0.0548566					13.6	0.0281					0.544	0.00813844
	6.8	0.0502559	0.576	0.00646045	14	0.0484	6.8	0.040809			214.214	0.159849	0.584	0.00595							13.8	0.0353152	1.7	0.0124951	6.8	0.0528219					13.8	0.0283					0.552	0.00858212
	6.9	0.0519477	0.584	0.00650252	14.2	0.05	6.9	0.0410078			217.364	0.159661	0.592	0.006							14	0.034985	1.725	0.0126201	6.9	0.053253					14	0.0285					0.56	0.00867191
	7	0.0506766	0.592	0.00654458	14.4	0.0518	7	0.0392159			220.514	0.163248	0.6	0.00606							14.2	0.0352412	1.75	0.0127452	7	0.0538894					14.2	0.0281					0.568	0.00864305
	7.1	0.0480593	0.6	0.00658664	14.6	0.0516	7.1	0.0393125			223.664	0.164862	0.608	0.00616							14.4	0.0352446	1.775	0.0128704	7.1	0.0536879					14.4	0.0277					0.576	0.00879896
	7.2	0.0465778	0.608	0.00665714	14.8	0.0508	7.2	0.0381279			226.815	0.160425	0.616	0.00625							14.6	0.0353432	1.8	0.0129876	7.2	0.0536081					14.6	0.0269					0.584	0.00892071
	7.3	0.0449213	0.616	0.00675222	15	0.0512	7.3	0.0391808			229.965	0.146653	0.624	0.00634							14.8	0.0360496	1.825	0.0131032	7.3	0.0546352					14.8	0.0266					0.592	0.00907793
	7.4	0.0490657	0.624	0.00684731	15.2	0.0519	7.4	0.0398951			233.115	0.151003	0.632	0.00636							15	0.0367631	1.85	0.0132188	7.4	0.0575155					15	0.0268					0.6	0.00908114
	7.5	0.0482398	0.632	0.00694239	15.4	0.0516	7.5	0.0426041			236.265	0.151706	0.64	0.00637							15.2	0.0367004	1.875	0.0133147	7.5	0.0574344					15.2	0.0269					0.608	0.00921782
	7.6	0.0474532	0.64	0.00703747	15.6	0.0513	7.6	0.0401676			239.415	0.163357	0.648	0.00638							15.4	0.0364061	1.9	0.0134048	7.6	0.0569222					15.4	0.027					0.616	0.00919384
	7.7	0.0514522	0.648	0.00712313	15.8	0.051	7.7	0.0435386			242.566	0.163551	0.656	0.00639							15.6	0.03474	1.925	0.013495	7.7	0.0569742					15.6	0.0269					0.624	0.00922192
	7.8	0.0493361	0.656	0.00713692	16	0.0507	7.8	0.043314			245.716	0.163048	0.664	0.00639									1.95	0.0135796	7.8	0.0566414					15.8	0.0268					0.632	0.00917679
	7.9	0.0485972	0.664	0.0071507	16.2	0.05	7.9	0.0414923			248.866	0.161248	0.672	0.00644									1.975	0.013662	7.9	0.0555744					16	0.0268					0.64	0.00917768
	8	0.054126	0.672	0.00716448	16.4	0.0507	8	0.0412948			252.016	0.172332	0.68	0.00655									2	0.0137445	8	0.056978					16.2	0.0272					0.648	0.00949583
	8.1	0.0525323	0.68	0.00717826	16.6	0.052	8.1	0.0397544			255.166	0.15486	0.688	0.00666									2.025	0.0138071	8.1	0.0585607					16.4	0.0279					0.656	0.00965782
	8.2	0.0529718	0.688	0.00719205	16.8	0.0518	8.2	0.0406522			258.317	0.176355	0.696	0.00672									2.05	0.0138602	8.2	0.0582244					16.6	0.0277					0.664	0.00968802
	8.3	0.0525387	0.696	0.00721878	17	0.0556	8.3	0.0425272			261.467	0.177733	0.704	0.00675									2.075	0.0139133	8.3	0.0579643					16.8	0.0273					0.672	0.00985337
	8.4	0.0517227	0.704	0.00725118			8.4	0.0443676			264.617	0.184336	0.712	0.00679									2.1	0.0139885	8.4	0.058007					17	0.0277					0.68	0.00970477
	8.5	0.0502441	0.712	0.00728359			8.5	0.0422739			267.767	0.186336	0.72	0.0076									2.125	0.0140771	8.5	0.0567745					17.2	0.0295					0.688	0.00960404
	8.6	0.0487985	0.72	0.00731599			8.6	0.0422967			270.917	0.205048	0.728	0.00764									2.15	0.0141657	8.6	0.0560715					17.4	0.0271					0.696	0.00942568
	8.7	0.0504659	0.728	0.00734839			8.7	0.040675			274.068	0.211187	0.736	0.00767									2.175	0.0142505	8.7	0.0570743					17.6	0.027					0.704	0.0094856
	8.8	0.0557728	0.736	0.0073879			8.8	0.0417779			277.218	0.21309	0.744	0.00768									2.2	0.0143324	8.8	0.0558327					17.8	0.0267					0.712	0.00943706
	8.9	0.0575022	0.744	0.00744613			8.9	0.0429652			280.368	0.216851	0.752	0.00771									2.225	0.0144143	8.9	0.0552228					18	0.0265					0.72	0.0096431
	9	0.0576157	0.752	0.00750436			9	0.0451369			283.518	0.219754	0.76	0.00775									2.25	0.014503	9	0.0567595					18.2	0.0253					0.728	0.0095242
	9.1	0.05784	0.76	0.0075626			9.1	0.0442893			286.668	0.221935	0.768	0.00777									2.275	0.0145978	9.1	0.0563902					18.4	0.0278					0.736	0.00947128
	9.2	0.0569593	0.768	0.00762083			9.2	0.0463586			289.819	0.251104	0.776	0.00779									2.3	0.0146926	9.2	0.0566325					18.6	0.0284					0.744	0.00930757
	9.3	0.0573685	0.776	0.00767906			9.3	0.0431618			292.969	0.277624	0.784	0.00778									2.325	0.0147757	9.3	0.0583458					18.8	0.0282					0.752	0.00934713
	9.4	0.0561798	0.784	0.00771813			9.4	0.0430537			296.119	0.277846	0.792	0.00776									2.35	0.0148454	9.4	0.0582923					19	0.0279					0.76	0.00928742
	9.5	0.0584236	0.792	0.00775395			9.5	0.040902			299.269	0.274923	0.8	0.00775									2.375	0.0149151	9.5	0.0606329					19.2	0.0275					0.768	0.00940904
	9.6	0.058035	0.8	0.00778978			9.6	0.0425322			302.419	0.269473	0.808	0.00772									2.4	0.0149914	9.6	0.0604369					19.4	0.0265					0.776	0.00920687
	9.7	0.0587891	0.808	0.0078256			9.7	0.0427699			305.57	0.265434	0.816	0.0077									2.425	0.0150768	9.7	0.0603908					19.6	0.0254					0.784	0.009133
	9.8	0.0568662	0.816	0.00786142			9.8	0.0426447			308.72	0.2539	0.824	0.0077									2.45	0.0151622	9.8	0.0638468					19.8	0.0256					0.792	0.00870424
	9.9	0.059918	0.824	0.00789661			9.9	0.0436237			311.87	0.256303	0.832	0.00769									2.475	0.0152579	9.9	0.0621451					20	0.0257					0.8	0.00959646
	10	0.0665874	0.832	0.00793096			10	0.0420744			315.02	0.170208	0.84	0.00769									2.5	0.0153713	10	0.0633204					20.2	0.0254					0.808	0.00981992
	10.1	0.0647304	0.84	0.00796532			10.1	0.0415726			318.17	0.121405	0.848	0.00772											10.1	0.0650488					20.4	0.0253					0.816	0.0102987
	10.2	0.0647536	0.848	0.00799967			10.2	0.0431966			321.321	0.122228	0.856	0.00774											10.2	0.0653852					20.6	0.0254					0.824	0.0102766
	10.3	0.0589268	0.856	0.00803402			10.3	0.0414641			324.471	0.12148	0.864	0.00775											10.3	0.0664087					20.8	0.025					0.832	0.0103127
	10.4	0.061505	0.864	0.00806825			10.4	0.0433901			327.621	0.124329	0.872	0.00776											10.4	0.0679413					21	0.0244					0.84	0.0101739
	10.5	0.0566301	0.872	0.00809363			10.5	0.0442458			330.771	0.131423	0.88	0.00776											10.5	0.0657982					21.2	0.0243					0.848	0.0102558
	10.6	0.0572882	0.88	0.00811902			10.6	0.0438356			333.921	0.136773	0.888	0.00775											10.6	0.0679791					21.4	0.0243					0.856	0.0112263
	10.7	0.061104	0.888	0.0081444			10.7	0.0448476			337.072	0.140397	0.896	0.00765											10.7	0.0670499					21.6	0.0247					0.864	0.0113726
	10.8	0.0594295	0.896	0.00816979			10.8	0.044356			340.222	0.152442	0.904	0.00759											10.8	0.0659711					21.8	0.0248					0.872	0.0113525
	10.9	0.0614553	0.904	0.00819517			10.9	0.0449244			343.372	0.15255	0.912	0.00761											10.9	0.0666176					22	0.0248					0.88	0.0114425
	11	0.0567869	0.912	0.00822049			11	0.0456313			346.522	0.15641	0.92	0.00766											11	0.0685066					22.2	0.0245					0.888	0.0113068
	11.1	0.0591203	0.92	0.00824577			11.1	0.0458172			349.672	0.148412	0.928	0.0077											11.1	0.0667598					22.4	0.0241					0.896	0.0114172
	11.2	0.0625336	0.928	0.00827105			11.2	0.0469702			352.823	0.181581	0.936	0.00773											11.2	0.0676716					22.6	0.0238					0.904	0.0113221
	11.3	0.0634666	0.936	0.00829632			11.3	0.0482184			355.973	0.195543	0.944	0.00775											11.3	0.0677653					22.8	0.0236					0.912	0.011422
	11.4	0.0651811	0.944	0.0083216			11.4	0.0492129			359.123	0.231589	0.952	0.00773											11.4	0.0688634					23	0.0239					0.92	0.0113515
	11.5	0.0660227	0.952	0.00834644			11.5	0.0490513			362.273	0.252913	0.96	0.00771											11.5	0.0699986					23.2	0.0226					0.928	0.0113844
	11.6	0.0650343	0.96	0.00836922			11.6	0.0487404			365.423	0.29056	0.968	0.0077											11.6	0.0721827					23.4	0.0196					0.936	0.0114124
	11.7	0.0634066	0.968	0.008392			11.7	0.0505277					0.976	0.00762											11.7	0.074619											0.944	0.0116412
	11.8	0.0607328	0.976	0.00841478			11.8	0.0502256					0.984	0.00754											11.8	0.0747151											0.952	0.0117004
	11.9	0.062999	0.984	0.00843756			11.9	0.0515306					0.992	0.00749											11.9	0.0755183											0.96	0.0119334
	12	0.0656998	0.992	0.00846034			12	0.0502755					1	0.00748											12	0.0763996											0.968	0.0118731
	12.1	0.0664588	1	0.00849185			12.1	0.0525897					1.008	0.00745											12.1	0.0726298											0.976	0.0118706
	12.2	0.0621689	1.008	0.0085262			12.2	0.0491695					1.016	0.00739											12.2	0.0732465											0.984	0.0117675
	12.3	0.0599506	1.016	0.00856056			12.3	0.0499167					1.024	0.0073											12.3	0.072067											0.992	0.0118039
	12.4	0.0611581	1.024	0.00859491			12.4	0.052008					1.032	0.00721											12.4	0.0724924											1	0.0117015
	12.5	0.0594954	1.032	0.00862927			12.5	0.0532055					1.04	0.00727											12.5	0.0717885											1.008	0.0117394
	12.6	0.0617232	1.04	0.00865127			12.6	0.0550082					1.048	0.00738											12.6	0.073627											1.016	0.0115912
	12.7	0.0617001	1.048	0.00864856			12.7	0.0506509					1.056	0.00742											12.7	0.0747097											1.024	0.0116883
	12.8	0.0639588	1.056	0.00864585			12.8	0.0547627					1.064	0.00746											12.8	0.0744528											1.032	0.011791
	12.9	0.0622926	1.064	0.00864314			12.9	0.0565669					1.072	0.00751											12.9	0.0747351											1.04	0.0120587
	13	0.0623844	1.072	0.00864043			13	0.05955					1.08	0.00756											13	0.0759574											1.048	0.0122122
	13.1	0.0643084	1.08	0.00863772			13.1	0.0612611					1.088	0.00769											13.1	0.075585											1.056	0.0118963
	13.2	0.0672047	1.088	0.00861723			13.2	0.0618785					1.096	0.0078											13.2	0.0769519											1.064	0.0118378
	13.3	0.0643099	1.096	0.00859505			13.3	0.0619282					1.104	0.00794											13.3	0.0773403											1.072	0.0119182
	13.4	0.0631067	1.104	0.00857287			13.4	0.0594145					1.112	0.00839											13.4	0.0772797											1.08	0.011726
	13.5	0.0619167	1.112	0.00855069			13.5	0.0597568					1.12	0.0084											13.5	0.076683											1.088	0.0117049
	13.6	0.062129	1.12	0.00852851			13.6	0.0566216					1.128	0.00839											13.6	0.0737591											1.096	0.0116056
	13.7	0.0639725	1.128	0.00852512			13.7	0.0576996					1.136	0.00838											13.7	0.0737354											1.104	0.0116307
	13.8	0.0630839	1.136	0.00854108			13.8	0.0570738					1.144	0.00837											13.8	0.0712793											1.112	0.0115286
	13.9	0.0631846	1.144	0.00855705			13.9	0.0587348					1.152	0.00838											13.9	0.0730632											1.12	0.0115327
	14	0.0649809	1.152	0.00857301			14	0.0596315					1.16	0.0084											14	0.0757548											1.128	0.0114451
	14.1	0.0655897	1.16	0.00858898			14.1	0.0615738					1.168	0.00846											14.1	0.0747699											1.136	0.0115132
	14.2	0.0625632	1.168	0.00860479			14.2	0.0567882					1.176	0.00853											14.2	0.0766716											1.144	0.0115849
	14.3	0.0618951	1.176	0.00861866			14.3	0.0577842					1.184	0.00867											14.3	0.0767973											1.152	0.0115879
	14.4	0.0636366	1.184	0.00863254			14.4	0.057211					1.192	0.0088											14.4	0.0778476											1.16	0.0115369
	14.5	0.0603546	1.192	0.00864642			14.5	0.0552099					1.2	0.00893											14.5	0.0772742											1.168	0.0115421
	14.6	0.0634117	1.2	0.0086603			14.6	0.0548944					1.208	0.00905											14.6	0.0789505											1.176	0.0114151
	14.7	0.0683016	1.208	0.00867417			14.7	0.0585591					1.216	0.00916											14.7	0.079046											1.184	0.0113652
	14.8	0.06696	1.216	0.00870036			14.8	0.0577163					1.224	0.00924											14.8	0.0795877											1.192	0.0112402
	14.9	0.0675054	1.224	0.0087331			14.9	0.0582299					1.232	0.00929											14.9	0.0787863											1.2	0.0111473
	15	0.0731255	1.232	0.00876585			15	0.0685135					1.24	0.00924											15	0.0834341											1.208	0.0109348
	15.1	0.0742397	1.24	0.00879859			15.1	0.0664355					1.248	0.0092											15.1	0.0827204											1.216	0.0109596
	15.2	0.0746496	1.248	0.00883134			15.2	0.0638835					1.256	0.00925											15.2	0.0833464											1.224	0.0107651
	15.3	0.0712827	1.256	0.00886168			15.3	0.0632813					1.264	0.00929											15.3	0.0823655											1.232	0.0109037
	15.4	0.0782627	1.264	0.00888407			15.4	0.0647723					1.272	0.00933											15.4	0.0834181											1.24	0.0106288
	15.5	0.0811121	1.272	0.00890646			15.5	0.0655667					1.28	0.00937											15.5	0.08341											1.248	0.0104015
	15.6	0.0847029	1.28	0.00892885			15.6	0.0607201					1.288	0.0094											15.6	0.08314											1.256	0.0101359
	15.7	0.0870383	1.288	0.00895124			15.7	0.0655446					1.296	0.00944											15.7	0.0842434											1.264	0.0111415
	15.8	0.0823448	1.296	0.00897362			15.8	0.0618533					1.304	0.00862											15.8	0.0848841											1.272	0.0109404
	15.9	0.0810309	1.304	0.00899093			15.9	0.0600921					1.312	0.00868											15.9	0.0836003											1.28	0.0109492
	16	0.0781154	1.312	0.00900707			16	0.0601185					1.32	0.00869											16	0.0880929											1.288	0.0124173
	16.1	0.0751988	1.32	0.0090232			16.1	0.0607978					1.328	0.00875											16.1	0.0881803											1.296	0.0122706
	16.2	0.0764783	1.328	0.00903933			16.2	0.061563					1.336	0.0088											16.2	0.0910336											1.304	0.0121325
	16.3	0.0780872	1.336	0.00905546			16.3	0.059656					1.344	0.00862											16.3	0.0893808											1.312	0.0121204
	16.4	0.0752156	1.344	0.00906997			16.4	0.0610695					1.352	0.00836											16.4	0.0883563											1.32	0.0121385
	16.5	0.0765937	1.352	0.00908197			16.5	0.0601838					1.36	0.00808											16.5	0.0893263											1.328	0.0122409
	16.6	0.080137	1.36	0.00909397			16.6	0.0631659					1.368	0.00777											16.6	0.0887364											1.336	0.0122507
	16.7	0.0788611	1.368	0.00910597			16.7	0.0648008					1.376	0.00688											16.7	0.0894128											1.344	0.012156
	16.8	0.0771353	1.376	0.00911797			16.8	0.0610161																	16.8	0.0895665											1.352	0.0120553
	16.9	0.0756769	1.384	0.00912997			16.9	0.0626147																	16.9	0.0908123											1.36	0.0122164
	17	0.0810648	1.392	0.00916876			17	0.0655242																	17	0.0882124											1.368	0.0122478
	17.1	0.0805114	1.4	0.00920835			17.1	0.0654059																	17.1	0.0884812											1.376	0.0123759
	17.2	0.0772666	1.408	0.00924794			17.2	0.0651518																	17.2	0.0856579											1.384	0.0124592
	17.3	0.0786418	1.416	0.00928753			17.3	0.0645138																	17.3	0.0864154											1.392	0.0125934
	17.4	0.0810709	1.424	0.00932712			17.4	0.0660963																	17.4	0.0887651											1.4	0.0125837
	17.5	0.0823947	1.432	0.00935044			17.5	0.0656029																	17.5	0.0881881											1.408	0.0126461
	17.6	0.0891781	1.44	0.00936049			17.6	0.0656018																	17.6	0.0865625											1.416	0.0126558
	17.7	0.090703	1.448	0.00937054			17.7	0.0687725																	17.7	0.0848672											1.424	0.0125813
	17.8	0.0878705	1.456	0.00938059			17.8	0.0711906																	17.8	0.0890987											1.432	0.0125402
	17.9	0.0869001	1.464	0.00939064			17.9	0.0716593																	17.9	0.0928388											1.44	0.0123834
	18	0.09107	1.472	0.00940327			18	0.0734107																	18	0.0913943											1.448	0.0121512
	18.1	0.0912531	1.48	0.00943314			18.1	0.0727235																	18.1	0.0914005											1.456	0.0118687
	18.2	0.0865115	1.488	0.00946301			18.2	0.072116																	18.2	0.0924815											1.464	0.0118698
	18.3	0.0853544	1.496	0.00949288			18.3	0.0771769																	18.3	0.0953025											1.472	0.0117136
	18.4	0.0772197	1.504	0.00952275			18.4	0.0736324																	18.4	0.0945563											1.48	0.0117891
	18.5	0.079702	1.512	0.00955262			18.5	0.0720558																	18.5	0.0948224											1.488	0.011587
	18.6	0.0829023	1.52	0.00956159			18.6	0.066444																	18.6	0.0985453											1.496	0.0115246
	18.7	0.0879772	1.528	0.00956202			18.7	0.0686746																	18.7	0.100173											1.504	0.0113362
	18.8	0.0880374	1.536	0.00956245			18.8	0.0672174																	18.8	0.100833											1.512	0.0114737
	18.9	0.0905934	1.544	0.00956288			18.9	0.0679527																	18.9	0.0983832											1.52	0.0114099
	19	0.0841488	1.552	0.00956331			19	0.0680588																	19	0.0978525											1.528	0.0123268
	19.1	0.0853325	1.56	0.0095742			19.1	0.0744128																	19.1	0.0970632											1.536	0.0137985
	19.2	0.085938	1.568	0.0096107			19.2	0.0719694																	19.2	0.101868											1.544	0.0138575
	19.3	0.0959833	1.576	0.0096472			19.3	0.0729827																	19.3	0.0993426											1.552	0.0139489
	19.4	0.0978476	1.584	0.0096837			19.4	0.075576																	19.4	0.10006											1.56	0.0140469
	19.5	0.0959613	1.592	0.00972021			19.5	0.0741957																	19.5	0.1005											1.568	0.0141126
	19.6	0.0945498	1.6	0.00975671			19.6	0.0713289																	19.6	0.102972											1.576	0.014179
	19.7	0.0900233	1.608	0.00979473			19.7	0.0737779																	19.7	0.0972888											1.584	0.0128172
	19.8	0.0901577	1.616	0.00983298			19.8	0.0722368																	19.8	0.0983903											1.592	0.0128091
	19.9	0.0938943	1.624	0.00987122			19.9	0.0710067																	19.9	0.100376											1.6	0.0127945
	20	0.0962574	1.632	0.00990947			20	0.0700005																	20	0.103453											1.608	0.0127555
	20.1	0.103027	1.64	0.00994772			20.1	0.0738395																	20.1	0.104054											1.616	0.0127166
	20.2	0.105533	1.648	0.00999489			20.2	0.072224																	20.2	0.101152											1.624	0.0126811
	20.3	0.102698	1.656	0.010053			20.3	0.0707954																	20.3	0.0996944											1.632	0.0126495
	20.4	0.103063	1.664	0.0101111			20.4	0.0754728																	20.4	0.0997641											1.64	0.0126156
	20.5	0.0990982	1.672	0.0101692			20.5	0.0743986																	20.5	0.102536											1.648	0.0126029
	20.6	0.0967615	1.68	0.0102273			20.6	0.0724634																	20.6	0.102648											1.656	0.0125903
	20.7	0.100644	1.688	0.0102849			20.7	0.0727816																	20.7	0.10391											1.664	0.0126173
	20.8	0.101046	1.696	0.0103238			20.8	0.0680132																	20.8	0.104086											1.672	0.012677
	20.9	0.100608	1.704	0.0103627			20.9	0.0650421																	20.9	0.10458											1.68	0.0127366
	21	0.0968305	1.712	0.0104016			21	0.0655773																	21	0.100274											1.688	0.0128078
	21.1	0.0965014	1.72	0.0104405			21.1	0.0683796																	21.1	0.101674											1.696	0.012879
	21.2	0.102234	1.728	0.0104795			21.2	0.066123																	21.2	0.102804											1.704	0.0129526
	21.3	0.096817	1.736	0.0105559			21.3	0.069779																	21.3	0.102132											1.712	0.0130206
	21.4	0.0954617	1.744	0.0106564			21.4	0.0688506																	21.4	0.10408											1.72	0.0130887
	21.5	0.0983282	1.752	0.010757			21.5	0.0669004																	21.5	0.105001											1.728	0.01312
	21.6	0.0966204	1.76	0.0108575			21.6	0.069628																	21.6	0.102626											1.736	0.0131574
	21.7	0.0926933	1.768	0.0109581			21.7	0.0686532																	21.7	0.103382											1.744	0.0131966
	21.8	0.102499	1.776	0.0110511			21.8	0.0723286																	21.8	0.104944											1.752	0.0132431
	21.9	0.107131	1.784	0.011112			21.9	0.0732384																	21.9	0.107638											1.76	0.0137637
	22	0.102512	1.792	0.011173			22	0.0712376																	22	0.106459											1.768	0.0136955
	22.1	0.102831	1.8	0.0112339			22.1	0.0763378																	22.1	0.106882											1.776	0.0136655
	22.2	0.105912	1.808	0.0112948			22.2	0.0764849																	22.2	0.106288											1.784	0.0136504
	22.3	0.106197	1.816	0.0113557			22.3	0.078688																	22.3	0.107296											1.792	0.0136535
	22.4	0.107052	1.824	0.0113995			22.4	0.0769277																	22.4	0.106415											1.8	0.0136011
	22.5	0.105779	1.832	0.0114382			22.5	0.0805015																	22.5	0.106533											1.808	0.0135283
	22.6	0.100511	1.84	0.0114769			22.6	0.0789149																	22.6	0.107141											1.816	0.0134859
	22.7	0.10278	1.848	0.0115156			22.7	0.0809971																	22.7	0.106457											1.824	0.0134602
	22.8	0.101364	1.856	0.0115543			22.8	0.0889833																	22.8	0.10739											1.832	0.0134467
	22.9	0.105307	1.864	0.0116003			22.9	0.0838017																	22.9	0.106932											1.84	0.0134028
	23	0.109647	1.872	0.0116601			23	0.0837431																	23	0.106413											1.848	0.0133248
	23.1	0.110348	1.88	0.0117199			23.1	0.0857436																	23.1	0.10755											1.856	0.0132126
	23.2	0.111976	1.888	0.0117797			23.2	0.0878584																	23.2	0.106995											1.864	0.0131237
	23.3	0.111352	1.896	0.0118394			23.3	0.0846157																	23.3	0.107145											1.872	0.0130446
	23.4	0.110496	1.904	0.0118992			23.4	0.0863729																	23.4	0.107814											1.88	0.0129481
	23.5	0.102217	1.912	0.0119543			23.5	0.0807967																	23.5	0.111251											1.888	0.0128519
	23.6	0.0991707	1.92	0.0120089			23.6	0.0797731																	23.6	0.113815											1.896	0.0127527
	23.7	0.100431	1.928	0.0120635			23.7	0.0821542																	23.7	0.114576											1.904	0.0127339
	23.8	0.100745	1.936	0.0121182			23.8	0.0801444																	23.8	0.115808											1.912	0.0127329
	23.9	0.102906	1.944	0.0121728			23.9	0.0776341																	23.9	0.116697											1.92	0.0127198
	24	0.110229	1.952	0.0122425			24	0.0834417																	24	0.118622											1.928	0.0126732
	24.1	0.11256	1.96	0.0123266			24.1	0.0847917																	24.1	0.113037											1.936	0.0126082
	24.2	0.112999	1.968	0.0124108			24.2	0.0874868																	24.2	0.111646											1.944	0.0125372
	24.3	0.10802	1.976	0.0124949			24.3	0.0872485																	24.3	0.113662											1.952	0.0124641
	24.4	0.101083	1.984	0.0125791			24.4	0.0858025																	24.4	0.113484											1.96	0.0123406
	24.5	0.0991426	1.992	0.0126576			24.5	0.0850626																	24.5	0.110279											1.968	0.012297
	24.6	0.105308	2	0.0126767			24.6	0.0850336																	24.6	0.11162											1.976	0.0122877
	24.7	0.103616	2.008	0.0126958			24.7	0.0842378																	24.7	0.111635											1.984	0.0122707
	24.8	0.107763	2.016	0.012715			24.8	0.0863365																	24.8	0.111858											1.992	0.0122811
	24.9	0.101625	2.024	0.0127341			24.9	0.083927																	24.9	0.111557											2	0.0123574
	25	0.10605	2.032	0.0127532			25	0.0864139																	25	0.112156											2.008	0.0124658
	25.1	0.10955	2.04	0.0127801			25.1	0.0920798																	25.1	0.112158											2.016	0.0125626
	25.2	0.108764	2.048	0.0128108			25.2	0.0958788																	25.2	0.110352											2.024	0.0126224
	25.3	0.108012	2.056	0.0128416			25.3	0.0907499																	25.3	0.110409											2.032	0.0126552
	25.4	0.109497	2.064	0.0128724			25.4	0.0892281																	25.4	0.111748											2.04	0.0126668
	25.5	0.112642	2.072	0.0129032			25.5	0.0843067																	25.5	0.114646											2.048	0.0126782
	25.6	0.104813	2.08	0.0129318			25.6	0.0852786																	25.6	0.113364											2.056	0.0126888
	25.7	0.106744	2.088	0.0129537			25.7	0.0897384																	25.7	0.116162											2.064	0.0126831
	25.8	0.105304	2.096	0.0129756			25.8	0.0874464																	25.8	0.116014											2.072	0.0127052
	25.9	0.105312	2.104	0.0129976			25.9	0.084373																	25.9	0.114215											2.08	0.012744
	26	0.112701	2.112	0.0130195			26	0.0847428																	26	0.114476											2.088	0.0128549
	26.1	0.116861	2.12	0.0130415			26.1	0.0846778																	26.1	0.114815											2.096	0.0129388
	26.2	0.106808	2.128	0.013083			26.2	0.0858133																	26.2	0.114165											2.104	0.0129643
	26.3	0.105133	2.136	0.0131287			26.3	0.0804404																	26.3	0.114605											2.112	0.0129783
	26.4	0.116071	2.144	0.0131745			26.4	0.0862335																	26.4	0.115478											2.12	0.0129948
	26.5	0.117881	2.152	0.0132202			26.5	0.0841644																	26.5	0.115127											2.128	0.0130728
	26.6	0.112017	2.16	0.0132659			26.6	0.0875302																	26.6	0.114001											2.136	0.0131485
	26.7	0.109661	2.168	0.013305			26.7	0.0825553																	26.7	0.113596											2.144	0.0132262
	26.8	0.106556	2.176	0.0133344			26.8	0.0860691																	26.8	0.11383											2.152	0.0132746
	26.9	0.102519	2.184	0.0133637			26.9	0.0878983																	26.9	0.113648											2.16	0.0133243
	27	0.105305	2.192	0.0133931			27	0.0972328																	27	0.112452											2.168	0.0133758
	27.1	0.106803	2.2	0.0134225			27.1	0.0960695																	27.1	0.113864											2.176	0.0134327
	27.2	0.108209	2.208	0.0134519			27.2	0.0870704																	27.2	0.11414											2.184	0.0135011
	27.3	0.113591	2.216	0.0134672			27.3	0.0935571																	27.3	0.114787											2.192	0.0136333
	27.4	0.117144	2.224	0.0134823			27.4	0.100781																	27.4	0.116457											2.2	0.0137568
	27.5	0.113606	2.232	0.0134974			27.5	0.0977719																	27.5	0.119047											2.208	0.0138965
	27.6	0.103682	2.24	0.0135125			27.6	0.0970568																	27.6	0.119006											2.216	0.014085
	27.7	0.103223	2.248	0.0135276			27.7	0.0976726																	27.7	0.11841											2.224	0.0142925
	27.8	0.106728	2.256	0.0135544			27.8	0.0947567																	27.8	0.118828											2.232	0.0145098
	27.9	0.103429	2.264	0.0135902			27.9	0.0985176																	27.9	0.119199											2.24	0.0147397
	28	0.101933	2.272	0.013626			28	0.100883																	28	0.121812											2.248	0.0149767
	28.1	0.107265	2.28	0.0136617			28.1	0.104764																	28.1	0.120135											2.256	0.0151929
	28.2	0.108586	2.288	0.0136975			28.2	0.0977084																	28.2	0.119451											2.264	0.015406
	28.3	0.109011	2.296	0.0137299			28.3	0.0930932																	28.3	0.119321											2.272	0.0156534
	28.4	0.106358	2.304	0.013742			28.4	0.0956194																	28.4	0.122654											2.28	0.0158496
	28.5	0.103639	2.312	0.0137541			28.5	0.0925194																	28.5	0.123236											2.288	0.0159997
	28.6	0.107407	2.32	0.0137663			28.6	0.0910467																	28.6	0.121948											2.296	0.0160319
	28.7	0.112483	2.328	0.0137784			28.7	0.0921882																	28.7	0.119473											2.304	0.0160907
	28.8	0.106368	2.336	0.0137905			28.8	0.0909553																	28.8	0.116283											2.312	0.0161799
	28.9	0.101135	2.344	0.0138084			28.9	0.0916774																	28.9	0.116436											2.32	0.0161499
	29	0.0964639	2.352	0.0138286			29	0.0852284																	29	0.117243											2.328	0.01614
	29.1	0.0992249	2.36	0.0138487			29.1	0.0862119																	29.1	0.118044											2.336	0.01623
	29.2	0.101112	2.368	0.0138688			29.2	0.0855743																	29.2	0.116865											2.344	0.016291
	29.3	0.0998593	2.376	0.0138889			29.3	0.0883922																	29.3	0.117575											2.352	0.0163098
	29.4	0.0999654	2.384	0.0139179			29.4	0.0920134																	29.4	0.119697											2.36	0.016414
	29.5	0.0986818	2.392	0.0139669			29.5	0.09084																	29.5	0.117945											2.368	0.0164827
	29.6	0.0996144	2.4	0.0140159			29.6	0.0976426																	29.6	0.120407											2.376	0.016355
	29.7	0.0941082	2.408	0.0140649			29.7	0.0802312																	29.7	0.120434											2.384	0.0162589
	29.8	0.102868	2.416	0.0141139			29.8	0.0817112																	29.8	0.121843											2.392	0.0161913
	29.9	0.101034	2.424	0.0141629			29.9	0.0740794																	29.9	0.119212											2.4	0.0161683
			2.432	0.0141621																																	2.408	0.0161932
			2.44	0.0141547																																	2.416	0.0163386
			2.448	0.0141473																																	2.424	0.0163916
			2.456	0.0141399																																	2.432	0.0163951
			2.464	0.0141325																																	2.44	0.016485
			2.472	0.0141505																																	2.448	0.0165714
			2.48	0.0141979																																	2.456	0.0166203
			2.488	0.0142453																																	2.464	0.0165036
			2.496	0.0142928																																	2.472	0.0163516
			2.504	0.0143402																																	2.48	0.0161818
			2.512	0.0143875																																	2.488	0.0159504
			2.52	0.0144328																																	2.496	0.0156692
			2.528	0.0144782																																	2.504	0.0159727
			2.536	0.0145235																																	2.512	0.01657
			2.544	0.0145689																																	2.52	0.0176368
			2.552	0.0146143																																	2.528	0.0189649
			2.56	0.0146599																																	2.536	0.0199065
			2.568	0.0147058																																	2.544	0.0199963
			2.576	0.0147516																																	2.552	0.020098
			2.584	0.0147975																																	2.56	0.0201998
			2.592	0.0148433																																	2.568	0.0203016
			2.6	0.0148885																																	2.576	0.0204058
			2.608	0.0149312																																	2.584	0.0205183
			2.616	0.0149738																																	2.592	0.0206333
			2.624	0.0150165																																	2.6	0.0207483
			2.632	0.0150592																																	2.608	0.0208319
			2.64	0.0151019																																	2.616	0.0209297
			2.648	0.0151276																																	2.624	0.0209694
			2.656	0.0151486																																	2.632	0.020938
			2.664	0.0151697																																	2.64	0.0209048
			2.672	0.0151907																																	2.648	0.0209352
			2.68	0.0152117																																	2.656	0.0209834
			2.688	0.0152357																																	2.664	0.0209904
			2.696	0.0152651																																	2.672	0.0209373
			2.704	0.0152944																																	2.68	0.020873
			2.712	0.0153237																																	2.688	0.0207641
			2.72	0.015353																																	2.696	0.0206513
			2.728	0.0153823																																	2.704	0.0205055
			2.736	0.0154188																																	2.712	0.0203409
			2.744	0.0154556																																	2.72	0.0202001
			2.752	0.0154925																																	2.728	0.0200226
			2.76	0.0155294																																	2.736	0.0198607
			2.768	0.0155662																																	2.744	0.0197701
			2.776	0.0156207																																	2.752	0.0197432
			2.784	0.0156915																																	2.76	0.019701
			2.792	0.0157622																																	2.768	0.0196505
			2.8	0.0158329																																	2.776	0.0196072
			2.808	0.0159036																																	2.784	0.0195528
			2.816	0.0159737																																	2.792	0.0194799
			2.824	0.0160381																																	2.8	0.0193803
			2.832	0.0161024																																	2.808	0.0193531
			2.84	0.0161668																																	2.816	0.0193386
			2.848	0.0162312																																	2.824	0.0193564
			2.856	0.0162955																																	2.832	0.0193686
			2.864	0.0163747																																	2.84	0.0193793
			2.872	0.0164608																																	2.848	0.0194217
			2.88	0.0165468																																	2.856	0.0194642
			2.888	0.0166329																																	2.864	0.0194622
			2.896	0.016719																																	2.872	0.019448
			2.904	0.016788																																	2.88	0.0194276
			2.912	0.0168086																																	2.888	0.0194645
			2.92	0.0168292																																	2.896	0.0195014
			2.928	0.0168498																																	2.904	0.019563
			2.936	0.0168704																																	2.912	0.0196345
			2.944	0.016891																																	2.92	0.0197016
			2.952	0.016909																																	2.928	0.019799
			2.96	0.0169265																																	2.936	0.0198965
			2.968	0.016944																																	2.944	0.0199379
			2.976	0.0169615																																	2.952	0.0199234
			2.984	0.016979																																	2.96	0.0199088
			2.992	0.017024																																	2.968	0.0198443
			3	0.0171069																																	2.976	0.0197791
			3.008	0.0171898																																	2.984	0.0197669
			3.016	0.0172727																																	2.992	0.0197881
			3.024	0.0173556																																	3	0.0198094
			3.032	0.0174385																																	3.008	0.0197116
																																					3.016	0.0196151
																																					3.024	0.0194695
																																					3.032	0.0192953
																																					3.04	0.0191212
																																					3.048	0.0190692
																																					3.056	0.0190119
																																					3.064	0.0190181
																																					3.072	0.0191033
																																					3.08	0.0191937
																																					3.088	0.019252
																																					3.096	0.0193365
																																					3.104	0.0193769
																																					3.112	0.0193854
																																					3.12	0.019406
																																					3.128	0.0193793
																																					3.136	0.0193313
																																					3.144	0.0192888
																																					3.152	0.0192515
																																					3.16	0.0192046
																																					3.168	0.0192189
																																					3.176	0.0192483
																																					3.184	0.0192753
																																					3.192	0.0192906
																																					3.2	0.0192547
																																					3.208	0.0192372
																																					3.216	0.0192344
																																					3.224	0.019292
																																					3.232	0.0193855
																																					3.24	0.0194552
																																					3.248	0.0195583
																																					3.256	0.019658
																																					3.264	0.0197335
																																					3.272	0.0198094
																																					3.28	0.0198854
																																					3.288	0.019948
																																					3.296	0.0200105
																																					3.304	0.0201137
																																					3.312	0.0202105
																																					3.32	0.0202959
																																					3.328	0.0203891
																																					3.336	0.0204823
																																					3.344	0.0206017
																																					3.352	0.0207314
																																					3.36	0.0208612
																																					3.368	0.0210563
																																					3.376	0.0212515
																																					3.384	0.0214806
																																					3.392	0.0217545
																																					3.4	0.0220285
																																					3.408	0.0223052
																																					3.416	0.0225834
																																					3.424	0.0229547
																																					3.432	0.023395
																																					3.44	0.0238352
