# Supplementary material for: Inferring the physical properties of yeast chromatin through Bayesian analysis of whole nucleus simulations
Source: Genome Biol. 2017 May 3;18:81. doi: 10.1186/s13059-017-1199-x (PMC5414205; doi:10.1186/s13059-017-1199-x)
Supplement: Supplementary file 6 — Zipped archive containing the scripts to run the best model simulation. (ZIP 241 kb) [file 13059_2017_1199_MOESM6_ESM.zip]

Archive with 18 entries (15 files):
- Arbona_best_model/
- Arbona_best_model/interactions
- __MACOSX/
- __MACOSX/Arbona_best_model/
- __MACOSX/Arbona_best_model/._interactions
- Arbona_best_model/readme.txt
- __MACOSX/Arbona_best_model/._readme.txt
- Arbona_best_model/scenari
- __MACOSX/Arbona_best_model/._scenari
- Arbona_best_model/simu.txt
- __MACOSX/Arbona_best_model/._simu.txt
- Arbona_best_model/typecell
- __MACOSX/Arbona_best_model/._typecell
- Arbona_best_model/variables
- __MACOSX/Arbona_best_model/._variables
- Arbona_best_model/yeastconf2.txt
- __MACOSX/Arbona_best_model/._yeastconf2.txt
- __MACOSX/._Arbona_best_model
