# Supplementary material for: Inferring the physical properties of yeast chromatin through Bayesian analysis of whole nucleus simulations
Source: Genome Biol. 2017 May 3;18:81. doi: 10.1186/s13059-017-1199-x (PMC5414205; doi:10.1186/s13059-017-1199-x)
Supplement: Supplementary file 6 — Zipped archive containing the scripts to run the best model simulation. (ZIP 241 kb) [file 13059_2017_1199_MOESM6_ESM.zip › Arbona_best_model/interactions]

bond_style hybrid harmonic fene
special_bonds fene
bond_coeff 1 fene 30.00 1.50 1.00 1.00
bond_coeff 2 fene 2.14 5.62 1.00 3.74
bond_coeff 3 fene 30.00 1.50 1.00 1.00
bond_coeff 4 fene 30.00 1.50 1.00 1.00
bond_coeff 5 fene 0.71 9.73 1.00 6.49
bond_coeff 6 fene 2.14 5.62 1.00 3.74
bond_coeff 7 fene 2.14 5.62 1.00 3.74
bond_coeff 8 fene 30.00 1.50 1.00 1.00
bond_coeff 9 fene 30.00 1.50 1.00 1.00
bond_coeff 10 fene 30.00 1.50 1.00 1.00
bond_coeff 11 harmonic 0 0 

pair_style   lj/cut 1.4 
pair_modify shift yes
pair_coeff	 1 1  1.0 1.00  1.15
pair_coeff	 1 3  1.0 3.74  4.31
pair_coeff	 1 2  1.0 1.00  1.15
pair_coeff	 1 4  1.0 1.00  1.15
pair_coeff	 3 3  1.0 6.49  7.46
pair_coeff	 3 4  1.0 3.74  4.31
pair_coeff	 2 3  1.0 3.74  4.31
pair_coeff	 2 2  1.0 1.00  1.15
pair_coeff	 2 4  1.0 1.00  1.15
pair_coeff	 4 4  1.0 1.00  1.15
pair_coeff	 1 5  0. 1.00  1.15
pair_coeff	 2 5  0. 1.00  1.15
pair_coeff	 3 5  0. 1.00  1.15
pair_coeff	 4 5  0. 1.00  1.15
pair_coeff	 5 5  0. 1.00  1.15

angle_style harmonic
angle_coeff 1 1.000 180.0
angle_coeff 2 0.000 180.0
angle_coeff 3 1.000 180.0
angle_coeff 4 1.000 180.0
angle_coeff 5 0.000 180.0
angle_coeff 6 0.000 180.0
angle_coeff 7 0.000 180.0
angle_coeff 8 1.000 180.0
angle_coeff 9 1.000 180.0
angle_coeff 10 1.000 180.0
angle_coeff 11 0.000 180.0
angle_coeff 12 0.000 180.0
angle_coeff 13 0.000 180.0
angle_coeff 14 0.000 180.0
angle_coeff 15 0.000 180.0
angle_coeff 16 0.000 180.0
angle_coeff 17 1.000 180.0
angle_coeff 18 1.000 180.0
angle_coeff 19 1.000 180.0
angle_coeff 20 1.000 180.0
