# Supplementary material for: Inferring the physical properties of yeast chromatin through Bayesian analysis of whole nucleus simulations
Source: Genome Biol. 2017 May 3;18:81. doi: 10.1186/s13059-017-1199-x (PMC5414205; doi:10.1186/s13059-017-1199-x)
Supplement: Supplementary file 6 — Zipped archive containing the scripts to run the best model simulation. (ZIP 241 kb) [file 13059_2017_1199_MOESM6_ESM.zip › Arbona_best_model/scenari]

        
dump 		1 all dcd 1000 dump3.${typecell}.comp.dcd
run 100000000

undump 1
#dump 		2 all dcd 1 dumpshort.${typecell}.comp.dcd
#run 100000
#undump 2
dump 		3 all dcd 10 dumpint.${typecell}.comp.dcd
run 1000000
#write_restart 	restart.${simname}.dreiding1 
