# Supplementary material for: Inferring the physical properties of yeast chromatin through Bayesian analysis of whole nucleus simulations
Source: Genome Biol. 2017 May 3;18:81. doi: 10.1186/s13059-017-1199-x (PMC5414205; doi:10.1186/s13059-017-1199-x)
Supplement: Supplementary file 6 — Zipped archive containing the scripts to run the best model simulation. (ZIP 241 kb) [file 13059_2017_1199_MOESM6_ESM.zip › Arbona_best_model/simu.txt]

#####################################################
#                                                   #
#                                                   #
# Filename: in.deform.polychain.txt                 #
# Author: Mark Tschopp, 2010                        #
#                                                   #
# The methodology outlined here follows that from   #
# Hossain, Tschopp, et al. 2010, Polymer.  Please   #
# cite accordingly. The following script requires   #
# a LAMMPS data file containing the coordinates and #
# appropriate bond/angle/dihedral lists for each    #
# united atom.                                      #
#                                                   #
# Execute the script through:                       #
# lmp_exe < in.deform.polychain.txt                 #
#                                                   #
#####################################################

# VARIABLES
include typecell
variable fname index ${typecell}conf2.txt    # configuration initiale
variable simname index test


#package cuda override/bpa 1


# Initialization
#correspond to x=y=z=1
lattice fcc 4
units		lj
boundary	f f f
atom_style	molecular
log 		log.${simname}.txt
read_data	${fname}

# Dreiding potential information
#neighbor	2.0 multi

neighbor 2.0 multi

#neigh_modify	every 10 check yes


include interactions
include variables

#compute csym all centro/atom fcc
#compute peratom all pe/atom 


#####################################################
# Equilibration (Langevin dynamics at 5000 K)

group telo type 2
group norm type 1 2 4 6
group ribo type 3
group centro type 4
group spb  type 5
group particle type 1 2 3 4 6
compute hic particle pair/local dist
compute hicp particle property/local patom1 patom2


dump 		10 all dcd 1000 dump_init.${typecell}.comp.dcd


velocity 	particle create 1.0 1231
fix		1 particle nve/limit 0.0005
fix		2 particle langevin 1.0 1.0 ${damp} 904297
#scale 3 0.29 scale 1 2 scale 2 2 scale 4 2


###########################################################
#Definiton of nucleus and its interaction
#the telomere part is added when the nuceus has the right size

region mySphere sphere 0.0 0.0 0.0 v_rad side in

fix wall1 norm wall/region mySphere lj126 ${eNorm} ${sigNorm} ${sigNormCut} 
fix wall2 ribo wall/region mySphere lj126 ${eRibo} ${sigRibo} ${sigRiboCut}


thermo_style	custom step temp 
thermo          10000
timestep	0.0005 
run		50000 

unfix 1
fix		3 particle nve/limit 0.05


variable rad equal ramp(v_mrad,v_frad)

thermo_style	custom step temp v_rad
thermo          10000
timestep	0.005
run		500000


dump Hic all local 1000 dump.hic_*.cfg c_hicp[1] c_hicp[2] c_hic
variable rad equal ${frad}
variable hbox equal 1.1*${frad}
variable lbox equal -1.1*${frad}
change_box all x final ${lbox} ${hbox} y final ${lbox} ${hbox} z final ${lbox} ${hbox}

fix wall telo wall/region mySphere  lj93  ${etelo} ${sigtelo} ${cuttelo}

#fix wall telo wall/region mySphere  lj93  0.01 2 10
#fix wall3 telo wall/region mySphere  harmonic  -0.01 10 10


include spbinteraction

#To equilibriate wall effect and spb interaction
unfix 3
fix		4 particle nve/limit 0.005
run		500000 
unfix 4
fix		5 particle nve/limit 0.05
#write_data data.polymer
    
#write_restart in_da_box


run		10000000 

unfix 2
#fix		addscale particle langevin 1.0 1.0 ${damp} 904297  scale 3 0.29 
fix		addscale particle langevin 1.0 1.0  ${damp} 904297  scale 3 ${isigrDNA}

undump 10
include scenari

#####################################################
