# Supplementary material for: Inferring the physical properties of yeast chromatin through Bayesian analysis of whole nucleus simulations
Source: Genome Biol. 2017 May 3;18:81. doi: 10.1186/s13059-017-1199-x (PMC5414205; doi:10.1186/s13059-017-1199-x)
Supplement: Supplementary file 6 — Zipped archive containing the scripts to run the best model simulation. (ZIP 241 kb) [file 13059_2017_1199_MOESM6_ESM.zip › Arbona_best_model/typecell]

variable typecell index yeast
