# Supplementary material for: Inferring the physical properties of yeast chromatin through Bayesian analysis of whole nucleus simulations
Source: Genome Biol. 2017 May 3;18:81. doi: 10.1186/s13059-017-1199-x (PMC5414205; doi:10.1186/s13059-017-1199-x)
Supplement: Supplementary file 6 — Zipped archive containing the scripts to run the best model simulation. (ZIP 241 kb) [file 13059_2017_1199_MOESM6_ESM.zip › Arbona_best_model/variables]

#########################################################
#initialisation variable
variable rad equal 398.31
variable mrad equal 398.31

#Physical parameter

variable sigDna equal 1.00
variable isigDna equal 1.00
variable sigrDNA equal 6.49
variable isigrDNA equal 0.15

variable frad equal 33.20    #Radius of the nucleus


#lj sigma parameter of the repulsif interation between the nucleus and DNA
variable eNorm equal 1.0
variable sigNorm equal ${sigDna}/2.
#Cutoff set to 1.12 this value; we keep only the repulsive part
variable sigNormCut equal ${sigNorm}*1.12


#lj sigma parameter of the repulsif interation between the nucleus and DNA
variable eRibo equal 1.0
variable sigRibo equal ${sigrDNA}/2.
#Cutoff set to 1.12 this value; we keep only the repulsive part
variable sigRiboCut equal ${sigRibo}*1.12

#Parameter of the attractive interaction between telomers and nucleus
variable etelo equal 4.00
variable sigtelo equal 2.00*${sigDna}
variable cuttelo equal 6.00*${sigDna}

#Damping
variable damp equal 2.0
