# Supplementary material for: Inferring the physical properties of yeast chromatin through Bayesian analysis of whole nucleus simulations
Source: Genome Biol. 2017 May 3;18:81. doi: 10.1186/s13059-017-1199-x (PMC5414205; doi:10.1186/s13059-017-1199-x)
Supplement: Supplementary file 6 — Zipped archive containing the scripts to run the best model simulation. (ZIP 241 kb) [file 13059_2017_1199_MOESM6_ESM.zip › Arbona_best_model/yeastconf2.txt]

    8171     atoms
    8169     bonds
    8134     angles
       0     dihedrals

             5     atom types
             11     bond types
             20     angle types
             0     dihedral types         
        -559.0137   559.0137 xlo xhi         
        -559.0137   559.0137 ylo yhi
        -559.0137   559.0137 zlo zhi
    
    Masses
    
             1          1.0
         2          1.0
         3          34.0
         4          1.0
         5          1.0
Atoms

         1         2         2    4.9385   10.2102  -26.6942
         2         1         1    6.1173   10.2565  -26.4747
         3         1         1    6.8507   11.2029  -26.3937
         4         1         1    8.0491   11.2555  -26.4251
         5         1         1    8.7965   11.2746  -27.3637
         6         1         1    9.9960   11.2777  -27.3951
         7         1         1   10.7788   10.4291  -27.0677
         8         1         1   11.7687   10.5107  -26.3942
         9         1         1   12.7382    9.8045  -26.3585
        10         1         1   13.8048    9.9838  -25.8387
        11         1         1   14.3840    9.3262  -25.0189
        12         1         1   15.3152    8.5800  -25.1456
        13         1         1   16.4915    8.8138  -25.1861
        14         1         1   17.4294    8.0879  -25.0033
        15         1         1   18.1884    7.5943  -25.7909
        16         1         1   18.1184    6.5516  -26.3807
        17         1         1   17.8142    6.3281  -27.5198
        18         1         1   18.0523    5.3754  -28.2095
        19         1         1   17.3566    4.4435  -28.5051
        20         1         1   17.5819    3.5096  -29.2242
        21         1         1   17.2218    3.2971  -30.3490
        22         1         1   16.6567    4.0149  -31.1270
        23         1         1   16.7843    5.1917  -31.3243
        24         1         1   17.7802    5.8518  -31.4367
        25         1         1   18.7430    5.9236  -30.7241
        26         1         1   19.1972    5.1200  -29.9573
        27         1         1   19.1221    3.9224  -29.9601
        28         1         1   18.1567    3.2097  -29.9740
        29         1         1   17.4579    2.8393  -29.0715
        30         1         1   16.3489    3.1796  -28.7643
        31         1         1   15.5649    2.6682  -28.0134
        32         1         1   15.3296    1.5083  -27.8157
        33         1         1   15.8773    0.5270  -28.2367
        34         1         1   15.4863   -0.6054  -28.3058
        35         1         1   14.3670   -1.0326  -28.3732
        36         1         1   13.3251   -0.5177  -28.0744
        37         1         1   12.6184   -0.7015  -27.1221
        38         1         1   12.6374   -1.5803  -26.3052
        39         1         1   11.7332   -2.1112  -25.7217
        40         1         1   11.2033   -1.8153  -24.6864
        41         1         1   10.3997   -2.4188  -24.0307
        42         1         1   10.4523   -3.5273  -23.5740
        43         1         1   10.6638   -3.8895  -22.4498
        44         1         1    9.9767   -3.8051  -21.4696
        45         1         1    9.4480   -2.8466  -20.9779
        46         1         1    8.8980   -2.7275  -19.9181
        47         1         1    7.9619   -2.0441  -19.6069
        48         1         1    7.2172   -1.3977  -20.2906
        49         1         1    6.8174   -0.2752  -20.1484
        50         1         1    5.6978    0.1335  -20.0093
        51         1         1    5.0969    0.9652  -20.6316
        52         1         1    4.1591    0.8478  -21.3710
        53         1         1    3.7350   -0.1249  -21.9313
        54         1         1    4.1108   -0.6617  -22.9366
        55         1         1    4.2326   -1.8285  -23.1893
        56         1         1    3.3974   -2.6776  -23.3359
        57         1         1    2.2218   -2.5745  -23.5531
        58         1         1    1.6332   -2.5008  -24.5963
        59         1         1    0.5195   -2.8458  -24.8801
        60         1         1    0.0118   -3.0063  -25.9555
        61         1         1    0.3693   -2.6387  -27.0404
        62         1         1    0.3368   -1.5455  -27.5343
        63         1         1   -0.0329   -0.5011  -27.0734
        64         1         1   -0.6499    0.3926  -27.5839
        65         1         1   -0.4808    0.9447  -28.6358
        66         1         1   -1.2579    1.1736  -29.5211
        67         1         1   -1.2144    0.8754  -30.6826
        68         1         1   -2.0750    0.4512  -31.4032
        69         1         1   -3.1708    0.0402  -31.1378
        70         1         1   -3.5985   -0.4096  -30.1108
        71         1         1   -3.0722   -0.5193  -29.0379
        72         1         1   -3.5588   -0.5899  -27.9433
        73         1         1   -3.2818    0.0007  -26.9361
        74         1         1   -2.2316    0.1009  -26.3642
        75         1         1   -1.2395    0.7017  -26.6721
        76         1         1   -0.1673    0.2927  -27.0230
        77         1         1    0.9155    0.8047  -26.9503
        78         1         1    1.2547    1.8188  -26.4058
        79         1         1    1.6170    2.0047  -25.2770
        80         1         1    1.0049    1.9292  -24.2477
        81         1         1    0.0134    2.5061  -23.8952
        82         1         1   -0.3212    2.8680  -22.8011
        83         1         1   -0.1741    3.9293  -22.2608
        84         1         1    0.8304    4.5393  -22.0183
        85         1         1    1.9001    4.5118  -22.5614
        86         1         1    2.6756    5.4000  -22.7842
        87         1         1    2.6679    6.2326  -23.6483
        88         1         1    2.6410    7.4296  -23.5665
        89         1         1    1.7057    8.1765  -23.4821
        90         1         1    1.1783    8.8509  -24.3229
        91         1         1    1.6559    9.6379  -25.0928
        92         1         1    2.7074    9.6116  -25.6702
        93         1         1    3.6451    8.8754  -25.5329
        94         1         1    3.9058    7.8454  -26.0909
        95         1         1    3.8672    7.5686  -27.2579
        96         1         1    4.7540    7.2752  -28.0112
        97         1         1    4.8433    6.3559  -28.7773
        98         1         1    5.3661    6.2982  -29.8559
        99         1         1    4.8841    6.1059  -30.9379
       100         1         1    4.8150    6.8306  -31.8919
       101         4         4    3.8656    7.1453  -32.5549
       102         1         1    2.6934    7.0676  -32.3100
       103         1         1    1.7574    7.5998  -32.8397
       104         1         1    1.0162    7.1901  -33.6899
       105         1         1   -0.0704    7.5785  -34.0191
       106         1         1   -1.0221    7.8688  -33.3482
       107         1         1   -1.3848    8.9394  -32.9455
       108         1         1   -2.4883    9.3330  -32.6859
       109         1         1   -3.4585    8.7268  -32.3236
       110         1         1   -3.8607    7.6455  -32.6538
       111         1         1   -3.3649    6.5617  -32.5133
       112         1         1   -3.3926    5.6013  -33.2323
       113         1         1   -4.2116    4.7290  -33.3235
       114         1         1   -5.1678    4.4934  -32.6378
       115         1         1   -5.6164    5.0997  -31.7045
       116         1         1   -5.5315    4.8789  -30.5280
       117         1         1   -5.3242    3.8484  -29.9492
       118         1         1   -6.0942    3.0193  -29.5496
       119         1         1   -6.7527    2.2210  -30.1572
       120         1         1   -6.4755    1.1135  -30.5267
       121         1         1   -7.0075    0.4179  -31.3471
       122         1         1   -6.7531    0.2630  -32.5096
       123         1         1   -5.7387    0.4793  -33.1131
       124         1         1   -5.5030    0.3833  -34.2858
       125         1         1   -5.6203   -0.5569  -35.0221
       126         1         1   -4.8944   -1.4966  -35.1956
       127         1         1   -4.3270   -2.1910  -34.3982
       128         1         1   -4.0344   -1.9729  -33.2550
       129         1         1   -2.9593   -1.7864  -32.7557
       130         1         1   -2.1004   -0.9995  -33.0443
       131         1         1   -2.1032    0.1994  -32.9929
       132         1         1   -3.0212    0.9652  -32.8893
       133         1         1   -3.8997    1.0111  -32.0732
       134         1         1   -3.8997    0.6800  -30.9198
       135         1         1   -4.8185    0.4593  -30.1802
       136         1         1   -5.7171   -0.3297  -30.2798
       137         1         1   -5.6877   -1.5265  -30.3624
       138         1         1   -5.6805   -2.3598  -29.4988
       139         1         1   -5.6867   -2.2345  -28.3054
       140         1         1   -4.7810   -2.0252  -27.5466
       141         1         1   -4.1857   -2.7802  -26.8285
       142         1         1   -3.3414   -2.5580  -26.0052
       143         1         1   -2.8136   -3.2982  -25.2218
       144         1         1   -2.1844   -3.0513  -24.2303
       145         1         1   -2.2939   -2.1440  -23.4527
       146         1         1   -1.6480   -1.1384  -23.3441
       147         1         1   -1.9993    0.0089  -23.3506
       148         1         1   -1.3467    1.0159  -23.3583
       149         1         1   -1.2597    1.8729  -24.1938
       150         1         1   -1.2387    3.0668  -24.0754
       151         1         1   -0.3083    3.8129  -23.9422
       152         2         2   -0.2884    4.9789  -23.6594
       153         2         2   -4.6533  -19.9386   26.6352
       154         1         1   -4.7981  -20.6211   27.6116
       155         1         1   -5.6770  -20.6227   28.4287
       156         1         1   -6.6431  -21.3283   28.5215
       157         1         1   -7.3725  -21.5193   29.4551
       158         1         1   -7.1135  -21.6933   30.6138
       159         1         1   -6.3185  -22.4333   31.1242
       160         1         1   -6.4093  -23.0945   32.1215
       161         1         1   -6.5970  -22.7562   33.2574
       162         1         1   -7.6153  -22.7093   33.8905
       163         1         1   -8.2812  -23.5966   34.3479
       164         1         1   -8.6309  -23.7952   35.4785
       165         1         1   -9.6857  -23.5809   36.0090
       166         1         1  -10.0608  -22.6187   36.6202
       167         1         1  -11.1491  -22.3542   37.0510
       168         1         1  -11.9995  -23.0750   37.4952
       169         1         1  -12.9645  -23.5495   36.9627
       170         1         1  -13.1332  -24.6469   36.5074
       171         1         1  -12.5768  -25.6802   36.7576
       172         1         1  -12.7282  -26.4351   37.6781
       173         1         1  -12.0607  -26.5957   38.6623
       174         1         1  -10.9273  -26.2719   38.8875
       175         1         1  -10.4661  -25.1890   39.1211
       176         1         1  -10.2023  -24.2855   38.3766
       177         1         1   -9.2117  -24.0821   37.7306
       178         1         1   -8.0854  -23.8752   38.0892
       179         1         1   -7.2230  -24.6464   38.4080
       180         1         1   -7.1705  -25.4047   39.3365
       181         1         1   -7.9174  -26.2886   39.6543
       182         1         1   -8.7839  -26.3058   40.4843
       183         1         1   -9.3974  -25.4006   40.9783
       184         1         1   -9.3614  -24.2245   40.7426
       185         1         1  -10.1207  -23.3505   41.0582
       186         1         1  -10.3679  -22.3095   40.5150
       187         1         1  -10.5050  -22.0608   39.3491
       188         1         1  -11.4947  -21.7807   38.7310
       189         1         1  -12.6437  -22.0470   38.9517
       190         1         1  -13.3508  -21.7178   39.8637
       191         1         1  -14.0122  -20.7271   40.0088
       192         1         1  -14.6930  -20.3825   40.9349
       193         1         1  -15.1951  -21.0344   41.8083
       194         1         1  -16.1008  -21.8202   41.7615
       195         1         1  -17.2561  -21.6507   41.4850
       196         1         1  -17.8784  -20.6323   41.3598
       197         1         1  -18.7344  -20.1604   42.0559
       198         1         1  -18.9330  -19.0189   42.3682
       199         1         1  -18.2814  -18.2824   43.0559
       200         1         1  -17.4433  -18.5334   43.8772
       201         1         1  -16.2553  -18.3676   43.8432
       202         1         1  -15.4098  -18.9643   43.2356
       203         1         1  -14.7131  -18.6043   42.3273
       204         1         1  -14.0540  -19.2479   41.5583
       205         1         1  -12.8737  -19.2211   41.3433
       206         1         1  -11.9549  -19.5576   42.0380
       207         1         1  -10.8147  -19.1833   42.0444
       208         1         1   -9.8165  -19.7556   42.3851
       209         1         1   -8.7138  -19.3287   42.5897
       210         1         1   -7.6441  -19.7699   42.2718
       211         1         1   -7.3661  -20.8025   41.7273
       212         1         1   -7.2251  -21.0464   40.5609
       213         1         1   -6.8154  -20.3529   39.6714
       214         1         1   -5.7218  -20.2923   39.1813
       215         1         1   -4.6480  -20.1695   39.7028
       216         1         1   -4.2447  -20.5973   40.7489
       217         1         1   -3.5809  -21.5697   40.9806
       218         1         1   -3.2277  -22.4547   40.2512
       219         1         1   -2.9846  -22.4358   39.0762
       220         1         1   -1.9312  -22.4980   38.5049
       221         1         1   -0.8157  -22.3618   38.9259
       222         1         1    0.0036  -23.1871   39.2219
       223         1         1   -0.0570  -24.3848   39.1791
       224         1         1   -0.1359  -25.1858   40.0691
       225         1         1   -0.1596  -25.0195   41.2573
       226         1         1   -0.2704  -25.8179   42.1463
       227         1         1   -1.1442  -25.9531   42.9577
       228         1         1   -1.0889  -25.9667   44.1563
       229         1         1   -1.9712  -25.9889   44.9694
       230         1         1   -1.9278  -25.8418   46.1595
       231         1         1   -1.8085  -24.8401   46.8095
       232         1         1   -1.0642  -24.5937   47.7180
       233         1         1   -1.2893  -24.0975   48.7872
       234         1         1   -1.7447  -24.5861   49.7842
       235         1         1   -1.1877  -25.0775   50.7266
       236         1         1   -0.0242  -25.3171   50.8967
       237         1         1    0.9126  -25.1526   50.1651
       238         1         1    1.3924  -25.8890   49.3480
       239         1         1    1.2931  -27.0789   49.2287
       240         1         1    0.8434  -27.7291   48.3259
       241         1         1   -0.2682  -28.1478   48.1553
       242         1         1   -0.6391  -29.1619   47.6319
       243         1         1   -0.0115  -30.1204   47.2751
       244         1         1    0.5184  -30.3479   46.2227
       245         1         1    0.6832  -29.6350   45.2716
       246         1         1    0.9567  -29.9132   44.1367
       247         1         1    1.9773  -29.7511   43.5268
       248         1         1    3.1100  -29.6944   43.9189
       249         1         1    3.7100  -30.4293   44.6537
       250         1         1    4.6931  -31.0875   44.4530
       251         1         1    4.8155  -32.1395   43.8887
       252         1         1    4.7962  -33.2567   44.3261
       253         1         1    4.5471  -34.2954   43.7793
       254         1         1    3.5131  -34.8999   43.7048
       255         1         1    3.2833  -36.0623   43.8945
       256         1         1    2.2342  -36.6311   44.0202
       257         1         1    1.1793  -36.4320   43.4839
       258         1         1    0.4133  -35.5161   43.6038
       259         1         1    0.1847  -34.5993   42.8641
       260         1         1   -0.0455  -34.5968   41.6864
       261         1         1   -0.9828  -35.0400   41.0823
       262         1         1   -1.4134  -36.1592   41.0386
       263         1         1   -2.1651  -36.7265   41.7824
       264         1         1   -2.0796  -36.9246   42.9628
       265         1         1   -2.0610  -36.1468   43.8765
       266         1         1   -2.1811  -34.9529   43.8762
       267         1         1   -3.1727  -34.2770   43.8763
       268         1         1   -4.3280  -34.6016   43.8760
       269         1         1   -4.8224  -35.6950   43.8758
       270         1         1   -5.0930  -36.4198   44.7932
       271         1         1   -5.3064  -36.1599   45.9451
       272         1         1   -4.5851  -35.6776   46.7739
       273         1         1   -4.8462  -35.2191   47.8517
       274         1         1   -4.8820  -35.7490   48.9277
       275         1         1   -4.3940  -36.7816   49.2961
       276         1         1   -4.4148  -37.8691   48.7892
       277         1         1   -4.4733  -38.1800   47.6316
       278         1         1   -4.4157  -39.2639   47.1198
       279         1         1   -4.5330  -40.3544   47.6066
       280         1         1   -4.3400  -41.4379   47.1282
       281         1         1   -4.4780  -42.5291   47.6081
       282         1         1   -4.7383  -43.5760   47.0826
       283         1         1   -4.7709  -43.8685   45.9192
       284         1         1   -5.7105  -44.0497   45.1951
       285         1         1   -6.6683  -43.3577   44.9858
       286         1         1   -7.8183  -43.6600   44.8244
       287         1         1   -8.7702  -42.9715   44.5799
       288         1         1   -9.6567  -43.1334   43.7874
       289         1         1  -10.4740  -42.3578   43.3746
       290         1         1  -11.3582  -42.5187   42.5795
       291         1         1  -12.5299  -42.7087   42.7562
       292         1         1  -13.1462  -42.8318   43.7785
       293         1         1  -12.8828  -42.4586   44.8882
       294         1         1  -12.6041  -43.0909   45.8692
       295         1         1  -11.6718  -42.9842   46.6171
       296         1         1  -10.6013  -43.5262   46.5983
       297         1         1   -9.4977  -43.0551   46.5930
       298         1         1   -8.4420  -43.5594   46.8598
       299         1         1   -7.3931  -43.0500   47.1434
       300         1         1   -7.1552  -42.1291   47.8751
       301         1         1   -6.2266  -41.9503   48.6138
       302         1         1   -5.0589  -41.8223   48.3687
       303         1         1   -4.5027  -41.6798   47.3150
       304         1         1   -4.5280  -40.7577   46.5474
       305         1         1   -5.0504  -39.6823   46.6500
       306         1         1   -6.0966  -39.2877   46.2142
       307         1         1   -7.1599  -39.8392   46.1424
       308         1         1   -7.4181  -40.9974   45.9638
       309         1         1   -7.1993  -41.9526   46.6565
       310         1         1   -7.7729  -43.0044   46.7243
       311         4         4   -7.5662  -43.9521   47.4309
       312         1         1   -7.3959  -44.0074   48.6174
       313         1         1   -7.4037  -43.1336   49.4398
       314         1         1   -7.4097  -41.9419   49.2996
       315         1         1   -8.2799  -41.1439   49.5140
       316         1         1   -9.3505  -41.2910   50.0358
       317         1         1   -9.6570  -41.9365   50.9998
       318         1         1   -8.9979  -42.2737   51.9442
       319         1         1   -8.0076  -42.9497   51.9923
       320         1         1   -7.0460  -42.9620   51.2745
       321         1         1   -5.9387  -43.3790   51.4748
       322         1         1   -4.9741  -42.8233   51.9228
       323         1         1   -3.9222  -42.5660   51.4058
       324         1         1   -3.1942  -43.2593   50.7505
       325         1         1   -3.0598  -44.4517   50.7481
       326         1         1   -2.5524  -45.1728   51.5621
       327         1         1   -2.3147  -44.9800   52.7224
       328         1         1   -3.0611  -44.7742   53.6392
       329         1         1   -3.3913  -45.4928   54.5418
       330         1         1   -3.9878  -45.2390   55.5517
       331         1         1   -3.6157  -45.2547   56.6924
       332         1         1   -2.9177  -44.4807   57.2872
       333         1         1   -1.7220  -44.3841   57.3154
       334         1         1   -0.8932  -45.1660   57.6920
       335         1         1   -0.6836  -45.5988   58.7914
       336         1         1   -0.7587  -46.7226   59.2057
       337         1         1   -0.8420  -47.7608   58.6098
       338         1         1   -1.7277  -48.1863   57.9209
       339         1         1   -2.3564  -47.6477   57.0522
       340         1         1   -2.4727  -46.4817   56.7932
       341         1         1   -1.7218  -45.5677   56.9950
       342         1         1   -1.5109  -44.5835   56.3416
       343         1         1   -2.2616  -43.7169   55.9873
       344         1         1   -3.4488  -43.7470   55.8153
       345         1         1   -4.2569  -42.8607   55.8541
       346         1         1   -5.3917  -42.8675   56.2442
       347         1         1   -6.4202  -42.8692   55.6261
       348         1         1   -7.1617  -43.7756   55.3641
       349         1         1   -7.7505  -44.0219   54.3479
       350         1         1   -8.4991  -43.3392   53.7048
       351         1         1   -8.3539  -42.2282   53.2751
       352         1         1   -8.4869  -41.1669   53.8191
       353         1         1   -8.5392  -40.0622   53.3533
       354         1         1   -9.0075  -39.0548   53.8070
       355         1         1   -9.7661  -38.9011   54.7240
       356         1         1  -10.9592  -38.7727   54.7254
       357         1         1  -11.7243  -38.6795   55.6452
       358         1         1  -12.7432  -38.0528   55.7411
       359         1         1  -13.8769  -38.4334   55.8395
       360         1         1  -14.8935  -37.9440   55.4310
       361         1         1  -15.6268  -37.1455   55.9455
       362         1         1  -15.7904  -36.8830   57.1049
       363         1         1  -16.4025  -35.9851   57.6140
       364         1         1  -16.4033  -35.5984   58.7500
       365         1         1  -16.4029  -34.4798   59.1845
       366         1         1  -17.1472  -33.9550   59.9658
       367         1         1  -18.3056  -33.6631   59.8515
       368         1         1  -19.2838  -34.1986   60.2946
       369         1         1  -19.5896  -35.3589   60.3072
       370         1         1  -19.7786  -36.1171   59.3965
       371         1         1  -19.8878  -37.3121   59.3971
       372         1         1  -19.3733  -38.1345   58.6907
       373         1         1  -19.5046  -38.3323   57.5144
       374         1         1  -19.1188  -37.6911   56.5762
       375         1         1  -19.7098  -37.3191   55.6003
       376         1         1  -20.8773  -37.0886   55.4462
       377         1         1  -21.8229  -37.4185   56.1072
       378         1         1  -21.8704  -38.0609   57.1197
       379         1         1  -21.9539  -39.2475   57.2777
       380         1         1  -21.7294  -39.9143   58.2497
       381         1         1  -22.0093  -39.7200   59.4004
       382         1         1  -22.6190  -40.4066   60.1729
       383         1         1  -23.1744  -40.1121   61.1950
       384         1         1  -22.7389  -40.0109   62.3086
       385         1         1  -21.6026  -39.9899   62.6940
       386         1         1  -20.6609  -40.6528   62.3566
       387         1         1  -20.3927  -41.7956   62.6057
       388         1         1  -21.0791  -42.7785   62.5535
       389         1         1  -20.8156  -43.8843   62.1690
       390         1         1  -21.5357  -44.8219   61.9635
       391         1         1  -21.5545  -45.9073   62.4751
       392         1         1  -21.5394  -46.2140   63.6352
       393         1         1  -22.4089  -46.1559   64.4602
       394         1         1  -23.6013  -46.1584   64.3261
       395         1         1  -24.3694  -47.0785   64.2665
       396         1         1  -24.2046  -48.1964   63.8627
       397         1         1  -24.9251  -48.8922   63.2018
       398         1         1  -25.0926  -50.0801   63.2338
       399         1         1  -25.8090  -50.7398   63.9350
       400         1         1  -26.9247  -50.5231   64.3198
       401         1         1  -27.8523  -50.0163   63.7515
       402         1         1  -28.0486  -48.8672   63.4671
       403         1         1  -27.2948  -47.9335   63.4630
       404         1         1  -26.4602  -47.6189   62.6602
       405         1         1  -25.2653  -47.7182   62.7100
       406         1         1  -24.5740  -48.6973   62.7679
       407         1         1  -24.2427  -49.4604   61.9030
       408         1         1  -23.1477  -49.8199   61.5688
       409         1         1  -22.7925  -50.8534   61.0732
       410         1         1  -22.5291  -51.1114   59.9313
       411         1         1  -23.2282  -51.0981   58.9560
       412         1         1  -22.9309  -51.0782   57.7936
       413         1         1  -22.5586  -50.1667   57.1077
       414         1         1  -21.7502  -49.3096   57.3354
       415         1         1  -20.5534  -49.3358   57.2516
       416         1         1  -19.7643  -48.4339   57.1886
       417         1         1  -19.7742  -47.3608   57.7256
       418         1         1  -19.7821  -47.0819   58.8928
       419         1         1  -18.9019  -46.6614   59.5917
       420         1         1  -18.6636  -45.5383   59.9408
       421         1         1  -17.7471  -44.8189   59.6535
       422         1         1  -17.7463  -43.7519   59.1044
       423         1         1  -17.7458  -43.4861   57.9342
       424         1         1  -17.7459  -42.4190   57.3852
       425         1         1  -17.7458  -42.1532   56.2150
       426         1         1  -16.8352  -41.8615   55.4899
       427         1         1  -15.7740  -42.3983   55.3294
       428         1         1  -14.6662  -42.0061   55.5718
       429         1         1  -13.9909  -42.1582   56.5521
       430         1         1  -14.2584  -42.6770   57.6006
       431         1         1  -13.7110  -43.5744   58.1795
       432         1         1  -12.5605  -43.9150   58.1634
       433         1         1  -12.0812  -45.0098   58.0553
       434         1         1  -11.1025  -45.4779   58.5682
       435         1         1  -10.0737  -44.9514   58.8912
       436         1         1   -9.1115  -45.4105   59.4419
       437         1         1   -8.9164  -45.6215   60.6070
       438         1         1   -9.6649  -46.0236   61.4544
       439         1         1  -10.6459  -45.5149   61.9222
       440         1         1  -11.7369  -45.3611   61.4467
       441         1         1  -12.6510  -46.1321   61.3468
       442         1         1  -12.9118  -46.9106   60.4716
       443         1         1  -12.9865  -48.1079   60.5007
       444         1         1  -13.1001  -48.8516   61.4356
       445         1         1  -12.5272  -48.8590   62.4900
       446         1         1  -11.7419  -48.0752   62.9471
       447         1         1  -11.0715  -47.2450   62.3980
       448         1         1  -11.0454  -46.0542   62.5436
       449         1         1  -11.0526  -45.3993   63.5491
       450         1         1  -10.3293  -45.4457   64.5055
       451         1         1   -9.6688  -44.5838   65.0162
       452         1         1   -9.5845  -43.4165   64.7506
       453         1         1  -10.4246  -42.6493   64.3691
       454         1         1  -11.6023  -42.6181   64.5974
       455         1         1  -12.1966  -42.1367   65.5221
       456         1         1  -12.0953  -42.3482   66.6989
       457         1         1  -12.1225  -43.3854   67.3018
       458         1         1  -12.0889  -43.5923   68.4833
       459         1         1  -12.0876  -42.8206   69.4023
       460         1         1  -12.8054  -42.7623   70.3622
       461         1         1  -12.8015  -41.9929   71.2831
       462         1         1  -13.7174  -41.4717   71.8571
       463         1         1  -13.7780  -41.0267   72.9699
       464         1         1  -13.8600  -41.5936   74.0243
       465         1         1  -13.3938  -41.3079   75.0925
       466         1         1  -12.2915  -41.4945   75.5283
       467         1         1  -11.9242  -42.2126   76.4168
       468         1         1  -10.8134  -42.4796   76.7842
       469         1         1   -9.8998  -41.7556   77.0691
       470         1         1   -9.5168  -41.3825   78.1433
       471         1         1   -8.7014  -40.5483   78.4250
       472         1         1   -7.6110  -40.6683   78.9113
       473         1         1   -6.9668  -41.6574   79.1273
       474         1         1   -6.4602  -42.4308   78.3623
       475         1         1   -6.8783  -43.4653   77.9207
       476         1         1   -7.9927  -43.7727   77.5989
       477         1         1   -9.0471  -43.4776   78.0901
       478         1         1   -9.3420  -43.3090   79.2410
       479         1         1   -8.6807  -43.4377   80.2340
       480         1         1   -8.9799  -43.8800   81.3086
       481         1         1   -8.4074  -43.8051   82.3607
       482         1         1   -7.9254  -44.6688   83.0401
       483         1         1   -8.4486  -45.5910   83.6021
       484         1         1   -9.3245  -45.5985   84.4223
       485         1         1   -9.8241  -44.6898   85.0262
       486         1         1  -10.3054  -43.6672   84.6228
       487         1         1  -11.4567  -43.3487   84.5081
       488         1         1  -11.9433  -42.3960   83.9645
       489         1         1  -12.6864  -42.3402   83.0239
       490         1         1  -13.8765  -42.1907   82.9884
       491         1         1  -14.5958  -41.5514   83.7054
       492         1         1  -14.6954  -41.5560   84.9012
       493         1         1  -15.5412  -42.0374   85.6033
       494         1         1  -15.4907  -42.3699   86.7552
       495         1         1  -14.8147  -43.2059   87.2882
       496         1         1  -15.0576  -44.3559   87.5300
       497         1         1  -15.1674  -44.9161   88.5856
       498         1         1  -15.2007  -46.0890   88.8370
       499         1         1  -14.7546  -46.6902   89.7748
       500         1         1  -15.2870  -47.0387   90.7922
       501         1         1  -15.1383  -48.0394   91.4375
       502         1         1  -15.2731  -49.1891   91.1210
       503         1         1  -14.5961  -50.1454   91.3801
       504         1         1  -14.0981  -50.4796   92.4195
       505         1         1  -13.5565  -51.5072   92.7206
       506         1         1  -12.8741  -52.2418   92.0613
       507         1         1  -13.1348  -52.8419   91.0554
       508         1         1  -13.2173  -52.4520   89.9235
       509         1         1  -12.3884  -51.9441   89.2199
       510         1         1  -12.5138  -51.3503   88.1847
       511         1         1  -12.8734  -51.7420   87.1089
       512         1         1  -12.5001  -51.4335   86.0110
       513         1         1  -13.0480  -51.5470   84.9494
       514         1         1  -13.5393  -50.7120   84.2413
       515         1         1  -13.1940  -50.3138   83.1633
       516         1         1  -13.8310  -49.7815   82.2968
       517         1         1  -14.9773  -49.4267   82.2887
       518         1         1  -15.9860  -50.0760   82.2559
       519         1         1  -16.9728  -50.0036   82.9348
       520         1         1  -17.6553  -50.8743   83.3996
       521         1         1  -17.3475  -51.8230   84.0669
       522         1         1  -17.0681  -51.8891   85.2320
       523         1         1  -16.2237  -52.5358   85.7877
       524         1         1  -16.0985  -52.8052   86.9504
       525         1         1  -15.9620  -52.0836   87.8994
       526         1         1  -15.7988  -50.8958   87.9486
       527         1         1  -15.7117  -50.1674   88.8983
       528         1         1  -16.5119  -49.9213   89.7581
       529         1         1  -16.9418  -48.8655   90.1328
       530         1         1  -16.3604  -47.8733   90.4758
       531         1         1  -16.5329  -47.1695   91.4322
       532         1         1  -15.9088  -46.2177   91.8126
       533         1         1  -16.1898  -45.0513   91.7901
       534         1         1  -17.2631  -44.5170   91.7401
       535         1         1  -17.8042  -43.7966   92.5328
       536         1         1  -17.5561  -42.6638   92.8410
       537         1         1  -17.4973  -41.6749   92.1638
       538         1         1  -17.5823  -41.5485   90.9735
       539         1         1  -17.4745  -40.5667   90.2920
       540         1         1  -16.5794  -40.2224   89.5707
       541         1         1  -16.5628  -39.3938   88.7029
       542         1         1  -17.0911  -38.3174   88.6533
       543         1         1  -17.6498  -37.6917   89.5114
       544         1         1  -17.2075  -37.1657   90.4952
       545         1         1  -16.3800  -37.5545   91.2723
       546         1         1  -15.4538  -36.9743   91.7680
       547         1         1  -14.2825  -37.0299   91.5130
       548         1         1  -13.7262  -37.1005   90.4522
       549         1         1  -14.1815  -37.2183   89.3482
       550         1         1  -13.6243  -37.3417   88.2926
       551         1         1  -13.5413  -38.2966   87.5706
       552         1         1  -13.3193  -39.4461   87.8339
       553         1         1  -14.0246  -40.2705   88.3468
       554         1         1  -15.1599  -40.5738   88.1039
       555         1         1  -15.6926  -41.6489   88.1232
       556         1         1  -16.1485  -42.2678   89.0447
       557         1         1  -16.5206  -41.8883   90.1206
       558         1         1  -17.3690  -41.0891   90.4060
       559         1         1  -18.0291  -40.3786   89.6993
       560         1         1  -18.1964  -40.4121   88.5115
       561         1         1  -19.2135  -40.4047   87.8748
       562         1         1  -20.0252  -39.5333   87.7271
       563         1         1  -21.1885  -39.5045   88.0200
       564         1         1  -22.1615  -39.5092   87.3176
       565         1         1  -23.3251  -39.5142   87.6110
       566         1         1  -24.2981  -39.5158   86.9087
       567         1         1  -24.4278  -39.8734   85.7706
       568         1         1  -25.0201  -39.3588   84.8627
       569         1         1  -25.1956  -39.7428   83.7394
       570         1         1  -25.4992  -39.1306   82.7530
       571         1         1  -26.3907  -38.3473   82.5748
       572         1         1  -26.8306  -37.8983   81.5526
       573         1         1  -27.3979  -36.8611   81.3463
       574         1         1  -27.1383  -35.9798   80.5744
       575         1         1  -27.1208  -35.9851   79.3745
       576         1         1  -28.0283  -35.9783   78.5894
       577         1         1  -29.2131  -35.9709   78.7794
       578         1         1  -29.8322  -36.1064   79.7985
       579         1         1  -31.0175  -36.1291   79.9842
       580         1         1  -31.8820  -36.7041   79.3826
       581         1         1  -33.0661  -36.5104   79.3596
       582         1         1  -33.6797  -35.4792   79.3689
       583         1         1  -33.8140  -34.6533   78.5087
       584         1         1  -34.8115  -34.2379   77.9867
       585         1         1  -35.7930  -34.8239   77.6218
       586         1         1  -36.0316  -35.9999   77.6143
       587         1         1  -37.0856  -36.5735   77.6070
       588         1         1  -37.3253  -37.7483   77.6562
       589         1         1  -38.3784  -38.3229   77.6290
       590         1         1  -39.4356  -37.9758   77.1797
       591         1         1  -40.3610  -38.6321   76.7887
       592         1         1  -40.6256  -39.7862   76.9838
       593         1         1  -41.5332  -40.2769   77.5966
       594         1         1  -42.5729  -39.7957   77.9535
       595         1         1  -43.3387  -40.1565   78.8039
       596         1         1  -43.2907  -41.1093   79.5318
       597         1         1  -43.0503  -41.1723   80.7058
       598         1         1  -43.6685  -41.6921   81.5934
       599         1         1  -44.7720  -42.1635   81.5922
       600         1         1  -45.8427  -41.6216   81.5892
       601         1         1  -46.1163  -40.4532   81.5964
       602         1         1  -46.5635  -39.7708   82.4764
       603         1         1  -46.0624  -38.8618   83.0785
       604         1         1  -45.1499  -38.8622   83.8578
       605         1         1  -44.8211  -38.0341   84.6616
       606         1         1  -44.5848  -36.8668   84.5145
       607         1         1  -43.5331  -36.3010   84.3975
       608         1         1  -42.7694  -36.2753   83.4722
       609         1         1  -41.5702  -36.2325   83.4623
       610         1         1  -40.8313  -35.2876   83.4979
       611         1         1  -40.5033  -34.5312   82.6260
       612         1         1  -39.5592  -34.5689   81.8863
       613         1         1  -39.0820  -35.4949   81.2907
       614         1         1  -38.5099  -35.5219   80.2361
       615         1         1  -38.8376  -36.0159   79.1928
       616         1         1  -38.9366  -37.1710   78.8832
       617         1         1  -39.4698  -37.6722   77.9321
       618         1         1  -40.5353  -38.2169   77.8428
       619         1         1  -40.9725  -38.9193   76.9736
       620         1         1  -41.6489  -38.6400   76.0226
       621         1         1  -42.7877  -38.9260   75.7747
       622         1         1  -43.6595  -39.3204   76.4988
       623         1         1  -44.2491  -40.3656   76.4986
       624         1         1  -44.4780  -41.1227   77.4011
       625         1         1  -45.4741  -41.7417   77.6552
       626         1         1  -46.3645  -42.1006   76.9352
       627         1         1  -46.5669  -41.8569   75.7777
       628         1         1  -46.6734  -42.5982   74.8402
       629         1         1  -46.5858  -43.7939   74.7879
       630         1         1  -45.6560  -44.5111   75.0348
       631         1         1  -45.1141  -44.7397   76.0808
       632         1         1  -43.9547  -44.9320   76.3235
       633         1         1  -43.0455  -44.1539   76.4123
       634         1         1  -42.6391  -43.3483   75.6212
       635         1         1  -41.5772  -43.2791   75.0665
       636         1         1  -41.3191  -43.2464   73.8950
       637         1         1  -41.0862  -44.1418   73.1308
       638         1         1  -40.3480  -44.1772   72.1854
       639         1         1  -39.1503  -44.2378   72.1433
       640         1         1  -38.4124  -44.2786   71.1979
       641         1         1  -38.5319  -43.7991   70.1044
       642         1         1  -37.7095  -43.6066   69.2520
       643         1         1  -37.8471  -43.2646   68.1100
       644         1         1  -38.5257  -42.3926   67.6419
       645         1         1  -38.8598  -41.3393   68.1100
       646         1         1  -39.9042  -41.0092   68.6001
       647         1         1  -40.9792  -41.5407   68.5570
       648         1         1  -41.7414  -41.6670   67.6388
       649         1         1  -41.5248  -41.7464   66.4612
       650         1         1  -42.2873  -41.7489   65.5346
       651         1         1  -43.4872  -41.7457   65.5227
       652         1         1  -44.2498  -41.7456   64.5961
       653         1         1  -45.0873  -40.9441   64.2859
       654         1         1  -46.2167  -41.1117   63.9166
       655         1         1  -47.0980  -40.3160   63.7432
       656         1         1  -48.1147  -40.4155   63.1135
       657         1         1  -48.2882  -40.4363   61.9262
       658         1         1  -48.0032  -41.2774   61.1192
       659         1         1  -48.6549  -41.7408   60.2245
       660         1         1  -49.2132  -42.8000   60.1446
       661         1         1  -49.1155  -43.7777   60.8335
       662         1         1  -48.9659  -43.8739   62.0202
       663         1         1  -49.2896  -44.7530   62.7702
       664         1         1  -50.3808  -45.0910   63.1377
       665         1         1  -50.8477  -45.1221   64.2427
       666         1         1  -51.9944  -45.1278   64.5961
       667         1         1  -52.7457  -46.0484   64.7638
       668         1         1  -53.1556  -46.8621   63.9828
       669         1         1  -53.1888  -46.8325   62.7836
       670         1         1  -54.1281  -46.7790   62.0386
       671         1         1  -54.1633  -46.7900   60.8392
       672         1         1  -54.1649  -45.8784   60.0588
       673         1         1  -54.8598  -45.6845   59.0999
       674         1         1  -55.8685  -46.2348   58.7539
       675         1         1  -56.4599  -47.1499   59.2567
       676         1         1  -57.1225  -47.1843   60.2567
       677         1         1  -57.9522  -46.4167   60.6595
       678         1         1  -58.7464  -45.7512   60.0543
       679         1         1  -59.1798  -45.8869   58.9435
       680         1         1  -59.3665  -45.0717   58.0830
       681         1         1  -58.7210  -44.1060   57.7816
       682         1         1  -57.6234  -44.0302   57.3025
       683         1         1  -57.2318  -44.3539   56.2154
       684         1         1  -56.2660  -44.9934   55.9018
       685         1         1  -56.0695  -46.1755   55.9645
       686         1         1  -55.8474  -46.8715   56.9165
       687         1         1  -55.5519  -46.5710   58.0401
       688         1         1  -55.0211  -47.2203   58.8984
       689         1         1  -54.3338  -48.2001   58.8111
       690         1         1  -54.3344  -49.0724   57.9870
       691         2         2  -54.9663  -50.0915   57.9425
       692         2         2   -2.2890   -0.6067   14.0794
       693         1         1   -2.3459   -1.7746   13.8100
       694         1         1   -2.3361   -2.3217   12.7420
       695         1         1   -2.3325   -3.4913   12.4740
       696         1         1   -3.2292   -4.2037   12.1153
       697         1         1   -3.4556   -4.6749   11.0352
       698         1         1   -3.8833   -5.7564   10.7393
       699         1         1   -3.7106   -6.4097    9.7476
       700         1         1   -3.8763   -7.5829    9.5578
       701         1         1   -3.1080   -8.4983    9.6661
       702         1         1   -2.1522   -8.6232   10.3809
       703         1         1   -0.9854   -8.6800   10.1064
       704         1         1   -0.3705   -9.5285    9.5215
       705         1         1    0.1590   -9.4943    8.4452
       706         1         1    1.0238   -8.7717    8.0331
       707         1         1    2.1713   -9.0103    7.7754
       708         1         1    3.1173   -8.2747    7.7129
       709         1         1    4.2762   -8.5223    7.5240
       710         1         1    4.8131   -9.5689    7.2865
       711         1         1    5.5695   -9.8653    6.4033
       712         1         1    5.3490  -10.3552    5.3303
       713         1         1    4.8940   -9.8620    4.3355
       714         1         1    5.0971   -8.7857    3.8453
       715         1         1    4.6227   -8.2822    2.8648
       716         1         1    4.1167   -7.2040    2.7187
       717         1         1    4.6094   -6.1101    2.7466
       718         1         1    5.7640   -5.7834    2.7404
       719         1         1    6.4783   -5.4561    3.6475
       720         1         1    6.2002   -5.1042    4.7605
       721         1         1    5.1721   -4.6656    5.1970
       722         1         1    4.2413   -4.1678    4.6262
       723         1         1    3.5468   -3.2422    4.9435
       724         1         1    2.5649   -2.7975    4.4160
       725         1         1    1.6572   -3.3638    3.8726
       726         1         1    0.4879   -3.3830    4.1416
       727         1         1   -0.1599   -4.2188    4.7088
       728         1         1    0.0343   -5.3971    4.8271
       729         1         1    0.2834   -6.0436    5.8069
       730         1         1    1.3331   -6.4661    6.2065
       731         1         1    1.8817   -7.5090    5.9802
       732         1         1    2.1317   -8.4247    6.7144
       733         1         1    2.1074   -9.6069    6.5096
       734         1         1    2.0814  -10.5238    7.2833
       735         1         1    2.9688  -11.2338    7.6686
       736         1         1    3.0609  -12.4301    7.6556
       737         1         1    4.0363  -13.1290    7.6421
       738         1         1    4.4257  -13.8946    6.8042
       739         1         1    5.3523  -13.8043    6.0470
       740         1         1    6.1024  -12.8884    5.8511
       741         1         1    5.8952  -11.7065    5.8564
       742         1         1    4.8568  -11.1050    5.8582
       743         1         1    3.7284  -11.5133    5.8598
       744         1         1    3.0310  -11.8578    4.9461
       745         1         1    2.2375  -12.7553    4.8766
       746         1         1    2.2387  -13.8297    5.4110
       747         1         1    1.9251  -14.9055    4.9818
       748         1         1    1.2170  -15.7496    5.4573
       749         1         1    1.2446  -16.9424    5.3286
       750         1         1    1.2626  -17.6108    4.3322
       751         1         1    0.3617  -18.1369    3.7393
       752         1         1    0.3889  -18.9124    2.8240
       753         1         1   -0.2873  -19.8810    2.6127
       754         1         1   -1.2274  -20.3134    3.2204
       755         1         1   -1.6300  -21.4394    3.3203
       756         1         1   -1.3231  -22.3029    4.0951
       757         1         1   -0.2375  -22.6834    4.4364
       758         1         1    0.8053  -22.6745    3.8426
       759         1         1    1.1626  -23.3264    2.9007
       760         1         1    1.1701  -24.5161    2.7437
       761         1         1    1.9652  -25.3376    3.1084
       762         1         1    3.0035  -25.6797    2.6136
       763         1         1    4.1141  -25.6731    3.0681
       764         1         1    4.4808  -25.7054    4.2102
       765         1         1    5.5743  -25.9003    4.6645
       766         1         1    6.4644  -25.1282    4.8918
       767         4         4    6.7103  -24.5055    5.8877
       768         1         1    6.9135  -23.3318    6.0335
       769         1         1    7.7941  -22.6413    5.6001
       770         1         1    8.8548  -22.9479    5.1301
       771         1         1    9.3937  -22.5671    4.1278
       772         1         1    9.4247  -21.4729    3.6361
       773         1         1    9.4637  -20.3931    4.1581
       774         1         1    8.5777  -19.6212    4.4016
       775         1         1    7.7895  -19.6116    5.3064
       776         1         1    7.9531  -19.3675    6.4699
       777         1         1    7.6439  -18.3980    7.1059
       778         1         1    6.5728  -17.8748    7.2437
       779         1         1    5.9689  -17.6048    8.2449
       780         1         1    6.0734  -18.0521    9.3536
       781         1         1    7.0014  -18.0217   10.1137
       782         1         1    8.1463  -17.7173    9.9221
       783         1         1    9.1201  -18.4092    9.8083
       784         1         1    9.3375  -19.3178    9.0552
       785         1         1    9.8721  -20.3737    9.2536
       786         1         1   10.4213  -20.7879   10.2369
       787         1         1   11.2087  -21.6849   10.3611
       788         1         1   12.4058  -21.6557   10.4389
       789         1         1   13.1985  -22.5555   10.4834
       790         1         1   14.3981  -22.5274   10.4934
       791         1         1   15.1480  -21.5908   10.5094
       792         1         1   16.2440  -21.4877   10.9872
       793         1         1   16.6093  -21.6388   12.1202
       794         1         1   16.3510  -22.5093   12.9047
       795         1         1   17.0496  -23.3751   13.3545
       796         1         1   17.5666  -23.4671   14.4335
       797         1         1   17.4143  -24.2888   15.2947
       798         1         1   18.0409  -24.4779   16.3005
       799         1         1   18.5227  -23.6921   17.0689
       800         1         1   18.0114  -22.7884   17.6705
       801         1         1   17.9946  -21.6129   17.4298
       802         1         1   17.9014  -20.6745   18.1719
       803         1         1   18.6190  -20.3249   19.0679
       804         1         1   19.1245  -19.2575   19.2803
       805         1         1   18.6290  -18.2283   19.6479
       806         1         1   19.1035  -17.3262   20.2811
       807         1         1   20.1804  -16.8043   20.1930
       808         1         1   21.2756  -17.2941   20.1657
       809         1         1   21.7188  -18.1542   19.4559
       810         1         1   22.8074  -18.6590   19.4426
       811         1         1   23.7683  -18.4395   20.1271
       812         1         1   24.3790  -17.4204   20.2960
       813         1         1   25.5535  -17.1980   20.1899
       814         1         1   26.4393  -17.9019   19.7903
       815         1         1   27.5805  -17.9866   20.1515
       816         1         1   28.0408  -17.9917   21.2597
       817         1         1   27.4883  -18.0010   22.3249
       818         1         1   26.4381  -18.4851   22.6453
       819         1         1   25.7909  -18.3329   23.6443
       820         1         1   25.3590  -19.1447   24.4152
       821         1         1   24.3010  -19.7110   24.4274
       822         1         1   23.1870  -19.2650   24.4331
       823         1         1   22.2244  -19.5847   23.7918
       824         1         1   21.9018  -20.6601   23.3681
       825         1         1   21.9014  -21.0779   22.2432
       826         1         1   22.0145  -22.2015   21.8372
       827         1         1   22.5064  -23.1643   22.3577
       828         1         1   23.3045  -23.2354   23.2510
       829         1         1   24.5040  -23.2251   23.2170
       830         1         1   25.2600  -22.3422   22.9189
       831         1         1   25.3690  -21.2349   23.3683
       832         1         1   24.5247  -20.4590   23.7220
       833         1         1   23.3892  -20.3335   23.3546
       834         1         1   22.4024  -20.9344   23.6787
       835         1         1   21.4708  -20.5841   24.3490
       836         1         1   20.2995  -20.8119   24.2218
       837         1         1   19.4894  -20.3065   23.4949
       838         1         1   19.5759  -19.3292   22.8040
       839         1         1   20.4908  -18.5668   22.6566
       840         1         1   20.7660  -17.5660   23.2588
       841         1         1   21.3944  -17.4225   24.2710
       842         1         1   22.3901  -17.9772   24.6464
       843         1         1   22.5723  -19.1294   24.9278
       844         1         1   21.8101  -20.0562   24.9173
       845         1         1   21.6220  -20.8912   24.0762
       846         1         1   21.5070  -20.7767   22.8872
       847         1         1   20.8162  -20.0333   22.2467
       848         1         1   21.0993  -19.0167   21.6753
       849         1         1   20.3915  -18.2120   21.1355
       850         1         1   19.7932  -18.2837   20.0977
       851         1         1   19.3992  -17.4127   19.3723
       852         1         1   19.1361  -16.2671   19.6140
       853         1         1   18.1590  -15.6257   19.3419
       854         1         1   17.9681  -14.4431   19.4118
       855         1         1   16.9389  -13.8307   19.4883
       856         1         1   15.8063  -14.2259   19.5200
       857         1         1   15.3433  -15.2715   19.1563
       858         1         1   14.2243  -15.5446   18.8198
       859         1         1   13.6937  -15.4415   17.7484
       860         1         1   13.8105  -16.1139   16.7614
       861         1         1   14.5364  -15.9769   15.8156
       862         1         1   14.8685  -16.7680   14.9767
       863         1         1   14.2037  -17.3826   14.1892
       864         1         1   14.4569  -18.3870   13.5834
       865         1         1   13.7361  -19.2816   13.2366
       866         1         1   13.0925  -20.0528   13.8931
       867         1         1   13.4130  -20.7125   14.8430
       868         1         1   12.9401  -21.7286   15.2718
       869         1         1   11.7960  -22.0873   15.3198
       870         1         1   11.3358  -23.1945   15.3686
       871         1         1   10.9119  -23.8135   16.3052
       872         1         1   10.0778  -24.6751   16.3471
       873         1         1    9.9529  -25.5920   17.1112
       874         1         1   10.1374  -26.7660   16.9447
       875         1         1    9.3765  -27.6245   16.5926
       876         1         1    9.5459  -28.5458   15.8426
       877         1         1    8.7561  -29.3275   15.3897
       878         1         1    7.9501  -29.1890   14.5115
       879         1         1    8.1117  -28.9623   13.3443
       880         1         1    8.1789  -29.7168   12.4136
       881         1         1    8.2031  -29.4891   11.2357
       882         1         1    8.0260  -30.2240   10.3037
       883         1         1    8.3790  -30.1209    9.1615
       884         1         1    8.3468  -30.9217    8.2684
       885         1         1    9.1618  -31.1678    7.4227
       886         1         1   10.1863  -31.7883    7.4955
       887         1         1   10.3767  -32.9721    7.4474
       888         1         1    9.7958  -33.8228    6.8319
       889         1         1    9.8880  -34.1396    5.6781
       890         1         1    9.6607  -35.1909    5.1460
       891         1         1    9.0148  -35.4353    4.1646
       892         1         1    8.3789  -36.4133    3.8831
       893         1         1    8.5247  -37.1968    2.9860
       894         1         1    9.3349  -38.0714    2.8492
       895         1         1   10.5322  -38.0124    2.7937
       896         1         1   11.2774  -38.2850    1.8934
       897         1         1   11.7510  -39.3410    1.5764
       898         1         1   11.2371  -40.4217    1.4875
       899         1         1   10.1790  -40.7369    1.0174
       900         1         1    9.4619  -41.6620    1.2816
       901         2         2    8.5134  -42.0971    0.6891
       902         2         2  -12.6324    2.7897    6.4617
       903         1         1  -12.8484    1.6481    6.7616
       904         1         1  -12.8199    0.6547    6.0890
       905         1         1  -13.7030   -0.1009    5.7906
       906         1         1  -14.8186    0.1269    5.4116
       907         1         1  -15.4544    1.1439    5.4509
       908         1         1  -16.1937    1.5595    6.2999
       909         1         1  -15.9648    1.8790    7.4337
       910         1         1  -15.1175    2.6053    7.8747
       911         1         1  -13.9594    2.3902    8.1037
       912         1         1  -13.0119    3.1244    8.0460
       913         1         1  -12.9653    4.3231    8.0144
       914         1         1  -13.2058    5.1277    8.8717
       915         1         1  -13.3448    6.3172    8.7966
       916         1         1  -13.9330    7.0727    9.5199
       917         1         1  -13.5179    7.9675   10.2033
       918         1         1  -14.0451    8.5586   11.1047
       919         1         1  -13.8833    9.6840   11.4888
       920         1         1  -14.6250   10.6265   11.4508
       921         1         1  -14.5548   11.6867   12.0085
       922         1         1  -13.6865   12.5148   11.9857
       923         1         1  -13.7619   13.7103   11.9146
       924         1         1  -14.7274   14.4211   11.8652
       925         1         1  -15.6590   14.5108   12.6162
       926         1         1  -15.6899   14.4747   13.8153
       927         1         1  -14.7951   14.3660   14.6074
       928         1         1  -13.6193   14.2081   14.4267
       929         1         1  -12.7298   14.0601   15.2185
       930         1         1  -12.2507   14.8391   15.9955
       931         1         1  -12.6139   15.9391   16.3085
       932         1         1  -12.8558   16.8956   15.6253
       933         1         1  -13.3890   17.9323   15.9099
       934         1         1  -13.9877   18.7078   15.2171
       935         1         1  -15.1319   18.6955   14.8554
       936         1         1  -15.6410   19.1914   13.8885
       937         1         1  -16.1880   18.6746   12.9538
       938         1         1  -16.1523   17.5380   12.5705
       939         1         1  -16.1391   16.5132   13.1946
       940         1         1  -16.6705   16.2358   14.2342
       941         1         1  -16.1932   15.8563   15.2677
       942         1         1  -15.9978   16.4505   16.2917
       943         1         1  -16.2233   17.5946   16.5752
       944         1         1  -15.4707   18.4739   16.8922
       945         1         1  -14.3379   18.4164   17.2840
       946         1         1  -13.3219   18.2105   16.6797
       947         1         1  -12.7139   17.1886   16.5176
       948         1         1  -11.5912   16.9010   16.8285
       949         1         1  -10.8949   17.3419   17.7007
       950         1         1  -10.2514   18.3541   17.7371
       951         1         1  -10.2448   19.2918   16.9882
       952         1         1  -10.2406   19.3213   15.7886
       953         1         1  -10.2445   20.2589   15.0397
       954         1         1  -10.2501   20.2884   13.8401
       955         1         1  -11.1719   20.2692   13.0719
       956         1         1  -12.2723   19.8077   13.1984
       957         1         1  -13.3289   20.3589   13.3393
       958         1         1  -13.7114   21.4142   12.9150
       959         1         1  -13.1409   22.4670   12.8363
       960         1         1  -12.7698   23.0733   11.8695
       961         1         1  -13.0537   22.9295   10.7124
       962         1         1  -12.4996   23.3301    9.7263
       963         1         1  -11.3361   23.5484    9.5296
       964         1         1  -10.5717   24.2549   10.1268
       965         1         1  -10.7098   25.3784   10.5253
       966         1         1  -11.3257   26.2941   10.0540
       967         1         1  -11.2462   27.4714   10.2727
       968         1         1  -11.7453   28.1301   11.1428
       969         1         1  -12.5927   27.8394   11.9412
       970         1         1  -12.5596   27.8518   13.1407
       971         1         1  -11.6198   27.8640   13.8868
       972         1         1  -10.5727   28.4436   13.7997
       973         1         1  -10.0781   29.0069   12.8626
       974         1         1   -9.4030   28.5736   11.9702
       975         1         1   -8.8897   27.4964   11.8438
       976         1         1   -9.3850   26.4036   11.8185
       977         1         1  -10.5400   26.0791   11.8443
       978         1         1  -11.1881   25.4682   11.0402
       979         1         1  -11.1351   25.4741    9.8413
       980         1         1  -12.0191   25.4776    9.0298
       981         1         1  -12.5590   26.3979    8.4806
       982         1         1  -13.5500   27.0033    8.7830
       983         1         1  -13.9049   27.4183    9.8515
       984         1         1  -13.3454   28.1513   10.6194
       985         1         1  -12.2007   28.5100   10.6489
       986         1         1  -11.5107   28.8130   11.5827
       987         1         1  -11.6659   29.6659   12.4125
       988         1         1  -11.9017   30.8353   12.2824
       989         1         1  -12.9543   31.4073   12.2130
       990         1         1  -13.2600   32.5082   12.5798
       991         1         1  -13.4688   33.5036   11.9431
       992         1         1  -12.6986   34.2954   11.4740
       993         1         1  -12.4456   35.4189   11.8113
       994         1         1  -13.1706   36.2844   12.2177
       995         1         1  -14.1326   36.7883   11.7071
       996         1         1  -14.8317   36.3896   10.8170
       997         1         1  -15.1108   35.2667   10.4987
       998         1         1  -16.1802   34.7726   10.2700
       999         1         1  -17.1564   34.6901   10.9630
      1000         1         1  -18.3169   34.6518   10.6600
      1001         1         1  -18.8316   34.6422    9.5761
      1002         1         1  -18.3967   34.2787    8.5184
      1003         1         1  -18.5697   34.7253    7.4181
      1004         1         1  -18.8977   34.1738    6.4041
      1005         1         1  -18.2841   33.9982    5.3879
      1006         1         1  -18.3272   34.5946    4.3475
      1007         1         1  -17.4482   35.1206    3.7225
      1008         1         1  -16.2633   34.9328    3.7492
      1009         1         1  -15.3573   35.7196    3.7631
      1010         1         1  -14.4297   35.8152    4.5184
      1011         1         1  -14.4140   35.8877    5.7161
      1012         1         1  -15.3206   35.8737    6.5021
      1013         1         1  -16.2556   36.6174    6.6152
      1014         1         1  -16.3314   37.7979    6.4139
      1015         1         1  -16.4410   38.3993    5.3812
      1016         1         1  -16.9884   39.4417    5.1496
      1017         1         1  -18.1200   39.6620    4.8166
      1018         1         1  -19.1116   39.7782    5.4823
      1019         1         1  -19.8950   38.9476    5.8516
      1020         1         1  -19.7785   38.0943    6.6873
      1021         1         1  -19.6998   36.9029    6.5680
      1022         1         1  -20.5659   36.0787    6.4651
      1023         1         1  -20.5420   34.9012    6.6949
      1024         1         1  -20.5777   33.9671    5.9424
      1025         1         1  -19.8976   33.7210    4.9849
      1026         1         1  -19.2877   32.7257    4.7067
      1027         1         1  -18.5157   32.5184    3.8116
      1028         1         1  -18.4421   31.5895    3.0555
      1029         1         1  -19.2814   30.8014    2.7173
      1030         1         1  -19.3471   30.1189    1.7324
      1031         1         1  -18.4734   29.6963    1.0266
      1032         1         1  -18.4911   29.4174   -0.1403
      1033         1         1  -18.5141   28.3443   -0.6770
      1034         1         1  -18.6118   27.2462   -0.2030
      1035         1         1  -18.1657   26.1991   -0.5831
      1036         1         1  -18.6607   25.3565   -1.2794
      1037         1         1  -19.7978   24.9781   -1.3431
      1038         1         1  -20.2409   23.8629   -1.3475
      1039         1         1  -19.7311   22.8312   -1.6875
      1040         1         1  -19.3114   21.9227   -1.0253
      1041         1         1  -18.2211   21.7499   -0.5548
      1042         1         1  -17.1943   22.3396   -0.7495
      1043         1         1  -16.3602   22.1779   -1.5970
      1044         1         1  -16.4841   21.9226   -2.7630
      1045         1         1  -15.9767   22.4334   -3.7230
      1046         1         1  -14.8849   22.9134   -3.8552
      1047         1         1  -13.8146   22.3803   -3.9570
      1048         1         1  -12.9311   22.5676   -4.7471
      1049         1         1  -12.0937   23.4265   -4.7792
      1050         1         1  -10.8981   23.3371   -4.8300
      1051         1         1  -10.1678   23.2848   -5.7808
      1052         1         1  -10.0580   22.4381   -6.6240
      1053         1         1  -10.0168   21.2435   -6.5174
      1054         1         1  -10.4179   20.5330   -5.6374
      1055         1         1   -9.8708   19.6328   -5.0626
      1056         1         1   -8.8280   19.6167   -4.4692
      1057         1         1   -8.6117   19.6038   -3.2889
      1058         1         1   -7.7007   20.0750   -2.6660
      1059         1         1   -7.6673   20.4864   -1.5392
      1060         1         1   -8.2253   21.4263   -1.0440
      1061         1         1   -7.9703   22.0348   -0.0416
      1062         1         1   -8.7002   22.4529    0.8142
      1063         1         1   -9.8953   22.3941    0.9057
      1064         1         1  -10.6404   22.9592    1.6578
      1065         1         1  -11.8163   23.1778    1.5600
      1066         1         1  -12.7484   22.4238    1.6116
      1067         1         1  -12.9772   21.4347    0.9719
      1068         1         1  -13.9538   21.1300    0.3446
      1069         1         1  -14.3689   20.0458    0.0412
      1070         1         1  -13.9946   19.2863   -0.8092
      1071         1         1  -14.6028   18.7723   -1.7069
      1072         1         1  -14.2478   18.4916   -2.8183
      1073         1         1  -13.1418   18.3600   -3.2651
      1074         1         1  -12.5562   17.3661   -3.5955
      1075         1         1  -11.9707   16.5578   -2.9293
      1076         1         1  -11.7300   15.4034   -3.1514
      1077         1         1  -11.4169   14.5219   -2.3998
      1078         1         1  -10.3300   14.1730   -2.0296
      1079         1         1   -9.2702   14.7294   -2.1151
      1080         1         1   -8.2038   14.3080   -2.4689
      1081         1         1   -7.5813   14.5271   -3.4711
      1082         1         1   -7.8636   14.3121   -4.6175
      1083         1         1   -8.2251   13.2972   -5.1460
      1084         1         1   -8.8515   12.3758   -4.7003
      1085         1         1   -8.9473   11.2459   -5.0930
      1086         1         1   -8.7829   10.7945   -6.1927
      1087         1         1   -9.5864   10.4968   -7.0328
      1088         1         1  -10.1668    9.4622   -7.2134
      1089         1         1  -11.2272    9.0887   -6.7937
      1090         1         1  -11.5599    8.0094   -6.3881
      1091         1         1  -11.0949    7.3385   -5.5085
      1092         1         1  -11.3855    7.2814   -4.3456
      1093         1         1  -11.5441    8.1617   -3.5457
      1094         1         1  -11.6277    9.3475   -3.7094
      1095         1         1  -10.7706   10.1873   -3.7220
      1096         1         1  -10.6715   11.1789   -4.3904
      1097         1         1  -11.4158   11.6305   -5.2163
      1098         1         1  -11.5647   11.3292   -6.3683
      1099         1         1  -10.7487   11.1143   -7.2215
      1100         1         1   -9.5504   11.1024   -7.1579
      1101         1         1   -8.7310   11.1034   -8.0346
      1102         1         1   -8.8753   11.1110   -9.2259
      1103         1         1   -8.0560   11.1080  -10.1026
      1104         1         1   -7.0284   10.4953  -10.1965
      1105         1         1   -5.9201   10.8810  -10.4472
      1106         1         1   -5.3146   11.8229  -10.0155
      1107         1         1   -5.6872   12.7266   -9.3195
      1108         1         1   -5.0635   13.6169   -8.8110
      1109         1         1   -5.4090   14.4427   -8.0119
      1110         1         1   -6.4402   15.0504   -7.9268
      1111         1         1   -7.5691   14.6491   -7.8584
      1112         1         1   -8.6043   15.2558   -7.8457
      1113         1         1   -8.8055   16.4386   -7.8270
      1114         1         1   -8.0303   17.3524   -7.7643
      1115         1         1   -7.2020   17.6063   -6.9339
      1116         1         1   -7.3017   17.6737   -5.7399
      1117         1         1   -7.2857   16.8036   -4.9138
      1118         1         1   -8.1364   16.4566   -4.1419
      1119         1         1   -8.1077   15.6115   -3.2904
      1120         1         1   -8.5136   14.4824   -3.3096
      1121         1         1   -9.6394   14.0671   -3.3241
      1122         1         1  -10.2860   13.6215   -4.2315
      1123         1         1   -9.9545   12.9092   -5.1385
      1124         1         1   -9.2233   11.9577   -5.1451
      1125         1         1   -9.4816   10.7859   -5.1527
      1126         1         1  -10.1092   10.1391   -5.9451
      1127         1         1  -10.9374    9.2898   -5.7645
      1128         1         1  -11.0802    8.2250   -6.2992
      1129         1         1  -11.0625    7.9378   -7.4642
      1130         1         1  -10.1450    7.9038   -8.2368
      1131         1         1  -10.0359    7.3212   -9.2802
      1132         1         1   -9.9257    6.1467   -9.5004
      1133         1         1  -10.6380    5.2328   -9.1882
      1134         1         1  -10.4161    4.0537   -9.1675
      1135         1         1  -10.5907    3.2205  -10.0133
      1136         1         1   -9.8247    2.7633  -10.8159
      1137         1         1   -9.7944    1.6752  -11.3210
      1138         1         1  -10.4212    1.2356  -12.2451
      1139         1         1  -11.6040    1.2412  -12.4477
      1140         1         1  -12.4144    2.1069  -12.2639
      1141         1         1  -12.7513    3.0124  -12.9758
      1142         1         1  -13.7790    3.6312  -13.0032
      1143         1         1  -14.9138    3.2419  -13.0288
      1144         1         1  -15.9404    3.8599  -13.0934
      1145         1         1  -16.1571    5.0208  -12.8805
      1146         1         1  -15.6317    5.7751  -12.1092
      1147         1         1  -14.7104    5.5965  -11.3614
      1148         1         1  -13.5790    5.9916  -11.4226
      1149         1         1  -13.1191    6.9265  -12.0179
      1150         1         1  -12.2283    6.9676  -12.8209
      1151         1         1  -12.2702    6.9772  -14.0201
      1152         1         1  -11.4060    7.2058  -14.8207
      1153         1         1  -10.8907    8.2462  -15.1243
      1154         1         1  -10.1150    8.4951  -16.0053
      1155         1         1   -9.0528    9.0519  -15.9639
      1156         1         1   -8.7722   10.1504  -15.5709
      1157         1         1   -8.8294   11.2092  -16.1328
      1158         1         1   -9.6623   12.0709  -16.0724
      1159         1         1   -9.8601   13.0054  -16.7989
      1160         1         1   -9.0822   13.6962  -17.3968
      1161         1         1   -8.2900   14.4992  -16.9873
      1162         1         1   -8.4271   15.6680  -16.7522
      1163         1         1   -7.9833   16.3324  -15.8570
      1164         1         1   -8.1886   16.2724  -14.6762
      1165         1         1   -8.7958   15.4568  -14.0389
      1166         1         1   -8.6938   15.1479  -12.8838
      1167         1         1   -9.5198   15.1318  -12.0135
      1168         1         1   -9.9586   16.0297  -11.3492
      1169         1         1   -9.4024   16.9800  -10.8722
      1170         1         1   -9.8349   17.8611  -10.1819
      1171         1         1   -9.2600   18.6320   -9.4641
      1172         1         1   -8.1746   18.5530   -8.9583
      1173         1         1   -7.0855   18.5701   -9.4618
      1174         1         1   -6.4397   19.4942   -9.8728
      1175         1         1   -6.4369   20.0133  -10.9547
      1176         1         1   -6.4370   21.1756  -11.2530
      1177         1         1   -6.4365   21.6946  -12.3350
      1178         1         1   -7.3511   21.9523  -13.0678
      1179         1         1   -8.2117   21.2409  -13.5076
      1180         1         1   -8.1283   20.2776  -14.2183
      1181         1         1   -8.9129   19.8321  -15.0095
      1182         1         1   -9.4523   18.7607  -15.0419
      1183         1         1   -8.9786   17.6582  -15.0543
      1184         1         1   -8.3963   17.0587  -14.1931
      1185         1         1   -8.8246   16.3872  -13.2956
      1186         1         1   -9.9383   16.3059  -12.8560
      1187         1         1  -10.6192   15.3388  -12.6532
      1188         1         1  -11.8065   15.1962  -12.7534
      1189         1         1  -12.6966   15.9776  -12.5608
      1190         1         1  -13.2903   16.6772  -13.3342
      1191         1         1  -13.7922   17.7550  -13.1716
      1192         1         1  -14.6637   18.0949  -12.4200
      1193         1         1  -14.5957   18.5041  -11.2940
      1194         1         1  -13.7055   18.4177  -10.4939
      1195         1         1  -12.5231   18.3036  -10.6642
      1196         1         1  -11.6163   18.4244   -9.8876
      1197         1         1  -10.5212   17.9339   -9.8975
      1198         1         1  -10.1925   16.7798   -9.9044
      1199         1         1  -10.8458   15.7902   -9.7202
      1200         4         4  -11.1229   15.2277   -8.6970
      1201         1         1  -12.0730   14.5480   -8.4229
      1202         1         1  -13.1997   14.8665   -8.1598
      1203         1         1  -14.1743   14.1871   -7.9912
      1204         1         1  -14.2684   13.0058   -7.8024
      1205         1         1  -14.1518   12.3746   -6.7885
      1206         1         1  -14.1893   12.7370   -5.6451
      1207         1         1  -14.1753   13.8456   -5.1861
      1208         1         1  -14.1782   14.2072   -4.0418
      1209         1         1  -14.1753   13.5635   -3.0291
      1210         1         1  -13.2546   13.1356   -2.3893
      1211         1         1  -12.6389   12.1129   -2.5119
      1212         1         1  -11.7570   11.8298   -3.2750
      1213         1         1  -11.6389   12.0759   -4.4435
      1214         1         1  -11.5360   11.3348   -5.3817
      1215         1         1  -12.0530   11.3829   -6.4635
      1216         1         1  -12.7649   12.2221   -6.9420
      1217         1         1  -12.7824   12.6779   -8.0520
      1218         1         1  -12.7973   13.8211   -8.4166
      1219         1         1  -12.8124   14.8355   -7.7757
      1220         1         1  -12.7260   15.9770   -8.1355
      1221         1         1  -11.8243   16.7591   -8.0114
      1222         1         1  -10.8161   16.6784   -7.3657
      1223         1         1  -10.6655   16.5703   -6.1801
      1224         1         1  -10.5760   17.4158   -5.3332
      1225         1         1  -10.2081   18.5550   -5.4159
      1226         1         1   -9.3909   19.0514   -6.1409
      1227         1         1   -8.6700   18.5425   -6.9541
      1228         1         1   -7.8757   19.0426   -7.7018
      1229         1         1   -6.7124   19.2887   -7.5401
      1230         1         1   -6.0724   19.3611   -6.5277
      1231         1         1   -6.1759   20.1171   -5.6015
      1232         1         1   -6.7981   20.0072   -4.5814
      1233         1         1   -7.0275   20.8172   -3.7262
      1234         1         1   -6.6822   20.8453   -2.5773
      1235         1         1   -6.0785   21.6883   -1.9733
      1236         1         1   -5.7898   22.8086   -2.2921
      1237         1         1   -5.7119   23.8044   -1.6271
      1238         1         1   -6.4763   24.7234   -1.5210
      1239         1         1   -7.6759   24.7300   -1.4928
      1240         1         1   -8.4415   25.6526   -1.4409
      1241         1         1   -8.7144   26.3784   -0.5251
      1242         1         1   -8.4562   27.5380   -0.3559
      1243         1         1   -8.3074   28.1549    0.6626
      1244         1         1   -8.1344   27.7635    1.7837
      1245         1         1   -7.3445   26.9669    2.2098
      1246         1         1   -7.3299   26.3779    3.2552
      1247         1         1   -6.9143   25.2835    3.5187
      1248         1         1   -7.5088   24.2660    3.7452
      1249         1         1   -8.6615   24.0929    4.0302
      1250         1         1   -9.5872   24.8558    3.9992
      1251         1         1  -10.0629   25.5281    4.8720
      1252         1         1  -11.2113   25.7016    5.1736
      1253         1         1  -12.1765   25.8590    4.4783
      1254         1         1  -13.0532   26.6755    4.5482
      1255         1         1  -12.9986   27.8464    4.8050
      1256         1         1  -13.8193   28.7087    4.6539
      1257         1         1  -14.8253   28.9330    5.2684
      1258         1         1  -15.8755   29.3770    4.8941
      1259         1         1  -16.9111   28.8172    4.6615
      1260         1         1  -17.1519   27.6450    4.5733
      1261         1         1  -17.5546   27.0080    3.6394
      1262         1         1  -18.5775   27.1086    3.0201
      1263         1         1  -18.7575   27.2029    1.8374
      1264         1         1  -18.2979   26.5615    0.9333
      1265         1         1  -18.8284   26.1230   -0.0497
      1266         1         1  -19.3089   25.0419   -0.2502
      1267         1         1  -18.7991   24.0337   -0.6547
      1268         1         1  -17.8769   23.4047   -0.2142
      1269         1         1  -17.2852   22.4718   -0.6826
      1270         1         1  -16.2081   22.0223   -0.4038
      1271         1         1  -15.9181   20.9847    0.1248
      1272         1         1  -16.4882   20.3702    0.9835
      1273         1         1  -16.0951   19.4807    1.6865
      1274         1         1  -15.0627   18.8699    1.6536
      1275         1         1  -14.4586   18.4252    0.7170
      1276         1         1  -14.8090   18.2581   -0.4185
      1277         1         1  -15.1172   17.2492   -0.9905
      1278         1         1  -15.8440   16.3584   -0.6468
      1279         1         1  -15.7460   15.1742   -0.8143
      1280         1         1  -15.3124   14.5604   -1.7497
      1281         1         1  -15.2567   14.8599   -2.9104
      1282         1         1  -15.3372   15.9364   -3.4344
      1283         1         1  -16.3044   16.5514   -3.7898
      1284         1         1  -17.4306   16.1799   -3.9733
      1285         1         1  -18.1588   15.5436   -3.2628
      1286         1         1  -18.3629   15.6379   -2.0841
      1287         1         1  -19.3927   15.8000   -1.4898
      1288         1         1  -20.5267   15.7093   -1.8716
      1289         1         1  -21.3492   14.8632   -1.6532
      1290         1         1  -21.5026   13.7867   -2.1608
      1291         1         1  -20.8009   13.1885   -2.9287
      1292         1         1  -19.9769   13.5967   -3.6997
      1293         1         1  -19.0155   13.0485   -4.1635
      1294         1         1  -17.9128   13.4720   -4.3751
      1295         1         1  -17.0661   13.8378   -3.6075
      1296         1         1  -16.4672   13.2232   -2.7687
      1297         1         1  -16.0921   12.0833   -2.7677
      1298         1         1  -15.6592   11.4126   -3.6637
      1299         1         1  -15.0934   11.7408   -4.6697
      1300         1         1  -15.5097   12.3175   -5.6362
      1301         1         1  -15.4790   12.0046   -6.7943
      1302         1         1  -16.3463   11.5667   -7.4986
      1303         1         1  -16.2777   10.8106   -8.4280
      1304         1         1  -15.3161   10.3633   -8.9896
      1305         1         1  -14.1653   10.3406   -8.6502
      1306         1         1  -13.1717   10.1739   -9.3020
      1307         1         1  -13.0391   10.0441  -10.4876
      1308         1         1  -13.7964    9.5978  -11.3045
      1309         1         1  -14.3693    8.5437  -11.3313
      1310         1         1  -14.6644    7.8028  -10.4346
      1311         1         1  -15.1574    8.0413   -9.3669
      1312         1         1  -15.0809    9.0252   -8.6840
      1313         1         1  -14.1532    9.4617   -8.0606
      1314         1         1  -13.3521    8.8946   -7.3702
      1315         1         1  -12.5209    8.0799   -7.6624
      1316         1         1  -12.0122    7.8426   -8.7230
      1317         1         1  -10.8579    7.6759   -9.0053
      1318         1         1  -10.2908    6.6887   -9.3845
      1319         1         1  -10.7329    5.6787   -9.8584
      1320         1         1  -11.7099    5.0493   -9.5596
      1321         1         1  -12.0346    3.9358   -9.8676
      1322         1         1  -13.1261    3.4753  -10.0590
      1323         1         1  -13.5348    2.8126  -10.9721
      1324         1         1  -13.6982    3.1041  -12.1247
      1325         1         1  -14.5988    3.6978  -12.6504
      1326         1         1  -15.7020    3.3262  -12.9418
      1327         1         1  -16.2840    2.3224  -12.6362
      1328         1         1  -15.8658    1.2121  -12.4563
      1329         1         1  -14.7444    0.8320  -12.2612
      1330         1         1  -13.8992    1.2654  -11.5279
      1331         1         1  -13.1923    2.2276  -11.6484
      1332         1         1  -13.4788    3.3896  -11.7361
      1333         1         1  -12.7706    4.3554  -11.8125
      1334         1         1  -12.9512    5.4026  -12.3699
      1335         1         1  -13.4547    6.4146  -11.9670
      1336         1         1  -14.2408    7.1498  -12.4976
      1337         1         1  -14.0608    8.0195  -13.3046
      1338         1         1  -14.7194    8.3380  -14.2558
      1339         1         1  -14.4317    8.3620  -15.4206
      1340         1         1  -14.8147    7.6718  -16.3245
      1341         1         1  -14.6291    6.5055  -16.5373
      1342         1         1  -14.3692    5.6142  -15.7771
      1343         1         1  -14.9087    4.5543  -15.6172
      1344         1         1  -15.6547    3.9514  -16.3383
      1345         1         1  -15.7996    4.0174  -17.5277
      1346         1         1  -16.6324    3.5178  -18.2326
      1347         1         1  -16.6257    3.3236  -19.4168
      1348         1         1  -15.7104    3.3184  -20.1928
      1349         1         1  -15.4140    2.5126  -21.0311
      1350         1         1  -16.0879    2.0001  -21.8815
      1351         1         1  -17.2791    2.0010  -22.0271
      1352         1         1  -17.9337    2.0334  -23.0324
      1353         1         1  -18.2266    1.1512  -23.7913
      1354         1         1  -18.1210    1.0934  -24.9852
      1355         1         1  -18.0155    1.9735  -25.7941
      1356         1         1  -17.5936    1.9430  -26.9171
      1357         1         1  -17.8808    2.6164  -27.8679
      1358         1         1  -18.0488    2.3020  -29.0138
      1359         1         1  -18.3428    2.9743  -29.9633
      1360         1         1  -19.2055    2.8176  -30.7825
      1361         1         1  -19.7247    3.6110  -31.5180
      1362         1         1  -19.3541    4.6979  -31.8662
      1363         1         1  -18.6048    5.4664  -31.3296
      1364         1         1  -18.8398    6.4552  -30.6916
      1365         1         1  -18.9802    7.5911  -31.0522
      1366         1         1  -19.2871    8.5674  -30.4255
      1367         1         1  -18.6106    9.4790  -30.0366
      1368         1         1  -17.4250    9.5404  -29.8617
      1369         1         1  -16.6383   10.3830  -30.1952
      1370         1         1  -15.4475   10.3175  -30.3286
      1371         1         1  -14.5815   10.2387  -29.5017
      1372         1         1  -13.7968   11.0647  -29.1248
      1373         1         1  -13.5420   12.1483  -29.5729
      1374         1         1  -13.0033   13.0890  -29.0584
      1375         1         1  -13.4673   13.9811  -28.4035
      1376         1         1  -13.4660   15.1647  -28.6007
      1377         1         1  -14.3832   15.9202  -28.7683
      1378         1         1  -14.3936   17.1182  -28.8370
      1379         1         1  -13.6748   17.9272  -28.3184
      1380         1         1  -12.5561   17.8101  -27.9005
      1381         1         1  -12.1612   17.6988  -26.7728
      1382         1         1  -11.0398   17.6321  -26.3509
      1383         1         1  -10.1726   16.8368  -26.5864
      1384         1         1   -9.4733   16.2128  -25.8370
      1385         1         1   -9.6802   15.1738  -25.2734
      1386         1         1  -10.6912   14.7471  -24.7879
      1387         1         1  -11.6828   15.3250  -24.4374
      1388         1         1  -12.6690   14.9071  -23.8963
      1389         1         1  -12.9601   14.8850  -22.7324
      1390         1         1  -12.2559   14.8639  -21.7610
      1391         1         1  -12.2425   14.1023  -20.8338
      1392         1         1  -11.7145   13.0304  -20.7231
      1393         1         1  -10.6776   12.7313  -20.1984
      1394         1         1  -10.3906   12.6713  -19.0348
      1395         1         1  -10.7864   11.9285  -18.1796
      1396         1         1  -10.3794   10.8504  -17.8447
      1397         1         1   -9.2586   10.4225  -17.8191
      1398         1         1   -8.8654    9.2888  -17.8068
      1399         1         1   -7.7451    8.8601  -17.8395
      1400         1         1   -7.1490    8.3259  -18.7335
      1401         1         1   -6.0442    8.5304  -19.1550
      1402         1         1   -4.9958    8.5916  -18.5744
      1403         1         1   -4.4890    7.8153  -17.8125
      1404         1         1   -4.1115    6.6908  -17.9940
      1405         1         1   -3.2419    6.2744  -18.7083
      1406         1         1   -2.8895    6.6473  -19.7931
      1407         1         1   -2.0414    7.4392  -20.0990
      1408         1         1   -1.2566    7.4176  -21.0066
      1409         1         1   -0.7872    6.4855  -21.5989
      1410         1         1   -0.4656    6.3858  -22.7507
      1411         1         1   -1.0432    5.8787  -23.6722
      1412         1         1   -2.0038    6.2575  -24.2835
      1413         1         1   -2.6820    5.6823  -25.0892
      1414         1         1   -2.3605    5.0330  -26.0457
      1415         1         1   -2.1053    3.8638  -26.1344
      1416         1         1   -1.8174    3.2076  -27.0970
      1417         1         1   -1.6832    3.5365  -28.2432
      1418         1         1   -0.7289    3.9955  -28.8078
      1419         1         1    0.3698    4.2402  -28.3920
      1420         1         1    0.8442    5.2818  -28.0313
      1421         1         1    0.3265    6.3533  -27.8772
      1422         1         1   -0.8158    6.6311  -27.6362
      1423         1         1   -1.8250    6.2983  -28.1937
      1424         1         1   -2.4898    6.8854  -29.0020
      1425         1         1   -3.6555    7.1693  -28.9829
      1426         1         1   -4.4498    7.2305  -29.8803
      1427         1         1   -4.2727    7.2638  -31.0667
      1428         1         1   -4.5473    8.1174  -31.8643
      1429         1         1   -5.4698    8.8845  -31.8869
      1430         1         1   -6.0246    9.3971  -32.8194
      1431         1         1   -5.5669    9.9582  -33.7763
      1432         1         1   -4.5944    9.7002  -34.4303
      1433         1         1   -4.3693    9.9026  -35.5915
      1434         1         1   -5.1262   10.0218  -36.5150
      1435         1         1   -6.3160    9.8725  -36.5619
      1436         1         1   -7.1826   10.3659  -35.8943
      1437         1         1   -8.2894   10.7137  -36.2009
      1438         1         1   -9.2837   10.7993  -35.5346
      1439         1         1  -10.3816   10.3542  -35.7258
      1440         1         1  -10.9941    9.5223  -35.1153
      1441         1         1  -12.0621    9.0260  -35.3461
      1442         1         1  -12.8597    8.5292  -34.5998
      1443         1         1  -13.3408    7.4299  -34.6049
      1444         1         1  -13.0376    6.4519  -33.9792
      1445         1         1  -12.5398    5.4239  -34.3471
      1446         1         1  -12.0334    4.5408  -33.7117
      1447         1         1  -12.1853    4.2322  -32.5621
      1448         1         1  -12.9046    4.7035  -31.7250
      1449         1         1  -13.2709    5.8357  -31.5709
      1450         1         1  -12.9922    6.6270  -30.7129
      1451         1         1  -13.0939    6.5401  -29.5204
      1452         1         1  -14.0719    6.5636  -28.8255
      1453         1         1  -15.2333    6.5707  -29.1275
      1454         1         1  -15.9371    7.4818  -29.4659
      1455         1         1  -15.6588    8.6242  -29.7058
      1456         1         1  -14.5942    9.1778  -29.6951
      1457         1         1  -14.0579    9.8025  -28.8222
      1458         1         1  -14.2639   10.9190  -28.4337
      1459         1         1  -15.2582   11.4028  -27.9675
      1460         1         1  -15.5911   11.5284  -26.8215
      1461         1         1  -14.9284   11.5297  -25.8210
      1462         1         1  -14.9265   12.2961  -24.8976
      1463         1         1  -14.2019   12.3521  -23.9427
      1464         1         1  -14.4671   12.4732  -22.7787
      1465         1         1  -15.5309   12.4546  -22.2236
      1466         1         1  -16.6402   12.4537  -22.6810
      1467         1         1  -17.7040   12.4510  -22.1257
      1468         1         1  -18.3665   13.3668  -21.7228
      1469         1         1  -19.4458   13.7533  -22.0775
      1470         1         1  -20.5331   13.5329  -21.6202
      1471         1         1  -21.2426   14.2280  -20.9468
      1472         1         1  -21.0380   14.7337  -19.8779
      1473         1         1  -20.0014   15.0192  -19.3450
      1474         1         1  -19.7159   15.9714  -18.6728
      1475         1         1  -19.4588   16.0408  -17.5027
      1476         1         1  -19.1867   15.1733  -16.7195
      1477         1         1  -18.1375   14.6347  -16.4981
      1478         1         1  -17.0763   14.7579  -17.0446
      1479         1         1  -15.9893   14.9669  -16.5813
      1480         1         1  -14.9651   15.2761  -17.1249
      1481         1         1  -13.8448   15.3138  -16.6965
      1482         1         1  -12.8489   14.7734  -17.0914
      1483         1         1  -12.6292   14.2299  -18.1385
      1484         1         1  -13.3066   13.4653  -18.7682
      1485         1         1  -13.1354   13.0036  -19.8625
      1486         1         1  -12.8886   11.8773  -20.1950
      1487         1         1  -12.1104   11.4664  -21.0107
      1488         1         1  -11.2318   12.0375  -21.5956
      1489         1         1  -10.6134   13.0196  -21.2909
      1490         1         1  -10.2067   13.3740  -20.2189
      1491         1         1   -9.7311   14.4229  -19.8821
      1492         1         1  -10.2428   15.3644  -19.3420
      1493         1         1  -10.9813   15.4045  -18.3970
      1494         1         1  -10.7342   15.3806  -17.2229
      1495         1         1  -11.0151   16.1647  -16.3590
      1496         1         1  -11.5312   17.2454  -16.4357
      1497         1         1  -11.0406   18.3397  -16.3932
      1498         1         1  -11.1405   19.1984  -15.5610
      1499         1         1  -11.7327   20.2415  -15.5955
      1500         1         1  -11.3781   21.3175  -15.9913
      1501         1         1  -11.9627   22.1252  -16.6590
      1502         1         1  -12.2749   23.2558  -16.4051
      1503         1         1  -12.9088   24.0447  -17.0499
      1504         1         1  -13.4710   23.9077  -18.1011
      1505         1         1  -13.0391   23.9576  -19.2196
      1506         1         1  -13.6184   23.9839  -20.2701
      1507         1         1  -13.8526   23.0977  -21.0447
      1508         1         1  -14.6437   22.1983  -20.9721
      1509         1         1  -14.7357   21.1967  -21.6266
      1510         1         1  -14.3420   20.9604  -22.7352
      1511         1         1  -14.6535   20.0850  -23.4946
      1512         1         1  -15.3482   19.1224  -23.3194
      1513         1         1  -15.0949   17.9556  -23.4396
      1514         1         1  -15.7889   16.9929  -23.2619
      1515         1         1  -16.1359   16.1392  -24.0306
      1516         1         1  -15.4906   15.4931  -24.8092
      1517         1         1  -14.3177   15.2397  -24.8163
      1518         1         1  -13.4882   15.4008  -23.9643
      1519         1         1  -13.3629   16.2890  -23.1672
      1520         1         1  -13.1714   17.4608  -23.3412
      1521         1         1  -12.1414   18.0729  -23.4083
      1522         1         1  -11.6929   18.7330  -24.3044
      1523         1         1  -10.6493   18.6342  -24.8884
      1524         1         1  -10.3136   17.8623  -25.7436
      1525         1         1  -10.0713   16.6891  -25.6726
      1526         1         1   -9.0161   16.1216  -25.6064
      1527         1         1   -7.9364   16.4497  -26.0148
      1528         1         1   -7.1264   17.1972  -25.5405
      1529         1         1   -6.3339   17.9193  -26.0795
      1530         1         1   -6.5006   18.9691  -26.6364
      1531         1         1   -7.4511   19.7015  -26.6340
      1532         1         1   -8.4691   19.6429  -26.0013
      1533         1         1   -9.6066   19.5630  -26.3750
      1534         1         1  -10.5636   20.2249  -26.0816
      1535         1         1  -11.4426   20.6598  -26.7732
      1536         1         1  -11.8867   20.2456  -27.8082
      1537         1         1  -12.9003   20.5326  -28.3829
      1538         1         1  -13.7628   19.8258  -28.8261
      1539         1         1  -13.8985   18.6356  -28.7538
      1540         1         1  -13.0733   17.7646  -28.7339
      1541         1         1  -13.2096   16.5725  -28.7210
      1542         1         1  -14.2102   15.9103  -28.7055
      1543         1         1  -14.3467   14.7192  -28.6538
      1544         1         1  -14.5488   13.9267  -29.5320
      1545         1         1  -15.2508   14.0116  -30.5015
      1546         1         1  -15.2292   13.3886  -31.5269
      1547         1         1  -14.3031   12.9019  -32.1148
      1548         1         1  -14.1837   11.8099  -32.5979
      1549         1         1  -14.9185   10.8622  -32.5545
      1550         1         1  -14.6660    9.6891  -32.5585
      1551         1         1  -13.8231    9.0790  -31.9607
      1552         1         1  -12.7398    8.7071  -32.3187
      1553         1         1  -12.3510    8.4016  -33.4121
      1554         1         1  -12.8580    8.5706  -34.4865
      1555         1         1  -12.6680    9.4292  -35.3030
      1556         1         1  -12.5923    9.3544  -36.4983
      1557         1         1  -11.6269    9.3388  -37.2109
      1558         1         1  -11.5518    9.3310  -38.4085
      1559         1         1  -11.4474   10.2432  -39.1812
      1560         1         1  -10.9784   10.2694  -40.2854
      1561         1         1   -9.8714   10.5588  -40.6471
      1562         1         1   -9.4787   10.9097  -41.7253
      1563         1         1   -9.0961   10.2575  -42.6571
      1564         1         1   -8.1507    9.5241  -42.7495
      1565         1         1   -7.6369    9.0462  -43.7229
      1566         1         1   -7.0439    8.0111  -43.8531
      1567         1         1   -6.9562    7.0731  -43.1098
      1568         1         1   -7.1644    5.9083  -43.3093
      1569         1         1   -8.1380    5.3629  -43.7506
      1570         1         1   -9.1793    5.8267  -44.1253
      1571         1         1   -9.4208    6.5063  -45.0844
      1572         1         1   -9.5271    6.2006  -46.2399
      1573         1         1   -9.3683    5.1382  -46.7748
      1574         1         1   -9.2965    4.0383  -46.3004
      1575         1         1   -8.7486    3.6632  -45.3009
      1576         1         1   -8.6855    4.1743  -44.2171
      1577         1         1   -7.7277    4.4609  -43.5535
      1578         1         1   -7.5790    5.3427  -42.7533
      1579         1         1   -7.4764    6.5267  -42.9197
      1580         1         1   -8.3209    7.3520  -43.1335
      1581         1         1   -8.4848    8.0588  -44.0893
      1582         1         1   -8.7028    9.2373  -44.1494
      1583         1         1   -9.0999    9.9030  -45.0654
      1584         1         1   -9.9851   10.7123  -45.1045
      1585         1         1  -10.3873   11.4578  -44.2545
      1586         1         1  -10.5377   12.6481  -44.2801
      1587         1         1  -10.2900   13.4754  -43.4469
      1588         1         1   -9.4051   13.5145  -42.6373
      1589         1         1   -9.4336   13.8190  -41.4770
      1590         1         1   -9.7448   13.1707  -40.5164
      1591         1         1   -9.4837   12.0337  -40.2350
      1592         1         1   -9.8087   11.3802  -39.2825
      1593         1         1  -10.7138   11.5383  -38.5106
      1594         1         1  -10.7054   11.5916  -37.3118
      1595         1         1   -9.7811   11.6323  -36.5476
      1596         1         1   -8.8078   10.9341  -36.4757
      1597         1         1   -8.7183    9.7392  -36.4098
      1598         1         1   -9.3976    8.9459  -35.8189
      1599         1         1  -10.5847    8.9248  -35.6447
      1600         1         1  -11.4820    8.9372  -36.4414
      1601         1         1  -11.4532    9.0644  -37.6343
      1602         1         1  -11.3894    8.2334  -38.4976
      1603         1         1  -10.5505    8.0555  -39.3370
      1604         1         1  -10.2388    8.7379  -40.2736
      1605         1         1   -9.1625    8.9194  -40.7720
      1606         1         1   -8.8300    8.8851  -41.9246
      1607         1         1   -7.7411    8.7481  -42.4100
      1608         1         1   -7.2039    9.3662  -43.2872
      1609         1         1   -6.2106   10.0388  -43.2606
      1610         1         1   -5.0564    9.7106  -43.2479
      1611         1         1   -4.0628   10.3835  -43.2360
      1612         1         1   -3.9390   11.5770  -43.2338
      1613         1         1   -2.9454   12.2499  -43.2330
      1614         1         1   -1.8178   11.9608  -42.9412
      1615         1         1   -0.8422   12.6537  -42.8509
      1616         1         1   -0.7498   13.8391  -42.6890
      1617         1         1   -0.7708   14.4838  -41.6771
      1618         1         1    0.0892   14.6662  -40.8603
      1619         1         1    0.6635   13.8825  -40.1561
      1620         1         1    1.7898   13.4726  -40.2157
      1621         1         1    2.8284   14.0724  -40.2536
      1622         1         1    3.0849   15.1937  -39.9115
      1623         1         1    4.0984   15.8247  -40.0326
      1624         1         1    4.2635   17.0098  -40.1227
      1625         1         1    4.3956   17.6988  -41.0963
      1626         1         1    3.6930   17.8124  -42.0624
      1627         1         1    2.4983   17.8920  -42.1428
      1628         1         1    1.6616   17.8363  -41.2844
      1629         1         1    0.4660   17.7877  -41.3741
      1630         1         1   -0.2277   17.5514  -42.3244
      1631         1         1   -0.8633   18.2947  -43.0198
      1632         1         1   -2.0282   18.5804  -42.9814
      1633         1         1   -2.9980   17.8770  -43.0502
      1634         1         1   -4.1615   18.1682  -43.0873
      1635         1         1   -4.9909   18.1451  -42.2204
      1636         1         1   -4.8612   18.1633  -41.0275
      1637         1         1   -3.8643   18.1777  -40.3598
      1638         1         1   -3.4785   18.9911  -39.5664
      1639         1         1   -3.7384   19.1169  -38.4017
      1640         1         1   -4.8027   19.1664  -37.8494
      1641         1         1   -5.2707   20.0229  -37.1513
      1642         1         1   -5.8027   21.0564  -37.4493
      1643         1         1   -6.4212   21.8296  -36.7713
      1644         1         1   -6.5316   21.8928  -35.5781
      1645         1         1   -6.9110   22.7958  -34.8849
      1646         1         1   -7.2237   23.9162  -35.1796
      1647         1         1   -6.5673   24.8006  -35.6561
      1648         1         1   -6.1524   25.8094  -35.1558
      1649         1         1   -5.1355   26.4119  -35.3629
      1650         1         1   -4.0116   26.0097  -35.4860
      1651         1         1   -3.4334   25.6220  -36.4634
      1652         1         1   -2.3166   25.8480  -36.8398
      1653         1         1   -1.6791   25.3342  -37.7171
      1654         1         1   -1.8467   24.2891  -38.2824
      1655         1         1   -2.0934   24.0662  -39.4355
      1656         1         1   -1.8496   23.1000  -40.1041
      1657         1         1   -2.5891   22.3710  -40.7054
      1658         1         1   -2.5083   21.1924  -40.9160
      1659         1         1   -1.6184   20.5558  -41.4087
      1660         1         1   -1.5527   20.0237  -42.4823
      1661         1         1   -0.8080   20.2284  -43.4007
      1662         1         1    0.1191   19.5805  -43.8017
      1663         1         1    1.1752   19.3420  -43.2842
      1664         1         1    1.9079   20.0584  -42.6598
      1665         1         1    2.7329   20.8411  -43.0428
      1666         1         1    2.6841   21.6368  -43.9398
      1667         1         1    1.8424   22.4497  -44.2054
      1668         1         1    1.9413   23.5117  -44.7554
      1669         1         1    1.9855   24.6186  -44.2940
      1670         1         1    2.4153   25.6347  -44.7659
      1671         1         1    2.4465   26.7445  -44.3103
      1672         1         1    1.9272   27.1886  -43.3239
      1673         1         1    1.4715   26.6215  -42.3696
      1674         1         1    1.8344   25.6168  -41.8229
      1675         1         1    2.4552   24.6848  -42.2539
      1676         1         1    3.4431   24.1526  -41.8287
      1677         1         1    4.4910   23.9265  -42.3681
      1678         1         1    5.4847   24.5958  -42.4352
      1679         1         1    6.1348   24.9186  -43.3908
      1680         1         1    6.9731   24.3090  -43.9955
      1681         1         1    7.6011   23.3374  -43.6769
      1682         1         1    8.7442   23.2384  -43.3253
      1683         1         1    9.1997   22.9603  -42.2505
      1684         1         1    9.7095   21.9435  -41.8680
      1685         1         1    9.2872   21.1001  -41.1261
      1686         1         1    9.1695   19.9172  -41.2896
      1687         1         1    8.1796   19.2426  -41.3604
      1688         1         1    8.0609   18.0498  -41.4165
      1689         1         1    8.0356   17.2345  -40.5363
      1690         1         1    7.3084   16.2934  -40.3768
      1691         1         1    6.2921   15.9987  -40.9427
      1692         1         1    5.8812   14.9233  -41.2813
      1693         1         1    4.7594   14.5615  -41.5063
      1694         1         1    4.1860   13.5653  -41.1618
      1695         1         1    4.6135   12.4659  -40.9414
      1696         1         1    4.1493   11.5744  -40.2858
      1697         1         1    4.3041   11.3078  -39.1261
      1698         1         1    3.5083   11.2769  -38.2284
      1699         1         1    3.2150   12.1211  -37.4276
      1700         1         1    3.0431   12.0348  -36.2431
      1701         1         1    2.0234   12.0110  -35.6109
      1702         1         1    1.0599   12.7235  -35.6733
      1703         1         1    0.9424   13.8237  -36.1379
      1704         1         1    1.7710   14.6670  -36.3438
      1705         1         1    2.8869   14.5640  -36.7727
      1706         1         1    3.3287   14.8504  -37.8510
      1707         1         1    4.4449   15.1519  -38.1725
      1708         1         1    4.9376   15.2362  -39.2634
      1709         1         1    4.4168   15.3374  -40.3398
      1710         1         1    4.9070   15.3659  -41.4347
      1711         1         1    6.0592   15.3130  -41.7661
      1712         1         1    7.0546   15.2909  -41.0963
      1713         1         1    7.7185   16.1953  -40.6703
      1714         1         1    8.8941   16.4085  -40.7811
      1715         1         1    9.8189   15.6439  -40.7983
      1716         1         1    9.8322   14.4518  -40.9348
      1717         1         1    9.8312   13.5804  -40.1098
      1718         1         1   10.6924   12.8003  -39.8101
      1719         1         1   11.7212   12.9763  -39.2182
      1720         1         1   12.1368   12.4544  -38.2207
      1721         1         1   12.6152   11.3655  -38.0614
      1722         1         1   13.0731   10.5989  -38.8631
      1723         1         1   13.7563    9.6262  -38.6980
      1724         1         1   14.3281    9.2425  -37.7153
      1725         1         1   15.3680    8.6533  -37.6080
      1726         1         1   15.7189    7.8502  -36.7884
      1727         1         1   15.3751    7.7114  -35.6471
      1728         1         1   16.0300    7.6816  -34.6420
      1729         1         1   17.2136    7.8050  -34.4881
      1730         1         1   17.8292    8.2429  -33.5558
      1731         1         1   17.4387    8.7894  -32.5614
      1732         1         1   16.4512    8.5913  -31.9090
      1733         1         1   16.1143    7.6167  -31.2952
      1734         1         1   15.0698    7.3637  -30.7614
      1735         1         1   14.4200    8.0138  -29.9899
      1736         1         1   14.1356    7.7952  -28.8448
      1737         1         1   14.1611    6.7675  -28.2259
      1738         1         1   14.9647    5.8764  -28.2423
      1739         1         1   14.7995    4.6879  -28.2339
      1740         1         1   14.6304    3.9388  -27.3118
      1741         1         1   13.6291    3.3988  -26.9297
      1742         1         1   13.4911    2.4532  -26.2039
      1743         1         1   13.3462    2.4087  -25.0135
      1744         1         1   12.5375    2.9528  -24.3136
      1745         1         1   11.6256    2.4909  -23.6850
      1746         1         1   11.0904    2.8961  -22.6903
      1747         1         1    9.9338    2.8714  -22.3716
      1748         1         1    8.9454    2.8776  -23.0521
      1749         1         1    7.7886    2.8788  -22.7329
      1750         1         1    7.0993    3.7759  -22.3331
      1751         1         1    7.2173    4.4637  -21.3568
      1752         1         1    7.1981    5.6586  -21.2476
      1753         1         1    8.1025    6.4473  -21.2391
      1754         1         1    8.9386    6.6538  -20.4035
      1755         1         1    8.8389    7.1617  -19.3209
      1756         1         1    7.8720    7.5960  -18.7583
      1757         1         1    7.1636    8.5215  -19.0442
      1758         1         1    7.4206    9.6898  -19.1383
      1759         1         1    7.1569   10.4701  -20.0110
      1760         1         1    6.1014   10.9438  -20.3298
      1761         1         1    5.4458   10.7717  -21.3200
      1762         1         1    5.7744   10.7789  -22.4741
      1763         1         1    5.6925   11.6509  -23.2944
      1764         1         1    6.2305   11.7595  -24.3615
      1765         1         1    7.2206   11.2294  -24.7842
      1766         1         1    7.3472   10.4126  -25.6542
      1767         1         1    7.4613   10.5592  -26.8397
      1768         1         1    8.4418   10.5256  -27.5307
      1769         1         1    9.3439   11.3108  -27.6290
      1770         1         1   10.4570   11.1586  -28.0508
      1771         1         1   10.9149   10.2729  -28.7186
      1772         1         1   10.9943   10.1676  -29.9113
      1773         1         1   10.1300   10.1479  -30.7436
      1774         1         1   10.2099   10.1875  -31.9403
      1775         1         1   10.1108    9.3073  -32.7499
      1776         1         1   10.8597    8.9783  -33.6279
      1777         1         1   11.9070    8.3953  -33.5709
      1778         1         1   12.7352    8.2116  -34.4196
      1779         1         1   12.6136    8.1218  -35.6100
      1780         1         1   13.4487    8.0173  -36.4654
      1781         1         1   13.5695    8.6088  -37.5025
      1782         1         1   14.1867    8.3177  -38.4896
      1783         1         1   13.7980    8.0665  -39.5968
      1784         1         1   13.3090    7.0615  -40.0335
      1785         1         1   13.0641    6.0216  -39.4869
      1786         1         1   12.0240    5.4330  -39.3782
      1787         1         1   10.9108    5.8547  -39.2271
      1788         1         1   10.3409    6.7482  -39.7900
      1789         1         1    9.1660    6.9403  -39.9409
      1790         1         1    8.4992    6.9000  -40.9377
      1791         1         1    8.8337    6.8895  -42.0901
      1792         1         1    8.8028    7.7645  -42.9107
      1793         1         1    8.8452    8.9556  -42.7708
      1794         1         1    8.2028    9.8184  -43.3026
      1795         1         1    7.0198    9.8966  -43.4883
      1796         1         1    6.3806    9.7028  -44.4852
      1797         1         1    5.9220   10.4842  -45.2720
      1798         1         1    5.6577   11.6472  -45.1399
      1799         1         1    5.4954   12.2932  -44.1417
      1800         1         1    4.5192   12.4218  -43.4558
      1801         1         1    4.4168   12.4746  -42.2613
      1802         1         1    3.4354   12.4992  -41.5713
      1803         1         1    3.3329   12.5272  -40.3760
      1804         1         1    4.1592   12.7532  -39.5356
      1805         1         1    5.1920   12.1905  -39.2979
      1806         1         1    6.3110   12.6208  -39.2449
      1807         1         1    6.9899   13.1133  -40.1031
      1808         1         1    6.7220   13.3772  -41.2427
      1809         1         1    6.8300   14.4116  -41.8412
      1810         1         1    6.0007   15.0603  -42.4169
      1811         1         1    5.5054   14.8959  -43.4975
      1812         1         1    4.3522   14.9141  -43.8288
      1813         1         1    3.5420   14.0293  -43.8524
      1814         1         1    3.5094   12.9962  -43.2428
      1815         1         1    2.6814   12.5736  -42.4839
      1816         1         1    1.9026   13.1618  -41.7858
      1817         1         1    2.0738   14.1030  -41.0613
      1818         1         1    1.9053   14.2065  -39.8777
      1819         1         1    2.7039   14.2132  -38.9821
      1820         1         1    3.2866   15.1312  -38.4744
      1821         1         1    4.4526   15.4134  -38.4989
      1822         1         1    5.2069   15.4980  -39.4283
      1823         1         1    5.1227   16.1474  -40.4339
      1824         1         1    5.9523   16.8038  -41.0004
      1825         1         1    6.1826   17.9797  -40.9354
      1826         1         1    5.4346   18.9053  -40.7812
      1827         1         1    5.3796   19.7140  -39.8963
      1828         1         1    4.4268   20.2276  -39.3783
      1829         1         1    4.2500   20.5509  -38.2363
      1830         1         1    3.6145   20.0138  -37.3716
      1831         1         1    2.4573   19.6972  -37.3478
      1832         1         1    1.7182   19.4058  -38.2471
      1833         1         1    0.5190   19.4075  -38.2920
      1834         1         1   -0.2548   18.4903  -38.2871
      1835         1         1   -0.1793   17.4198  -37.7502
      1836         1         1    0.0736   16.3412  -38.2114
      1837         1         1    0.1902   15.9993  -39.3557
      1838         1         1   -0.6371   15.6107  -40.1333
      1839         1         1   -1.7446   15.1925  -39.9369
      1840         1         1   -2.1867   14.0852  -40.0728
      1841         1         1   -1.6171   13.0396  -40.2216
      1842         1         1   -0.8349   12.4782  -39.5053
      1843         1         1    0.1908   12.8726  -39.0233
      1844         1         1    0.8125   12.4570  -38.0848
      1845         1         1    0.8346   12.8340  -36.9458
      1846         1         1    1.7491   12.8975  -36.1715
      1847         1         1    1.7520   12.8309  -34.9733
      1848         1         1    1.0868   12.1568  -34.2363
      1849         1         1    1.3323   11.7424  -33.1372
      1850         1         1    1.1327   10.6605  -32.6580
      1851         1         1    1.1308   10.3137  -31.5092
      1852         1         1    2.0182    9.8661  -30.8367
      1853         1         1    3.1388   10.2632  -30.6739
      1854         1         1    4.1732    9.6568  -30.6259
      1855         1         1    4.3894    8.4863  -30.7783
      1856         1         1    5.1209    7.9307  -31.5504
      1857         1         1    5.6627    8.3477  -32.5366
      1858         1         1    5.2153    8.5692  -33.6278
      1859         1         1    5.1766    9.5929  -34.2528
      1860         1         1    5.1935   10.7308  -33.8720
      1861         1         1    4.4843   11.6533  -34.1651
      1862         1         1    4.7655   12.7901  -34.4269
      1863         1         1    5.6245   13.2278  -35.1415
      1864         1         1    6.5717   12.6800  -35.6343
      1865         1         1    7.6084   12.3353  -35.1380
      1866         1         1    7.8735   12.0952  -33.9925
      1867         1         1    8.9397   12.0126  -33.4481
      1868         1         1   10.0421   11.9416  -33.9167
      1869         1         1   10.3900   11.8618  -35.0624
      1870         1         1   10.4476   10.9068  -35.7867
      1871         1         1   10.4235    9.7362  -35.5238
      1872         1         1   11.3116    9.0022  -35.1881
      1873         1         1   12.5003    9.1620  -35.2247
      1874         1         1   13.2511    9.1577  -36.1608
      1875         1         1   14.4508    9.1554  -36.1879
      1876         1         1   15.2247   10.0725  -36.1805
      1877         1         1   15.6519   10.7292  -37.0895
      1878         1         1   15.0680   11.3420  -37.9401
      1879         1         1   15.4931   12.0518  -38.8092
      1880         1         1   15.7240   11.8077  -39.9612
      1881         1         1   15.9519   10.7584  -40.4971
      1882         1         1   15.4309   10.2498  -41.4509
      1883         1         1   14.3951   10.5132  -41.9965
      1884         1         1   13.9266   11.5783  -42.2902
      1885         1         1   13.5686   12.4837  -41.5887
      1886         1         1   13.5251   13.6620  -41.8117
      1887         1         1   13.4885   14.5903  -41.0522
      1888         1         1   13.4977   15.7697  -41.2738
      1889         1         1   13.4978   16.3584  -42.3195
      1890         1         1   14.1434   17.3069  -42.6710
      1891         1         1   14.7269   17.5044  -43.7008
      1892         1         1   15.9025   17.6207  -43.9117
      1893         1         1   16.7644   16.7870  -43.9582
      1894         1         1   17.7649   16.7474  -44.6195
      1895         1         1   18.6144   17.5788  -44.7845
      1896         1         1   18.5117   18.7488  -45.0305
      1897         1         1   17.6162   19.3515  -45.5547
      1898         1         1   16.8105   20.1036  -45.0802
      1899         1         1   15.8836   19.8820  -44.3510
      1900         1         1   14.7075   20.0426  -44.5270
      1901         1         1   13.8166   20.1565  -43.7312
      1902         1         1   13.8508   20.1761  -42.5319
      1903         1         1   14.7914   20.1940  -41.7868
      1904         1         1   15.6128   21.0488  -41.6013
      1905         1         1   16.2559   21.6853  -42.3895
      1906         1         1   17.2290   21.3764  -43.0200
      1907         1         1   17.3183   20.7985  -44.0679
      1908         1         1   17.1345   19.6418  -44.3294
      1909         1         1   16.7864   18.7366  -43.6227
      1910         1         1   16.2569   18.7577  -42.5461
      1911         1         1   16.7409   18.7692  -41.4481
      1912         1         1   17.8930   18.7747  -41.1125
      1913         1         1   18.8112   18.1029  -41.4943
      1914         1         1   19.9288   18.0093  -41.0675
      1915         1         1   20.8494   18.7757  -41.1402
      1916         1         1   22.0303   18.5710  -41.0819
      1917         1         1   22.7869   18.6751  -40.1563
      1918         2         2   23.0868   17.8777  -39.3112
      1919         2         2   -5.0312   31.0584  -24.5262
      1920         1         1   -5.1529   31.6441  -23.4859
      1921         1         1   -6.0103   32.4008  -23.1221
      1922         1         1   -6.9825   32.1991  -22.4483
      1923         1         1   -8.0960   31.8910  -22.7727
      1924         1         1   -9.0473   32.5805  -23.0169
      1925         1         1   -9.9603   32.3961  -23.7735
      1926         1         1  -10.1882   31.4651  -24.4956
      1927         1         1   -9.4351   30.7717  -25.1218
      1928         1         1   -8.4734   30.1526  -24.7588
      1929         1         1   -8.3669   28.9936  -24.4665
      1930         1         1   -8.3853   28.4644  -23.3897
      1931         1         1   -8.6551   28.9173  -22.3117
      1932         1         1   -7.9553   29.4735  -21.5111
      1933         1         1   -8.0929   29.6064  -20.3264
      1934         1         1   -9.0932   29.7233  -19.6740
      1935         1         1  -10.2427   29.7318  -20.0184
      1936         1         1  -11.2399   29.5235  -19.3842
      1937         1         1  -12.0523   28.6466  -19.4893
      1938         1         1  -12.2407   27.6825  -18.8002
      1939         1         1  -11.9579   27.4885  -17.6503
      1940         1         1  -11.7103   26.4628  -17.0788
      1941         1         1  -10.6675   25.8830  -16.9508
      1942         1         1   -9.7444   25.7783  -17.7103
      1943         1         1   -8.5668   25.7118  -17.4892
      1944         1         1   -7.8539   24.7521  -17.3862
      1945         1         1   -6.9779   24.5224  -16.5988
      1946         1         1   -6.2081   25.2696  -16.0611
      1947         1         1   -5.9796   26.4280  -16.2754
      1948         1         1   -5.1357   27.1462  -15.8151
      1949         1         1   -5.2142   28.2789  -15.4267
      1950         1         1   -6.1406   29.0411  -15.4525
      1951         1         1   -6.1526   30.2394  -15.5168
      1952         1         1   -7.0769   31.0043  -15.4931
      1953         1         1   -8.2494   30.7937  -15.3487
      1954         1         1   -9.1123   30.6380  -16.1680
      1955         1         1   -9.2473   29.7767  -16.9925
      1956         1         1  -10.0232   28.8622  -17.0334
      1957         1         1  -11.2229   28.8685  -17.0574
      1958         1         1  -11.9893   29.7913  -17.0911
      1959         1         1  -12.2557   30.5408  -17.9896
      1960         1         1  -13.0868   31.4041  -18.0538
      1961         1         1  -13.4688   32.1715  -17.2141
      1962         1         1  -12.8444   32.8293  -16.4283
      1963         1         1  -12.6151   34.0071  -16.4179
      1964         1         1  -13.2214   34.9158  -16.9146
      1965         1         1  -12.8509   36.0160  -17.2185
      1966         1         1  -13.1408   37.0838  -16.7538
      1967         1         1  -13.3915   38.1215  -17.3017
      1968         1         1  -13.2973   38.4258  -18.4587
      1969         1         1  -12.4141   38.9961  -19.0372
      1970         1         1  -12.2000   39.0949  -20.2138
      1971         1         1  -11.8900   40.0548  -20.8639
      1972         1         1  -12.5487   40.9940  -21.2159
      1973         1         1  -12.3876   41.7485  -22.1350
      1974         1         1  -12.1818   42.9308  -22.1360
      1975         1         1  -12.2549   43.7261  -23.0316
      1976         1         1  -12.2551   43.5532  -24.2191
      1977         1         1  -12.2551   44.3514  -25.1152
      1978         1         1  -11.8492   45.4803  -25.1431
      1979         1         1  -12.4525   46.5176  -25.1423
      1980         1         1  -12.8078   47.2030  -24.2236
      1981         1         1  -13.4819   46.9268  -23.2700
      1982         1         1  -13.9795   47.6407  -22.4438
      1983         1         1  -13.4873   48.1766  -21.4895
      1984         1         1  -13.0220   49.2769  -21.3770
      1985         1         1  -12.4588   49.9630  -22.1846
      1986         1         1  -12.8469   50.9293  -22.7811
      1987         1         1  -12.9949   51.1009  -23.9595
      1988         1         1  -13.4943   50.3890  -24.7863
      1989         1         1  -14.6092   49.9505  -24.8553
      1990         1         1  -15.6403   50.5023  -25.1241
      1991         1         1  -15.9460   51.1360  -26.0962
      1992         1         1  -15.7944   52.3018  -26.3366
      1993         1         1  -15.8097   53.2498  -25.6010
      1994         1         1  -16.6495   53.6095  -24.8230
      1995         1         1  -16.7438   54.6363  -24.2091
      1996         1         1  -16.4517   54.8852  -23.0721
      1997         1         1  -15.3829   55.1343  -22.5867
      1998         1         1  -14.3328   54.5644  -22.6986
      1999         1         1  -13.2306   55.0050  -22.8751
      2000         1         1  -12.6648   55.2823  -23.8964
      2001         1         1  -12.7033   54.7474  -24.9698
      2002         1         1  -13.4652   53.9232  -25.3945
      2003         1         1  -14.0967   53.0841  -24.8139
      2004         1         1  -13.9550   52.6385  -23.7088
      2005         1         1  -14.7666   52.4367  -22.8482
      2006         1         1  -14.7461   51.6580  -21.9354
      2007         1         1  -14.0474   51.6302  -20.9602
      2008         1         1  -14.0052   50.8338  -20.0635
      2009         1         1  -13.3835   50.8593  -19.0374
      2010         1         1  -12.3013   50.4096  -18.7794
      2011         1         1  -11.2629   50.9717  -18.5657
      2012         1         1  -10.4981   51.4960  -19.3275
      2013         1         1  -10.0144   52.5938  -19.3020
      2014         1         1   -9.6986   53.2766  -18.3671
      2015         1         1   -9.6966   53.0252  -17.1937
      2016         1         1   -9.6940   53.7621  -16.2466
      2017         1         1   -9.9697   53.5449  -15.0990
      2018         1         1  -10.1650   52.5033  -14.5361
      2019         4         4   -9.5551   51.9822  -13.6437
      2020         1         1   -9.8374   51.0314  -12.9682
      2021         1         1   -9.1631   50.0990  -12.6276
      2022         1         1   -8.0137   50.0623  -12.2846
      2023         1         1   -7.2657   50.9551  -11.9957
      2024         1         1   -6.1074   51.1101  -12.2683
      2025         1         1   -5.2351   50.3000  -12.4199
      2026         1         1   -4.8103   49.8024  -13.4258
      2027         1         1   -4.9493   48.6904  -13.8551
      2028         1         1   -4.9643   47.6374  -13.2798
      2029         1         1   -5.8193   46.7968  -13.2310
      2030         1         1   -6.4269   46.3678  -12.2893
      2031         1         1   -6.2803   46.5756  -11.1166
      2032         1         1   -7.0974   46.7606  -10.2575
      2033         1         1   -7.2771   47.7180   -9.5567
      2034         1         1   -7.6899   47.7845   -8.4319
      2035         1         1   -7.0939   47.8993   -7.3967
      2036         1         1   -7.3301   47.4369   -6.3148
      2037         1         1   -7.4360   46.2920   -5.9712
      2038         1         1   -8.3219   45.7437   -5.3759
      2039         1         1   -8.3521   44.6582   -4.8651
      2040         1         1   -8.3936   43.5695   -5.3681
      2041         1         1   -8.3606   43.2521   -6.5249
      2042         1         1   -9.2130   42.7680   -7.2169
      2043         1         1  -10.3316   42.4315   -6.9419
      2044         1         1  -10.7195   41.5030   -6.2880
      2045         1         1  -11.8127   41.2695   -5.8519
      2046         1         1  -12.4788   41.8869   -5.0676
      2047         1         1  -13.5404   42.4270   -5.2136
      2048         1         1  -13.8034   43.5912   -5.3384
      2049         1         1  -14.8630   44.1297   -5.5034
      2050         1         1  -15.8587   43.7264   -6.0382
      2051         1         1  -16.3679   44.0588   -7.0727
      2052         1         1  -17.5077   44.3454   -7.3147
      2053         1         1  -18.4588   44.4099   -6.5858
      2054         1         1  -19.6299   44.4380   -6.8458
      2055         1         1  -20.2902   43.6916   -7.5142
      2056         1         1  -19.9529   42.9098   -8.3598
      2057         1         1  -18.8565   42.5322   -8.6686
      2058         1         1  -18.3373   42.4704   -9.7487
      2059         1         1  -17.5020   43.1747  -10.2449
      2060         1         1  -16.9771   43.1083  -11.3220
      2061         1         1  -15.8159   43.0156  -11.6102
      2062         1         1  -14.8443   43.0058  -10.9060
      2063         1         1  -14.6444   43.5572   -9.8591
      2064         1         1  -14.4659   44.7197   -9.6209
      2065         1         1  -15.2547   45.5810   -9.3453
      2066         1         1  -15.0840   46.7552   -9.1662
      2067         1         1  -15.2520   47.4180   -8.1800
      2068         1         1  -16.1861   47.4594   -7.4279
      2069         1         1  -17.3637   47.4377   -7.6579
      2070         1         1  -17.9453   47.4470   -8.7075
      2071         1         1  -17.9440   46.6422   -9.5976
      2072         1         1  -17.0336   46.0286  -10.0820
      2073         1         1  -15.9335   46.3953  -10.3906
      2074         1         1  -15.2253   47.2217   -9.8852
      2075         1         1  -15.4727   48.3450   -9.5429
      2076         1         1  -15.6848   48.7893   -8.4485
      2077         1         1  -16.6392   48.6565   -7.7334
      2078         1         1  -17.5768   49.3838   -7.5548
      2079         1         1  -17.6528   50.5788   -7.6344
      2080         1         1  -16.7860   51.4019   -7.7401
      2081         1         1  -16.8114   52.5817   -7.5223
      2082         1         1  -15.9108   53.3698   -7.4347
      2083         1         1  -15.6124   54.1038   -6.5334
      2084         1         1  -16.3094   54.6843   -5.7479
      2085         1         1  -17.4612   54.5081   -5.4607
      2086         1         1  -18.4496   55.0561   -5.8640
      2087         1         1  -19.5299   54.6042   -6.1266
      2088         1         1  -20.5945   55.1510   -6.2145
      2089         1         1  -21.5738   55.0482   -5.5286
      2090         1         1  -22.0327   55.8068   -4.7200
      2091         1         1  -22.1269   57.0027   -4.7501
      2092         1         1  -22.6239   57.7579   -3.9610
      2093         1         1  -22.8122   57.6291   -2.7829
      2094         1         1  -22.8822   58.4575   -1.9175
      2095         1         1  -22.5811   59.6190   -1.9347
      2096         1         1  -23.2436   60.5916   -1.6999
      2097         1         1  -23.3816   61.2026   -0.6764
      2098         1         1  -24.3449   61.7698   -0.2400
      2099         1         1  -24.6539   62.9275   -0.3045
      2100         1         1  -25.7318   63.4454   -0.2048
      2101         1         1  -26.5662   63.3323    0.6502
      2102         1         1  -27.3565   62.4507    0.8454
      2103         1         1  -28.4472   62.2743    0.3770
      2104         1         1  -29.3958   63.0078    0.3323
      2105         1         1  -30.1517   63.3457    1.2009
      2106         1         1  -30.7038   62.6908    2.0414
      2107         1         1  -30.3200   61.7271    2.6445
      2108         1         1  -29.5896   60.8402    2.2980
      2109         1         1  -29.8316   59.6886    2.0628
      2110         1         1  -29.6834   59.0598    1.0515
      2111         1         1  -30.3409   58.1656    0.5954
      2112         1         1  -30.9524   58.1055   -0.4354
      2113         1         1  -31.5968   57.2055   -0.8990
      2114         1         1  -31.5283   56.0243   -0.6989
      2115         1         1  -32.4016   55.2158   -0.5449
      2116         1         1  -32.6881   54.5638    0.4209
      2117         1         1  -32.6819   54.8622    1.5832
      2118         1         1  -32.3403   54.2259    2.5415
      2119         1         1  -32.8879   53.3145    3.0979
      2120         1         1  -32.5766   52.7178    4.0914
      2121         1         1  -32.3813   53.1210    5.2046
      2122         1         1  -33.1280   53.1937    6.1412
      2123         1         1  -33.1693   52.5416    7.1477
      2124         1         1  -33.9707   52.5507    8.0408
      2125         1         1  -35.1511   52.3358    8.0208
      2126         1         1  -35.8753   51.9236    8.8843
      2127         1         1  -35.6608   51.1285    9.7571
      2128         1         1  -35.9720   51.1517   10.9158
      2129         1         1  -36.5851   50.3513   11.5665
      2130         1         1  -36.3352   49.2039   11.8138
      2131         1         1  -37.0464   48.3315   12.2297
      2132         1         1  -36.7763   47.3599   12.8801
      2133         1         1  -36.2829   46.3189   12.5440
      2134         1         1  -35.8390   45.4246   13.2098
      2135         1         1  -35.2697   44.4226   12.8754
      2136         1         1  -35.3373   43.8020   11.8506
      2137         1         1  -36.2666   43.2239   11.3584
      2138         1         1  -36.5727   43.0959   10.2052
      2139         1         1  -37.6403   42.8571    9.7120
      2140         1         1  -38.6648   42.5003   10.2248
      2141         1         1  -39.5564   43.1479   10.6998
      2142         1         1  -39.6016   44.3156   10.9727
      2143         1         1  -38.7129   45.0934   11.1856
      2144         1         1  -38.6139   45.9397   12.0305
      2145         1         1  -38.8638   47.1124   11.9812
      2146         1         1  -38.2581   48.0094   11.4630
      2147         1         1  -38.6015   49.1332   11.2198
      2148         1         1  -38.0534   50.1751   11.4524
      2149         1         1  -37.1975   50.7506   10.8390
      2150         1         1  -36.0198   50.5317   10.7671
      2151         1         1  -35.4357   49.6047   10.2778
      2152         1         1  -35.7597   48.8738    9.3829
      2153         1         1  -35.9854   47.6952    9.3923
      2154         1         1  -37.0330   47.1100    9.3984
      2155         1         1  -37.6006   46.5528   10.2969
      2156         1         1  -37.3824   46.5712   11.4768
      2157         1         1  -38.1452   46.6134   12.4021
      2158         1         1  -37.9268   46.6401   13.5818
      2159         1         1  -38.0209   47.5454   14.3638
      2160         1         1  -37.5943   48.6654   14.3028
      2161         1         1  -36.4638   49.0565   14.2083
      2162         1         1  -35.7841   49.6508   14.9987
      2163         1         1  -35.3222   49.2886   16.0454
      2164         1         1  -35.6444   49.5645   17.1679
      2165         1         1  -35.6817   48.8775   18.1511
      2166         1         1  -36.5509   48.1560   18.5559
      2167         1         1  -36.9244   47.0921   18.1454
      2168         1         1  -37.9155   46.8063   17.5322
      2169         1         1  -38.1512   45.8479   16.8495
      2170         1         1  -38.1166   44.6796   17.1212
      2171         1         1  -37.1887   43.9190   17.1411
      2172         1         1  -36.0093   44.1404   17.1439
      2173         1         1  -35.2498   44.2663   18.0644
      2174         1         1  -35.3174   43.8408   19.1844
      2175         1         1  -36.2384   43.8354   19.9537
      2176         1         1  -36.9868   42.9472   20.2553
      2177         1         1  -38.1820   42.8827   20.1700
      2178         1         1  -38.9964   43.7574   20.0623
      2179         1         1  -40.0646   43.7542   19.5156
      2180         1         1  -40.7033   44.6644   19.0643
      2181         1         1  -40.4255   45.4477   18.1987
      2182         1         1  -40.0381   45.2555   17.0793
      2183         1         1  -40.6554   45.0029   16.0817
      2184         1         1  -40.5138   44.1110   15.2915
      2185         1         1  -39.8144   44.0458   14.3186
      2186         1         1  -39.9263   44.5810   13.2504
      2187         1         1  -39.0854   45.0174   12.5139
      2188         1         1  -38.2772   45.8859   12.6940
      2189         1         1  -37.5835   46.4697   11.9078
      2190         1         1  -37.5139   47.6421   11.6618
      2191         1         1  -37.4511   48.5838   12.4029
      2192         1         1  -37.4358   48.6224   13.6022
      2193         1         1  -38.3419   48.5759   14.3875
      2194         1         1  -38.8692   49.4556   15.0105
      2195         1         1  -39.3894   49.4310   16.0915
      2196         1         1  -40.5444   49.2998   16.3894
      2197         1         1  -41.5271   49.3296   15.7012
      2198         1         1  -41.7924   48.7116   14.7074
      2199         1         1  -41.1803   48.6004   13.6813
      2200         1         1  -40.2893   49.2708   13.2376
      2201         1         1  -39.2268   49.5569   13.7163
      2202         1         1  -38.1425   49.0775   13.5307
      2203         1         1  -37.3700   48.5914   14.3098
      2204         1         1  -37.5541   47.7809   15.1753
      2205         1         1  -37.1115   47.7276   16.2895
      2206         1         1  -37.6049   48.0574   17.3325
      2207         1         1  -38.7275   47.9189   17.7332
      2208         1         1  -39.1537   47.9324   18.8548
      2209         1         1  -40.2867   47.9223   19.2500
      2210         1         1  -40.7181   47.7214   20.3517
      2211         1         1  -40.2902   47.0293   21.2336
      2212         1         1  -39.2253   47.0537   21.7862
      2213         1         1  -38.1174   47.0795   21.3259
      2214         1         1  -37.6709   47.7348   20.4252
      2215         1         1  -37.9437   47.7276   19.2566
      2216         1         1  -37.7743   46.8745   18.4298
      2217         1         1  -37.7275   46.9575   17.2336
      2218         1         1  -36.7829   46.9257   16.4942
      2219         1         1  -35.8196   46.2101   16.5031
      2220         1         1  -34.8901   46.1578   15.7460
      2221         1         1  -33.9599   45.4003   15.7171
      2222         1         1  -32.7819   45.6222   15.7722
      2223         1         1  -31.8829   45.1889   15.1056
      2224         1         1  -31.8573   44.2463   14.3635
      2225         1         1  -32.6341   43.9134   13.5116
      2226         1         1  -33.8078   43.6753   13.5877
      2227         1         1  -34.3747   42.7359   14.0737
      2228         1         1  -33.9338   41.7924   14.6698
      2229         1         1  -33.7660   40.6606   14.3080
      2230         1         1  -32.7799   40.1239   13.8843
      2231         1         1  -31.8601   39.6247   14.4715
      2232         1         1  -31.7026   39.4427   15.6471
      2233         1         1  -31.7182   38.4227   16.2791
      2234         1         1  -32.1182   38.2093   17.3901
      2235         1         1  -33.2374   38.0376   17.7877
      2236         1         1  -34.2019   38.7471   17.7084
      2237         1         1  -34.9812   38.8923   16.8075
      2238         1         1  -36.1785   38.9710   16.8279
      2239         1         1  -36.9108   39.7415   16.2712
      2240         1         1  -37.9540   40.2124   16.6317
      2241         1         1  -38.5042   41.2223   16.2893
      2242         1         1  -38.8015   42.1938   16.9279
      2243         1         1  -38.4786   43.3406   16.7838
      2244         1         1  -39.1551   44.3181   16.6200
      2245         1         1  -40.3461   44.4515   16.6810
      2246         1         1  -41.0054   45.2040   17.3436
      2247         1         1  -40.8132   46.3543   17.6263
      2248         1         1  -40.9563   46.9265   18.6713
      2249         1         1  -40.9732   48.1021   18.9115
      2250         1         1  -41.8660   48.7944   19.3159
      2251         1         1  -42.8731   49.1522   18.7702
      2252         1         1  -43.5690   50.1064   18.9829
      2253         1         1  -44.4346   50.5955   18.3109
      2254         1         1  -45.4751   50.1309   17.9348
      2255         1         1  -46.5854   50.5832   17.9856
      2256         1         1  -47.6357   50.0319   18.1671
      2257         1         1  -48.0851   49.0413   17.6603
      2258         1         1  -47.5668   48.2478   16.9243
      2259         1         1  -46.4174   47.9150   16.8343
      2260         1         1  -45.9341   46.8184   16.7723
      2261         1         1  -44.7897   46.4862   16.6309
      2262         1         1  -44.3185   45.3970   16.4531
      2263         1         1  -44.2823   44.7246   15.4599
      2264         1         1  -44.9396   44.7915   14.4582
      2265         1         1  -46.1065   45.0325   14.3154
      2266         1         1  -46.9351   45.3434   15.1258
      2267         1         1  -48.1293   45.4029   15.0247
      2268         1         1  -48.8538   46.3588   14.9852
      2269         1         1  -50.0290   46.4273   14.7524
      2270         1         1  -50.6002   46.6228   13.7154
      2271         1         1  -51.7658   46.8097   13.4996
      2272         1         1  -52.5553   46.1404   12.8924
      2273         1         1  -53.6193   45.7026   13.2333
      2274         1         1  -54.5475   45.3278   12.5715
      2275         1         1  -55.0547   44.2428   12.4978
      2276         1         1  -55.8999   43.7378   13.1838
      2277         1         1  -56.4014   42.6498   13.1150
      2278         1         1  -57.5391   42.3118   13.2922
      2279         1         1  -58.5135   42.4975   12.6168
      2280         1         1  -58.6091   42.6885   11.4360
      2281         1         1  -58.9709   41.9505   10.5616
      2282         1         1  -59.5901   42.1849    9.5608
      2283         1         1  -59.2077   42.5578    8.4862
      2284         1         1  -59.5556   43.4981    7.8269
      2285         1         1  -59.4196   44.6735    8.0268
      2286         1         1  -58.4366   45.2987    8.3146
      2287         1         1  -57.9993   46.3108    7.8407
      2288         1         1  -58.2536   47.4553    8.0962
      2289         1         1  -58.1110   48.4444    7.4319
      2290         1         1  -57.1222   48.8979    6.9252
      2291         1         1  -56.8862   50.0158    6.5585
      2292         1         1  -56.3111   50.4013    5.5783
      2293         1         1  -56.7143   50.5597    4.4592
      2294         1         1  -57.1885   49.7695    3.6906
      2295         1         1  -58.1465   49.8686    2.9749
      2296         1         1  -59.1841   50.4457    3.1497
      2297         1         1  -60.0923   50.1928    3.8921
      2298         1         1  -60.1107   49.5265    4.8900
      2299         1         1  -60.1398   49.8621    6.0417
      2300         1         1  -60.8698   50.6315    6.6031
      2301         2         2  -61.7505   50.4243    7.3914
      2302         2         2   16.6509  -19.7471   -1.1256
      2303         1         1   16.2998  -20.6791   -1.7950
      2304         1         1   16.8097  -21.7545   -1.9488
      2305         1         1   17.9330  -22.0384   -2.2612
      2306         1         1   18.9053  -22.2053   -1.5779
      2307         1         1   19.7804  -23.0215   -1.6672
      2308         1         1   19.7179  -24.2194   -1.7010
      2309         1         1   20.5415  -25.0436   -1.4140
      2310         1         1   21.7059  -24.9133   -1.1545
      2311         1         1   22.4209  -25.5804   -0.4590
      2312         1         1   23.5824  -25.8548   -0.5847
      2313         1         1   24.3222  -25.6736   -1.5119
      2314         1         1   25.5028  -25.4589   -1.5268
      2315         1         1   26.0977  -24.4167   -1.5274
      2316         1         1   25.6823  -23.2909   -1.5370
      2317         1         1   25.0862  -22.6955   -2.3914
      2318         1         1   24.9992  -21.5157   -2.5924
      2319         1         1   24.9858  -20.9080   -3.6271
      2320         1         1   25.0944  -21.3024   -4.7552
      2321         1         1   24.5260  -20.9537   -5.7528
      2322         1         1   24.2905  -21.5624   -6.7598
      2323         1         1   23.5419  -22.4810   -6.9491
      2324         1         1   22.5263  -22.7782   -6.3831
      2325         1         1   21.8519  -23.7664   -6.4758
      2326         1         1   21.9557  -24.8263   -5.9226
      2327         1         1   21.3954  -25.2463   -4.9481
      2328         1         1   20.9394  -24.6584   -4.0066
      2329         1         1   21.4851  -24.2229   -3.0306
      2330         1         1   21.3466  -24.5135   -1.8746
      2331         1         1   22.0814  -25.1071   -1.1346
      2332         1         1   22.1073  -25.1403    0.0646
      2333         1         1   21.6639  -25.9570    0.8238
      2334         1         1   21.0038  -25.8111    1.8152
      2335         1         1   19.8297  -25.9838    1.9930
      2336         1         1   19.2367  -26.9728    2.3250
      2337         1         1   18.3566  -27.1118    3.1288
      2338         1         1   17.6414  -28.0531    3.3352
      2339         1         1   17.6579  -28.8534    4.2292
      2340         1         1   18.5704  -29.2293    4.9117
      2341         1         1   18.9930  -30.3377    5.0930
      2342         1         1   19.4688  -31.1189    4.3162
      2343         1         1   19.5055  -31.0897    3.1172
      2344         1         1   18.6378  -30.8485    2.3241
      2345         1         1   18.7006  -30.6879    1.1366
      2346         1         1   18.7059  -31.4943    0.2479
      2347         1         1   19.2528  -31.4626   -0.8197
      2348         1         1   18.7873  -31.4687   -1.9258
      2349         1         1   18.0492  -32.2576   -2.4481
      2350         1         1   17.6449  -33.3157   -2.0518
      2351         1         1   17.6953  -34.4010   -2.5613
      2352         1         1   17.1144  -35.4129   -2.2809
      2353         1         1   16.2755  -36.0157   -2.8915
      2354         1         1   15.6665  -37.0059   -2.5939
      2355         1         1   14.6262  -37.1252   -2.0079
      2356         1         1   14.1121  -36.4085   -1.1942
      2357         1         1   14.4332  -35.3161   -0.8155
      2358         1         1   13.8042  -34.4939   -0.2085
      2359         1         1   13.2851  -33.4820   -0.5913
      2360         1         1   12.1290  -33.1605   -0.5928
      2361         1         1   11.5197  -32.4748   -1.3665
      2362         1         1   11.8280  -31.4393   -1.8886
      2363         1         1   11.1386  -30.5521   -2.3100
      2364         1         1   10.2550  -29.9409   -1.7754
      2365         1         1   10.3084  -29.0541   -0.9688
      2366         1         1   11.0896  -28.1488   -0.8677
      2367         1         1   11.8940  -27.9158   -0.0082
      2368         1         1   12.0948  -28.4768    1.0334
      2369         1         1   12.1686  -28.0345    2.1465
      2370         1         1   11.4329  -27.2878    2.7306
      2371         1         1   11.5287  -26.1081    2.9287
      2372         1         1   11.5596  -25.1950    2.1507
      2373         1         1   12.4973  -24.6505    1.6367
      2374         1         1   12.7982  -24.5613    0.4784
      2375         1         1   13.4034  -23.7000   -0.0976
      2376         1         1   14.3010  -23.7851   -0.8895
      2377         1         1   14.3902  -24.4464   -1.8868
      2378         1         1   13.7848  -24.3701   -2.9201
      2379         1         1   12.6023  -24.3320   -3.1207
      2380         1         1   11.6989  -24.8292   -2.5068
      2381         1         1   10.7692  -25.4813   -2.8945
      2382         1         1    9.7870  -25.8482   -2.3108
      2383         1         1    8.9594  -26.6581   -2.6257
      2384         1         1    7.7849  -26.5219   -2.8302
      2385         1         1    7.2005  -26.2986   -3.8543
      2386         1         1    7.5683  -26.4047   -4.9916
      2387         1         1    7.8969  -25.5603   -5.7784
      2388         1         1    7.3360  -24.5517   -6.1073
      2389         1         1    6.2365  -24.1559   -5.8343
      2390         1         1    5.3046  -24.7377   -5.3515
      2391         1         1    5.2540  -25.4451   -4.3835
      2392         1         1    4.3493  -26.1103   -3.9602
      2393         1         1    3.3687  -25.7816   -3.3516
      2394         1         1    3.2478  -25.0074   -2.4428
      2395         1         1    2.2627  -24.6548   -1.8552
      2396         1         1    2.1281  -24.3030   -0.7158
      2397         1         1    1.1911  -24.4246    0.0239
      2398         1         1    1.1280  -24.3024    1.2160
      2399         1         1    1.9861  -24.4037    2.0487
      2400         4         4    2.0168  -24.0001    3.1784
      2401         1         1    2.0380  -24.6059    4.2140
      2402         1         1    1.1684  -24.7851    5.0213
      2403         1         1    0.2856  -24.0553    5.3795
      2404         1         1   -0.8319  -24.3118    5.7333
      2405         1         1   -1.3276  -25.3662    6.0208
      2406         1         1   -0.8098  -26.4163    6.2840
      2407         1         1    0.3464  -26.6831    6.4632
      2408         1         1    0.9715  -26.7593    7.4847
      2409         1         1    2.1579  -26.7739    7.6642
      2410         1         1    2.9032  -25.8843    7.9692
      2411         1         1    3.9100  -25.5046    7.4379
      2412         1         1    4.7788  -24.7884    7.8529
      2413         1         1    4.7622  -23.6120    8.0889
      2414         1         1    5.6584  -22.8722    8.3882
      2415         1         1    5.9973  -22.4667    9.4656
      2416         1         1    5.3518  -22.2896   10.4615
      2417         1         1    4.1683  -22.1460   10.5989
      2418         1         1    3.4279  -21.3353   10.1146
      2419         1         1    3.3504  -20.9387    8.9847
      2420         1         1    2.8226  -19.9539    8.5469
      2421         1         1    1.6809  -19.5920    8.6221
      2422         1         1    0.7563  -19.7967    7.8851
      2423         1         1    0.6637  -19.6345    6.6998
      2424         1         1    0.6301  -20.4401    5.8110
      2425         1         1    1.1750  -21.5048    5.7134
      2426         1         1    0.9165  -22.4425    5.0107
      2427         1         1    0.6575  -22.4811    3.8396
      2428         1         1    0.6445  -23.4119    3.0823
      2429         1         1    0.7832  -23.4393    1.8907
      2430         1         1   -0.0404  -23.4611    1.0182
      2431         1         1   -0.4870  -24.3885    0.4014
      2432         1         1   -0.6125  -25.5386    0.7202
      2433         1         1   -0.4849  -26.0604    1.7933
      2434         1         1   -0.4549  -25.5733    2.8896
      2435         1         1   -0.5397  -26.0934    3.9677
      2436         1         1    0.2784  -26.7080    4.5946
      2437         1         1    0.9949  -27.6084    4.2542
      2438         1         1    1.6002  -27.7682    3.2304
      2439         1         1    2.2316  -26.9846    2.5768
      2440         1         1    3.3988  -26.9758    2.2980
      2441         1         1    4.0838  -27.8357    1.8169
      2442         1         1    5.0413  -27.7482    1.0989
      2443         1         1    5.1051  -27.6796   -0.0974
      2444         1         1    6.0632  -27.6689   -0.8198
      2445         1         1    6.3316  -28.3697   -1.7563
      2446         1         1    5.8688  -29.4262   -2.0872
      2447         1         1    4.7448  -29.7148   -2.3927
      2448         1         1    3.7152  -29.1349   -2.1837
      2449         1         1    2.5836  -29.5319   -2.2260
      2450         1         1    1.9277  -30.0843   -1.3865
      2451         1         1    0.8096  -30.5166   -1.4414
      2452         1         1    0.0597  -30.8312   -0.5590
      2453         1         1   -0.9943  -31.4027   -0.6090
      2454         1         1   -1.8466  -31.3775   -1.4533
      2455         1         1   -1.7484  -31.3782   -2.6493
      2456         1         1   -2.5954  -31.4814   -3.4931
      2457         1         1   -2.5207  -31.3414   -4.6826
      2458         1         1   -2.4324  -30.3400   -5.3378
      2459         1         1   -2.4514  -29.1898   -4.9959
      2460         1         1   -2.4333  -28.7114   -3.8956
      2461         1         1   -3.2972  -28.6542   -3.0646
      2462         1         1   -4.4903  -28.6366   -3.1917
      2463         1         1   -5.2389  -27.7080   -3.3229
      2464         1         1   -5.3748  -26.7250   -2.6481
      2465         1         1   -4.6899  -26.2976   -1.7603
      2466         1         1   -4.2896  -25.1838   -1.5621
      2467         1         1   -3.7605  -24.7150   -0.5924
      2468         1         1   -4.0554  -23.7499    0.0570
      2469         1         1   -4.2284  -22.6129   -0.2853
      2470         1         1   -5.2145  -21.9314   -0.2288
      2471         1         1   -5.8574  -21.5816    0.7222
      2472         1         1   -5.5181  -21.4005    1.8588
      2473         1         1   -5.4171  -20.3792    2.4807
      2474         1         1   -6.1343  -19.4174    2.5069
      2475         1         1   -6.8482  -18.9637    1.6558
      2476         1         1   -7.5786  -18.0121    1.6876
      2477         1         1   -8.4547  -17.6862    0.9352
      2478         1         1   -8.6175  -16.6572    0.3397
      2479         1         1   -9.6082  -16.2064   -0.1657
      2480         2         2  -10.3630  -15.3632    0.2334
      2481         2         2   -0.5496   20.4131  -21.0773
      2482         1         1    0.3589   20.3052  -21.8538
      2483         1         1    1.4313   19.7839  -21.7192
      2484         1         1    2.2410   19.4603  -22.5437
      2485         1         1    3.1783   20.0664  -22.9843
      2486         1         1    4.2434   19.6683  -23.3680
      2487         1         1    4.5073   18.8946  -24.2465
      2488         1         1    3.9848   17.8557  -24.5427
      2489         1         1    2.9598   17.6475  -25.1309
      2490         1         1    2.1685   16.7535  -25.0100
      2491         1         1    2.0630   15.7280  -25.6241
      2492         1         1    2.4556   14.6255  -25.3586
      2493         1         1    2.9560   14.2062  -24.3518
      2494         1         1    3.8678   13.4401  -24.2043
      2495         1         1    3.9457   12.4552  -23.5231
      2496         1         1    3.9714   12.3430  -22.3286
      2497         1         1    3.0728   12.3509  -21.5333
      2498         1         1    1.8860   12.3630  -21.7099
      2499         1         1    1.2579   12.3737  -22.7323
      2500         1         1    0.0710   12.3818  -22.9089
      2501         1         1   -0.7300   13.2572  -22.7299
      2502         1         1   -0.7612   14.3754  -23.1643
      2503         1         1   -0.7992   14.7614  -24.2999
      2504         1         1    0.0914   15.0938  -25.0323
      2505         1         1    0.6212   14.4926  -25.9255
      2506         1         1    1.0792   14.8928  -26.9600
      2507         1         1    1.9176   15.7274  -27.1611
      2508         1         1    2.8077   16.1132  -26.4548
      2509         1         1    3.6783   15.4973  -25.9045
      2510         1         1    4.7855   15.2248  -26.2782
      2511         1         1    5.2815   14.1565  -26.5077
      2512         1         1    5.8377   13.3896  -25.7711
      2513         1         1    6.1602   12.2472  -25.9467
      2514         1         1    6.7918   11.7520  -26.8387
      2515         1         1    6.4701   11.5065  -27.9684
      2516         1         1    6.0215   12.2267  -28.8170
      2517         1         1    6.3617   13.3269  -29.1544
      2518         1         1    6.6132   14.2944  -28.4907
      2519         1         1    6.1520   14.6523  -27.4423
      2520         1         1    5.1365   14.3240  -26.8936
      2521         1         1    4.0235   14.7583  -27.0058
      2522         1         1    3.6012   15.6235  -27.7221
      2523         1         1    2.4889   16.0603  -27.8317
      2524         1         1    1.7169   15.9850  -28.7473
      2525         1         1    1.2546   16.8489  -29.4401
      2526         1         1    0.9500   17.9770  -29.1668
      2527         1         1    0.1260   18.6953  -29.6618
      2528         1         1   -0.7290   19.3600  -29.1448
      2529         1         1   -0.6385   20.2343  -28.3278
      2530         1         1   -0.5102   21.4182  -28.4755
      2531         1         1    0.4847   22.0764  -28.6056
      2532         1         1    0.7241   22.9707  -29.3691
      2533         1         1    1.7404   23.2409  -29.9471
      2534         1         1    2.8721   23.2635  -29.5487
      2535         1         1    3.7554   22.4631  -29.6878
      2536         1         1    4.7167   22.2478  -29.0026
      2537         1         1    4.9578   21.3200  -28.2807
      2538         1         1    6.0126   20.8863  -27.9075
      2539         1         1    6.3658   20.5551  -26.8095
      2540         1         1    5.7172   20.1996  -25.8646
      2541         1         1    4.5315   20.0523  -25.7538
      2542         1         1    3.6600   20.8689  -25.6369
      2543         1         1    2.9009   21.3101  -26.4549
      2544         1         1    2.7030   22.4448  -26.7915
      2545         1         1    3.1528   23.0655  -27.7147
      2546         1         1    4.1622   22.8948  -28.3408
      2547         1         1    5.2577   22.5776  -27.9675
      2548         1         1    5.6019   22.0472  -26.9476
      2549         1         1    6.6335   22.1369  -26.3412
      2550         1         1    7.6946   21.6134  -26.5416
      2551         1         1    8.5921   21.3729  -25.7823
      2552         1         1    8.5638   21.1164  -24.6104
      2553         1         1    8.5742   21.8485  -23.6596
      2554         1         1    7.9912   22.8808  -23.4741
      2555         1         1    7.2773   23.2119  -22.5682
      2556         1         1    6.3837   24.0125  -22.5428
      2557         1         1    6.4203   25.2065  -22.4291
      2558         1         1    7.3459   25.9306  -22.1864
      2559         1         1    7.4252   27.1268  -22.2416
      2560         1         1    6.5593   27.9560  -22.2943
      2561         1         1    5.3665   27.8261  -22.3135
      2562         1         1    4.5226   28.3466  -21.6376
      2563         1         1    3.9861   29.4132  -21.7587
      2564         1         1    4.4625   30.5111  -21.8464
      2565         1         1    4.0002   31.5184  -22.3064
      2566         1         1    2.9211   31.7215  -22.7905
      2567         1         1    2.5825   31.7384  -23.9416
      2568         1         1    1.6877   31.1579  -24.4914
      2569         1         1    0.8788   31.5583  -25.2823
      2570         1         1   -0.2851   31.2904  -25.3986
      2571         1         1   -0.8100   30.2955  -25.8165
      2572         1         1   -0.3390   29.3664  -26.4123
      2573         1         1   -0.6361   28.9027  -27.4785
      2574         1         1   -1.6956   28.5076  -27.8800
      2575         1         1   -2.6565   28.1233  -27.2726
      2576         1         1   -3.6858   28.6861  -27.0201
      2577         1         1   -4.3820   28.6208  -26.0449
      2578         1         1   -5.5177   28.2505  -25.9308
      2579         1         1   -6.4426   28.3530  -26.6885
      2580         1         1   -7.2524   29.2311  -26.8035
      2581         1         1   -7.2109   30.2388  -27.4538
      2582         1         1   -7.1910   30.3888  -28.6442
      2583         1         1   -7.1922   31.3969  -29.2951
      2584         1         1   -7.7559   31.6508  -30.3236
      2585         1         1   -8.9274   31.6441  -30.5837
      2586         1         1   -9.5379   30.9828  -31.3774
      2587         1         1  -10.4259   31.2954  -32.1216
      2588         1         1  -10.4142   31.4625  -33.3098
      2589         1         1  -10.3958   32.4798  -33.9460
      2590         1         1  -10.3167   33.6191  -33.5775
      2591         1         1   -9.9663   34.0658  -32.5203
      2592         1         1   -9.5362   35.1519  -32.2457
      2593         1         1  -10.0932   36.2138  -32.2012
      2594         1         1  -10.4375   36.9426  -33.0902
      2595         1         1  -11.5387   37.2689  -33.4380
      2596         1         1  -12.4906   36.5946  -33.7194
      2597         1         1  -12.5928   35.6930  -34.5047
      2598         1         1  -11.7437   35.0794  -35.0900
      2599         1         1  -11.4434   35.0937  -36.2517
      2600         1         1  -10.3605   35.1012  -36.7688
      2601         1         1   -9.9997   35.6045  -37.7967
      2602         1         1   -9.5669   35.0969  -38.7942
      2603         1         1  -10.1455   34.6049  -39.7233
      2604         1         1  -10.4110   35.0659  -40.7989
      2605         1         1  -10.8733   34.5377  -41.7722
      2606         1         1  -11.6105   34.9761  -42.6115
      2607         1         1  -12.1438   34.4249  -43.5344
      2608         1         1  -13.1875   34.6627  -44.0768
      2609         1         1  -13.9737   33.9202  -44.5968
      2610         1         1  -13.9211   32.7327  -44.7618
      2611         1         1  -14.7885   31.9058  -44.7001
      2612         1         1  -15.9812   32.0376  -44.6912
      2613         1         1  -16.6956   32.5451  -43.8713
      2614         1         1  -16.5612   33.5673  -43.2574
      2615         1         1  -17.2994   34.1013  -42.4765
      2616         1         1  -18.4359   33.8446  -42.1894
      2617         1         1  -18.9212   33.5754  -41.1255
      2618         1         1  -19.1155   34.2715  -40.1675
      2619         1         1  -20.0521   34.9724  -39.9001
      2620         1         1  -20.9728   34.7792  -39.1550
      2621         1         1  -21.7348   35.5577  -38.6518
      2622         1         1  -21.5778   36.3002  -37.7223
      2623         1         1  -22.3870   36.8831  -37.0549
      2624         1         1  -23.4141   37.4139  -37.3763
      2625         1         1  -24.5340   36.9829  -37.3909
      2626         1         1  -25.5843   37.5632  -37.3907
      2627         1         1  -26.3131   37.8404  -38.3028
      2628         1         1  -26.0949   37.8738  -39.4823
      2629         1         1  -25.0511   37.8706  -40.0745
      2630         1         1  -24.5838   38.6873  -40.8192
      2631         1         1  -24.7432   38.8365  -41.9992
      2632         1         1  -24.2653   38.2395  -42.9240
      2633         1         1  -24.2048   37.0593  -43.1323
      2634         1         1  -24.6891   36.1430  -42.5274
      2635         1         1  -25.4854   35.3187  -42.8828
      2636         1         1  -25.7390   34.2408  -42.4202
      2637         1         1  -26.7539   33.8318  -41.9277
      2638         1         1  -27.7530   33.4190  -42.4488
      2639         1         1  -28.6861   34.0162  -42.9100
      2640         1         1  -28.8879   34.3833  -44.0345
      2641         1         1  -29.8674   34.2718  -44.7186
      2642         1         1  -30.9071   33.7166  -44.4933
      2643         1         1  -31.8524   34.0799  -43.8494
      2644         1         1  -32.3956   33.5592  -42.9147
      2645         1         1  -31.9430   32.8616  -42.0495
      2646         1         1  -31.8410   31.6671  -41.9955
      2647         1         1  -32.6888   30.8241  -41.8923
      2648         1         1  -33.0242   29.9684  -42.6637
      2649         1         1  -32.6784   29.7712  -43.7958
      2650         1         1  -31.5832   29.8044  -44.2851
      2651         1         1  -31.2534   29.8136  -45.4388
      2652         1         1  -30.1579   29.8000  -45.9284
      2653         1         1  -29.1414   29.3006  -45.5318
      2654         1         1  -28.0979   29.1217  -46.0965
      2655         1         1  -27.5327   28.0985  -46.3679
      2656         1         1  -26.3780   27.7975  -46.2409
      2657         1         1  -25.7858   26.8285  -46.6287
      2658         1         1  -24.6248   26.6904  -46.8987
      2659         1         1  -23.6809   26.5137  -46.1791
      2660         1         1  -23.5648   25.8039  -45.2185
      2661         1         1  -23.4301   26.0883  -44.0605
      2662         1         1  -24.2517   26.2029  -43.1933
      2663         1         1  -24.7406   27.1908  -42.7191
      2664         1         1  -25.7912   27.7210  -42.9539
      2665         1         1  -26.8806   27.2414  -43.1067
      2666         1         1  -27.2226   26.2959  -43.7618
      2667         1         1  -28.3224   25.9264  -44.0679
      2668         1         1  -28.7459   24.8154  -44.2306
      2669         1         1  -29.6064   24.4175  -44.9663
      2670         1         1  -29.9930   24.8604  -46.0124
      2671         1         1  -29.5046   24.7938  -47.1064
      2672         1         1  -28.8697   25.6072  -47.7190
      2673         1         1  -28.7379   25.7512  -48.9031
      2674         1         1  -28.5266   24.9387  -49.7605
      2675         1         1  -27.6469   24.1280  -49.8556
      2676         1         1  -26.4734   24.2822  -50.0535
      2677         1         1  -25.5591   24.3258  -49.2775
      2678         1         1  -25.5663   24.3863  -48.0790
      2679         1         1  -25.5377   25.3423  -47.3543
      2680         1         1  -25.5267   26.5124  -47.6204
      2681         1         1  -26.3506   27.3593  -47.4107
      2682         1         1  -27.0062   28.0055  -48.1805
      2683         1         1  -26.8491   28.2000  -49.3542
      2684         1         1  -26.1523   27.6264  -50.1450
      2685         1         1  -25.7933   27.9588  -51.2407
      2686         1         1  -25.8570   27.3711  -52.2851
      2687         1         1  -25.8909   27.7938  -53.4076
      2688         1         1  -25.9088   27.2056  -54.4535
      2689         1         1  -25.0282   27.0127  -55.2456
      2690         1         1  -23.8402   27.1286  -55.1223
      2691         1         1  -22.9890   26.2886  -55.0238
      2692         1         1  -22.0056   26.1049  -55.6866
      2693         1         1  -21.3151   26.8890  -56.2768
      2694         1         1  -21.5771   27.9795  -56.7036
      2695         1         1  -20.8569   28.8213  -57.1649
      2696         1         1  -21.1185   29.7661  -57.8569
      2697         1         1  -21.0630   29.8882  -59.0494
      2698         1         1  -20.1094   29.9523  -59.7750
      2699         1         1  -20.0533   30.0146  -60.9721
      2700         1         1  -19.0998   30.0801  -61.6976
      2701         1         1  -17.9442   29.8435  -61.4768
      2702         1         1  -17.0011   30.5836  -61.4249
      2703         1         1  -16.9602   31.7829  -61.4274
      2704         1         1  -16.3244   32.5320  -62.1163
      2705         1         1  -16.6092   33.6161  -62.5446
      2706         1         1  -16.9885   34.5982  -61.9687
      2707         1         1  -18.0245   35.1963  -62.0629
      2708         1         1  -18.9152   35.0766  -62.8581
      2709         1         1  -19.8629   34.3404  -62.8504
      2710         1         1  -20.6576   34.0963  -63.7158
      2711         1         1  -20.6450   34.3880  -64.8797
      2712         1         1  -20.0993   33.8513  -65.8040
      2713         1         1  -19.0528   34.1032  -66.3343
      2714         1         1  -18.1051   34.7124  -65.9211
      2715         1         1  -18.0073   35.8657  -65.6044
      2716         1         1  -17.3515   36.7461  -66.0890
      2717         1         1  -16.3510   36.6895  -66.7492
      2718         1         1  -16.1850   36.9019  -67.9185
      2719         1         1  -16.9704   36.8827  -68.8255
      2720         1         1  -18.1702   36.8704  -68.8074
      2721         1         1  -18.9559   36.8771  -69.7144
      2722         1         1  -19.6312   35.9894  -70.1570
      2723         1         1  -19.5937   34.8097  -69.9405
      2724         1         1  -19.5638   34.2170  -68.8975
      2725         1         1  -18.6310   33.7632  -68.2942
      2726         1         1  -18.4658   32.6644  -67.8412
      2727         1         1  -18.8989   32.1705  -66.8369
      2728         1         1  -18.4038   32.0754  -65.7480
      2729         1         1  -18.9183   32.0722  -64.6639
      2730         1         1  -19.8483   31.4348  -64.2529
      2731         1         1  -20.0726   30.2586  -64.3312
      2732         1         1  -20.0239   29.5252  -65.2798
      2733         1         1  -20.6765   28.5515  -65.5368
      2734         1         1  -20.4139   27.6071  -66.2290
      2735         1         1  -20.9980   26.5686  -66.3715
      2736         1         1  -22.0326   26.3358  -66.9331
      2737         1         1  -22.3304   25.4257  -67.6564
      2738         1         1  -22.2421   24.2416  -67.4833
      2739         1         1  -22.1379   23.6163  -66.4644
      2740         1         1  -21.8065   23.9759  -65.3686
      2741         1         1  -22.4571   24.4668  -64.4878
      2742         1         1  -22.2647   24.4834  -63.3035
      2743         1         1  -21.5573   23.7895  -62.6267
      2744         1         1  -21.6186   22.6125  -62.4010
      2745         1         1  -22.5658   21.9266  -62.1320
      2746         1         1  -23.6762   21.9312  -62.5871
      2747         1         1  -24.7388   21.9345  -62.0295
      2748         1         1  -24.9952   21.9331  -60.8573
      2749         1         1  -26.0578   21.9336  -60.2997
      2750         1         1  -26.6612   22.8368  -59.7896
      2751         1         1  -26.5324   24.0226  -59.9212
      2752         1         1  -27.3621   24.8784  -60.0591
      2753         1         1  -27.5889   25.8485  -59.3902
      2754         1         1  -28.4470   26.6798  -59.5021
      2755         1         1  -29.5772   26.6815  -59.0988
      2756         1         1  -30.3794   25.7905  -59.0467
      2757         1         1  -31.5779   25.8325  -59.0049
      2758         1         1  -32.3796   25.8905  -59.8959
      2759         1         1  -33.5776   25.9467  -59.8537
      2760         1         1  -34.4005   25.1472  -60.2053
      2761         1         1  -34.2722   24.1331  -60.8339
      2762         1         1  -34.7233   23.0392  -60.6345
      2763         1         1  -34.5740   22.0191  -61.2486
      2764         1         1  -34.3732   21.8451  -62.4188
      2765         1         1  -35.1245   21.9255  -63.3511
      2766         1         1  -35.5645   21.0663  -64.0639
      2767         1         1  -35.2574   20.7593  -65.1826
      2768         1         1  -34.2689   20.2138  -65.5893
      2769         1         1  -34.0532   19.0488  -65.7796
      2770         1         1  -33.1219   18.5137  -66.3147
      2771         1         1  -32.3834   17.6604  -65.9068
      2772         1         1  -32.2195   16.5345  -66.2884
      2773         1         1  -32.0366   16.1144  -67.3975
      2774         1         1  -32.8261   15.7517  -68.2253
      2775         1         1  -32.6705   15.5265  -69.3937
      2776         1         1  -32.4841   14.4855  -69.9608
      2777         1         1  -32.3190   13.3832  -69.5163
      2778         1         1  -32.3092   13.0036  -68.3780
      2779         1         1  -31.6681   12.1308  -67.8610
      2780         1         1  -31.9988   11.3023  -67.0583
      2781         1         1  -33.0683   10.7906  -66.8733
      2782         1         1  -33.5528    9.8130  -67.3729
      2783         1         1  -34.6903    9.5870  -67.6812
      2784         1         1  -35.6295    9.2847  -66.9981
      2785         1         1  -36.4270    8.3979  -67.1312
      2786         1         1  -37.4637    8.2002  -66.5601
      2787         1         1  -38.5257    8.7464  -66.6773
      2788         1         1  -39.6274    8.2798  -66.7701
      2789         1         1  -40.1032    7.5889  -67.6281
      2790         1         1  -41.2319    7.5257  -68.0307
      2791         1         1  -41.6458    7.3780  -69.1473
      2792         1         1  -41.9269    6.3729  -69.7396
      2793         1         1  -42.8972    6.1087  -70.3944
      2794         1         1  -44.0297    6.4900  -70.2845
      2795         1         1  -44.4766    7.4108  -69.6581
      2796         1         1  -43.9387    8.4069  -69.2601
      2797         1         1  -43.4026    8.6273  -68.2093
      2798         1         1  -42.2904    9.0126  -67.9762
      2799         1         1  -41.2558    8.4060  -67.9371
      2800         1         1  -40.6743    7.8152  -68.8048
      2801         1         1  -40.1760    6.7236  -68.7949
      2802         1         1  -39.2369    6.3095  -68.1731
      2803         1         1  -39.1848    5.4574  -67.3298
      2804         1         1  -39.0216    5.5533  -66.1448
      2805         1         1  -39.0994    4.7198  -65.2851
      2806         1         1  -40.0562    4.1262  -64.8701
      2807         1         1  -41.1952    4.1378  -65.2477
      2808         1         1  -42.1180    4.8194  -64.8959
      2809         1         1  -42.3035    5.3908  -63.8571
      2810         4         4  -42.9974    5.0916  -62.9249
      2811         1         1  -44.1541    5.3325  -62.7152
      2812         1         1  -44.6560    6.2364  -62.1060
      2813         1         1  -45.5796    6.2317  -61.3399
      2814         1         1  -45.7371    5.6116  -60.3246
      2815         1         1  -45.1771    4.6278  -59.9265
      2816         1         1  -44.3153    3.9692  -60.4399
      2817         1         1  -44.2455    2.7826  -60.6044
      2818         1         1  -43.6729    2.1531  -61.4504
      2819         1         1  -44.0814    1.6979  -62.4829
      2820         1         1  -45.1004    1.9222  -63.0756
      2821         1         1  -45.5279    1.4374  -64.0866
      2822         1         1  -44.9916    1.2634  -65.1459
      2823         1         1  -45.3035    0.5529  -66.0613
      2824         1         1  -45.2892    0.7650  -67.2424
      2825         1         1  -46.1718    0.6855  -68.0515
      2826         1         1  -46.1238    0.7044  -69.2504
      2827         1         1  -47.0110    0.7102  -70.0583
      2828         1         1  -47.6722    1.6222  -70.4719
      2829         1         1  -47.3307    2.6699  -70.9468
      2830         1         1  -47.8905    3.3778  -71.7377
      2831         1         1  -47.8922    4.5737  -71.8371
      2832         1         1  -47.1963    5.3934  -71.3044
      2833         1         1  -46.1732    5.8972  -71.6778
      2834         1         1  -45.0466    5.4875  -71.6241
      2835         1         1  -44.2310    5.3558  -72.4944
      2836         1         1  -44.2485    4.6559  -73.4690
      2837         1         1  -44.8225    4.8007  -74.5128
      2838         1         1  -45.9677    4.5859  -74.8000
      2839         1         1  -46.8530    5.3510  -75.0665
      2840         1         1  -47.8514    5.6185  -74.4568
      2841         1         1  -48.4501    6.6551  -74.3732
      2842         1         1  -48.0619    7.7832  -74.5027
      2843         1         1  -48.5184    8.8097  -74.0809
      2844         1         1  -48.2702    9.4070  -73.0701
      2845         1         1  -47.3226    9.3253  -72.3384
      2846         1         1  -47.2722    9.3130  -71.1395
      2847         1         1  -47.7745   10.0517  -70.3383
      2848         1         1  -47.5783   11.2179  -70.1346
      2849         1         1  -46.6016   11.7743  -69.7147
      2850         1         1  -46.1208   12.8290  -70.0252
      2851         1         1  -44.9851   13.1112  -70.2909
      2852         1         1  -44.4651   13.2971  -71.3563
      2853         1         1  -44.9503   13.3544  -72.4524
      2854         1         1  -44.6898   14.0763  -73.3749
      2855         1         1  -43.9001   14.9766  -73.4513
      2856         1         1  -42.7086   14.9483  -73.5909
      2857         1         1  -41.9516   14.0174  -73.5746
      2858         1         1  -42.1776   12.8390  -73.5574
      2859         1         1  -42.4016   12.0828  -74.4618
      2860         1         1  -42.8034   10.9523  -74.4411
      2861         1         1  -42.1968    9.9186  -74.3812
      2862         1         1  -41.0655    9.6685  -74.6936
      2863         1         1  -40.6282    9.2251  -75.7194
      2864         1         1  -40.3753    8.0926  -76.0249
      2865         1         1  -39.4392    7.4034  -75.7267
      2866         1         1  -39.1168    6.9593  -74.6595
      2867         1         1  -39.0128    7.5052  -73.5959
      2868         1         1  -39.4704    8.5472  -73.2152
      2869         1         1  -39.5365    9.6095  -73.7694
      2870         1         1  -38.7943   10.1108  -74.5681
      2871         1         1  -37.6538   10.4634  -74.4464
      2872         1         1  -36.6455    9.9779  -74.8795
      2873         1         1  -36.3675    8.8283  -75.0819
      2874         1         1  -35.5581    8.3497  -75.8274
      2875         1         1  -35.6860    7.9496  -76.9515
      2876         1         1  -34.9203    7.3391  -77.6452
      2877         1         1  -34.4726    6.2336  -77.5132
      2878         1         1  -34.3963    5.3326  -78.3022
      2879         1         1  -34.3495    5.3584  -79.5010
      2880         1         1  -35.2364    5.4246  -80.3067
      2881         1         1  -36.1566    6.1912  -80.3802
      2882         1         1  -36.8839    6.4376  -81.3023
      2883         1         1  -37.1704    7.4918  -81.7990
      2884         1         1  -38.1842    8.1296  -81.7251
      2885         1         1  -38.5630    9.0562  -82.3870
      2886         1         1  -38.1625   10.1864  -82.4332
      2887         1         1  -37.4764   10.7291  -83.2547
      2888         1         1  -36.8548   11.7532  -83.1863
      2889         1         1  -37.2405   12.8887  -83.1423
      2890         1         1  -37.5891   13.5495  -82.2032
      2891         1         1  -38.6926   13.8246  -81.8202
      2892         1         1  -39.0602   14.7081  -81.0961
      2893         1         1  -39.2237   14.7140  -79.9073
      2894         1         1  -39.3271   13.7989  -79.1380
      2895         1         1  -39.3997   13.8021  -77.9402
      2896         1         1  -39.3677   14.7196  -77.1675
      2897         1         1  -40.0358   14.9321  -76.1936
      2898         1         1  -40.5945   15.9353  -75.8448
      2899         1         1  -41.7540   16.1290  -75.6039
      2900         1         1  -42.6674   15.3540  -75.5326
      2901         1         1  -43.8092   15.5344  -75.2108
      2902         1         1  -44.3580   15.3268  -74.1640
      2903         1         1  -44.2115   15.8569  -73.0974
      2904         1         1  -44.1456   17.0218  -72.8171
      2905         1         1  -44.9409   17.7281  -72.2615
      2906         1         1  -46.0014   18.1429  -72.6400
      2907         1         1  -46.2922   19.2127  -73.0992
      2908         1         1  -45.6707   19.9337  -73.8299
      2909         1         1  -44.6116   20.4731  -73.6643
      2910         1         1  -44.3577   21.6267  -73.4531
      2911         1         1  -45.0925   22.5606  -73.2857
      2912         1         1  -44.9720   23.5195  -72.5744
      2913         1         1  -44.2262   23.7086  -71.6535
      2914         1         1  -44.0261   23.0452  -70.6738
      2915         1         1  -43.8966   21.8577  -70.5590
      2916         1         1  -42.9124   21.2060  -70.3431
      2917         1         1  -42.3280   21.0085  -69.3138
      2918         1         1  -41.9742   19.9771  -68.8128
      2919         1         1  -40.9113   19.4219  -68.8579
      2920         1         1  -39.9226   19.5933  -68.1998
      2921         1         1  -38.8834   18.9933  -68.1977
      2922         1         1  -37.7557   19.4031  -68.2191
      2923         1         1  -36.7804   18.9514  -68.7529
      2924         1         1  -36.1266   17.9843  -68.4750
      2925         1         1  -36.3240   17.1280  -67.6579
      2926         1         1  -37.3544   16.7378  -67.1825
      2927         1         1  -38.2189   17.3431  -66.6112
      2928         1         1  -38.7520   17.1194  -65.5596
      2929         1         1  -38.6541   17.6892  -64.5081
      2930         1         1  -37.9658   18.6215  -64.1967
      2931         1         1  -36.9898   19.0724  -64.7297
      2932         1         1  -36.6045   18.9558  -65.8602
      2933         1         1  -37.1365   18.4480  -66.8084
      2934         1         1  -36.6865   17.7146  -67.6448
      2935         1         1  -35.7708   17.8785  -68.4030
      2936         1         1  -35.4615   17.2611  -69.3844
      2937         1         1  -34.5637   17.4430  -70.1595
      2938         1         1  -34.2333   16.8057  -71.1211
      2939         1         1  -33.6180   17.1413  -72.0952
      2940         1         1  -32.4354   17.2673  -72.2555
      2941         1         1  -31.7645   18.2611  -72.3024
      2942         1         1  -31.2898   18.8278  -73.2477
      2943         1         1  -31.1259   20.0006  -73.4420
      2944         1         1  -31.6131   20.7214  -74.2685
      2945         1         1  -31.3422   21.8531  -74.5617
      2946         1         1  -30.7473   22.2831  -75.5111
      2947         1         1  -31.1223   23.0013  -76.3962
      2948         1         1  -31.8539   22.7713  -77.3192
      2949         1         1  -32.7253   21.9535  -77.4281
      2950         1         1  -32.7539   20.9363  -78.0642
      2951         1         1  -32.9150   20.7663  -79.2411
      2952         1         1  -32.1416   20.3955  -80.0803
      2953         1         1  -32.1984   19.4517  -80.8192
      2954         1         1  -32.2972   19.4121  -82.0145
      2955         1         1  -31.6231   18.8404  -82.8261
      2956         1         1  -31.8594   18.5663  -83.9702
      2957         1         1  -32.8374   18.0720  -84.4593
      2958         1         1  -33.4388   18.3721  -85.4534
      2959         1         1  -33.1320   18.2509  -86.6072
      2960         1         1  -33.0433   19.0770  -87.4731
      2961         1         1  -32.1259   19.3353  -88.2022
      2962         1         1  -30.9761   19.5629  -87.9450
      2963         1         1  -30.3983   19.5251  -86.8940
      2964         1         1  -29.2226   19.5691  -86.6577
      2965         1         1  -28.3691   20.2765  -87.1170
      2966         1         1  -27.3221   20.6275  -86.6472
      2967         1         1  -26.9879   21.6983  -86.2209
      2968         1         1  -27.6545   22.6093  -85.8140
      2969         1         1  -27.3566   23.7543  -85.6134
      2970         1         1  -28.0267   24.7480  -85.6729
      2971         1         1  -27.6956   25.9001  -85.7267
      2972         1         1  -26.5997   26.3890  -85.7248
      2973         1         1  -25.5205   25.8642  -85.7188
      2974         1         1  -24.4316   26.3406  -85.5532
      2975         1         1  -23.3580   25.8083  -85.4890
      2976         1         1  -22.6413   25.4085  -86.3644
      2977         1         1  -22.0486   24.3697  -86.4627
      2978         1         1  -20.9959   24.1282  -86.9857
      2979         1         1  -19.8779   24.3245  -86.5966
      2980         1         1  -18.8786   24.5727  -87.2130
      2981         1         1  -18.7134   24.7053  -88.3942
      2982         1         1  -19.4514   24.4627  -89.3087
      2983         1         1  -20.5450   24.8922  -89.5528
      2984         1         1  -21.0499   25.9368  -89.2465
      2985         1         1  -21.2975   26.9004  -89.9174
      2986         1         1  -21.7503   26.9730  -91.0263
      2987         1         1  -22.6388   27.6570  -91.4539
      2988         1         1  -23.5779   27.3620  -92.1402
      2989         1         1  -24.2613   26.3756  -92.1305
      2990         1         1  -25.2230   26.0965  -92.7918
      2991         1         1  -25.2920   25.6036  -93.8837
      2992         1         1  -25.3471   26.1244  -94.9634
      2993         1         1  -25.3669   25.6321  -96.0576
      2994         1         1  -24.5594   25.6875  -96.9436
      2995         1         1  -23.3604   25.6843  -96.8962
      2996         1         1  -22.6255   25.6808  -95.9476
      2997         1         1  -21.7283   24.9341  -95.6692
      2998         1         1  -21.7603   23.8315  -95.1967
      2999         1         1  -22.6915   23.1920  -94.7920
      3000         1         1  -23.6011   22.6890  -95.3916
      3001         1         1  -23.9876   21.5529  -95.3968
      3002         1         1  -25.1061   21.1182  -95.4016
      3003         1         1  -25.6750   20.4608  -96.2288
      3004         1         1  -25.2496   19.9231  -97.2136
      3005         1         1  -25.2855   20.2733  -98.3608
      3006         1         1  -25.9475   19.8615  -99.2731
      3007         1         1  -26.2023   18.7337  -99.5942
      3008         1         1  -27.0393   17.9825  -99.1758
      3009         1         1  -27.7066   18.0476  -98.1806
      3010         1         1  -27.8574   18.9554  -97.4105
      3011         1         1  -27.0466   19.6820  -96.9057
      3012         1         1  -26.3640   19.5186  -95.9324
      3013         1         1  -25.1694   19.5227  -95.8180
      3014         1         1  -24.4888   19.5271  -94.8298
      3015         1         1  -23.2943   19.5358  -94.7154
      3016         1         1  -22.4575   20.0604  -95.3971
      3017         1         1  -21.2659   20.1015  -95.2614
      3018         1         1  -20.5391   21.0432  -95.1039
      3019         1         1  -19.4843   21.2982  -95.6160
      3020         1         1  -18.9881   20.8638  -96.6186
      3021         1         1  -19.4620   20.1723  -97.4772
      3022         1         1  -20.5849   19.7715  -97.6133
      3023         1         1  -21.6308   20.3139  -97.3858
      3024         1         1  -22.7286   20.0831  -97.8120
      3025         1         1  -23.4725   19.1718  -97.5751
      3026         1         1  -24.6659   19.1623  -97.4500
      3027         1         1  -25.3377   19.1553  -96.4557
      3028         1         1  -25.1126   19.6122  -95.3691
      3029         1         1  -24.6501   19.0897  -94.3929
      3030         1         1  -24.7924   17.9743  -93.9738
      3031         1         1  -24.0235   17.2683  -93.3819
      3032         1         1  -24.2221   16.4810  -92.4983
      3033         1         1  -23.6496   16.3320  -91.4543
      3034         1         1  -22.6801   16.8895  -91.0194
      3035         1         1  -21.5426   16.8706  -91.4013
      3036         1         1  -20.9240   17.6885  -92.0244
      3037         1         1  -21.1942   18.2394  -93.0557
      3038         1         1  -22.1838   18.1710  -93.7310
      3039         1         1  -23.2835   18.6095  -93.5353
      3040         1         1  -24.2068   18.1366  -92.9321
      3041         1         1  -24.7713   17.0884  -93.0825
      3042         1         1  -25.8839   16.7600  -92.7755
      3043         1         1  -26.5771   17.1345  -91.8704
      3044         1         1  -26.8071   18.2470  -91.4836
      3045         1         1  -26.3785   18.8366  -90.5304
      3046         1         1  -25.2855   19.2901  -90.3308
      3047         1         1  -24.2035   18.8299  -90.5706
      3048         1         1  -23.7743   18.3556  -91.5859
      3049         1         1  -23.0054   18.8119  -92.3862
      3050         1         1  -21.9239   19.3054  -92.2229
      3051         1         1  -20.8303   18.8417  -92.3930
      3052         1         1  -20.4086   17.7468  -92.1411
      3053         1         1  -20.9962   16.7167  -91.9583
      3054         1         1  -21.3627   16.2083  -90.9350
      3055         1         1  -22.0704   15.2557  -90.7567
      3056         1         1  -23.2676   15.1762  -90.7390
      3057         1         1  -24.0360   14.9028  -91.6192
      3058         1         1  -25.2274   15.0359  -91.6727
      3059         1         1  -25.9979   14.7464  -92.5458
      3060         1         1  -26.3866   13.6699  -92.9065
      3061         1         1  -25.9377   12.5771  -92.6963
      3062         1         1  -25.7165   11.6745  -93.4556
      3063         1         1  -25.4628   10.5230  -93.2326
      3064         1         1  -24.8855    9.7154  -93.9067
      3065         1         1  -24.4822    8.6211  -93.6241
      3066         1         1  -24.3541    8.0991  -92.5513
      3067         1         1  -23.4640    7.4149  -92.1273
      3068         1         1  -22.9411    6.4459  -92.6044
      3069         1         1  -23.0898    5.2833  -92.3472
      3070         1         1  -22.3480    4.3549  -92.5140
      3071         1         1  -22.5747    3.2496  -92.9227
      3072         1         1  -23.0343    2.2966  -92.3564
      3073         1         1  -22.8272    1.8829  -91.2492
      3074         1         1  -23.3223    2.1978  -90.2025
      3075         1         1  -23.9107    1.5322  -89.3958
      3076         1         1  -24.0516    1.6960  -88.2154
      3077         1         1  -24.1299    2.7116  -87.5811
      3078         1         1  -24.2456    2.8757  -86.3980
      3079         1         1  -24.2407    3.8890  -85.7553
      3080         1         1  -23.5585    4.2067  -84.8205
      3081         1         1  -22.6790    5.0198  -84.7480
      3082         1         1  -21.8251    5.3059  -85.5411
      3083         1         1  -21.8977    5.4706  -86.7275
      3084         1         1  -22.7997    5.8983  -87.3935
      3085         1         1  -23.5884    6.7708  -87.1557
      3086         1         1  -24.7623    6.7057  -86.9159
      3087         1         1  -25.3294    6.2923  -85.9425
      3088         1         1  -25.2001    5.2527  -85.3572
      3089         1         1  -26.0079    4.4005  -85.1100
      3090         1         1  -26.2004    3.3421  -85.6416
      3091         1         1  -25.5080    2.3630  -85.6850
      3092         1         1  -25.4043    1.5283  -86.5409
      3093         1         1  -26.1472    0.6354  -86.8421
      3094         1         1  -27.3089    0.4782  -86.5857
      3095         1         1  -28.1641   -0.0964  -87.2008
      3096         1         1  -28.3569   -1.2727  -87.3394
      3097         1         1  -28.8000   -1.8770  -88.2766
      3098         1         1  -28.4144   -1.9319  -89.4117
      3099         1         1  -28.9898   -2.2774  -90.4064
      3100         1         1  -28.6472   -2.2214  -91.5551
      3101         1         1  -28.4966   -3.0993  -92.3592
      3102         1         1  -28.3716   -3.0410  -93.5512
      3103         1         1  -27.3786   -3.0551  -94.2247
      3104         1         1  -27.2554   -3.0464  -95.4183
      3105         1         1  -27.1241   -2.1234  -96.1739
      3106         1         1  -27.0662   -0.9457  -95.9509
      3107         1         1  -26.1254   -0.2613  -95.6568
      3108         1         1  -26.0362    0.9323  -95.5709
      3109         1         1  -26.8827    1.7780  -95.6616
      3110         1         1  -28.0407    1.6818  -95.9614
      3111         1         1  -29.0234    1.7479  -95.2760
      3112         1         1  -29.7645    2.6704  -95.0763
      3113         1         1  -30.5455    3.2063  -95.8129
      3114         1         1  -30.5164    4.3004  -96.3049
      3115         1         1  -30.1919    4.6420  -97.4086
      3116         1         1  -29.0993    4.7530  -97.8921
      3117         1         1  -28.6246    5.6531  -98.5281
      3118         1         1  -28.2458    6.7344  -98.1712
      3119         1         1  -27.6672    7.5899  -98.7823
      3120         1         1  -27.0415    8.5334  -98.3845
      3121         1         1  -26.9788    9.6532  -98.8111
      3122         1         1  -27.8510   10.3833  -99.1937
      3123         1         1  -27.7880   11.3734  -99.8688
      3124         1         1  -28.1262   11.5551 -101.0057
      3125         1         1  -28.7794   10.8628 -101.7366
      3126         1         1  -29.9629   10.8504 -101.9342
      3127         1         1  -30.8753   10.8290 -101.1550
      3128         1         1  -32.0575   10.7704 -101.3523
      3129         1         1  -32.6665   10.7330 -102.3856
      3130         1         1  -33.8217   10.9686 -102.6096
      3131         1         1  -34.7043   10.2363 -102.9627
      3132         1         1  -34.8530    9.6509 -103.9997
      3133         1         1  -34.1725    9.6469 -104.9881
      3134         1         1  -32.9780    9.6509 -105.1027
      3135         1         1  -32.2881    9.2674 -106.0065
      3136         1         1  -32.0041    9.8036 -107.0419
      3137         1         1  -30.9362    9.9435 -107.5710
      3138         1         1  -30.5229    9.4968 -108.6052
      3139         1         1  -30.4232   10.0132 -109.6838
      3140         1         1  -31.1840   10.0151 -110.6119
      3141         1         1  -32.2493    9.4773 -110.7375
      3142         1         1  -33.0792    9.5998 -111.5956
      3143         1         1  -32.9565    9.6329 -112.7888
      3144         1         1  -33.3205    8.8519 -113.6240
      3145         1         1  -34.3496    8.2412 -113.7134
      3146         1         1  -35.3191    8.2552 -113.0064
      3147         1         1  -35.6951    7.4538 -112.1962
      3148         1         1  -36.7633    7.3400 -111.6613
      3149         1         1  -37.8609    7.2585 -112.1393
      3150         1         1  -38.4190    6.3190 -112.6351
      3151         1         1  -39.2227    6.2804 -113.5254
      3152         1         1  -39.8972    7.1550 -113.9945
      3153         1         1  -41.0012    7.5210 -113.6990
      3154         1         1  -41.8319    6.9920 -113.0133
      3155         1         1  -42.5961    7.4690 -112.2206
      3156         1         1  -43.3048    8.4328 -112.3154
      3157         1         1  -43.6564    9.0393 -113.2893
      3158         1         1  -43.4454    8.8237 -114.4507
      3159         1         1  -43.1467    7.8017 -115.0041
      3160         1         1  -43.6129    7.2900 -115.9843
      3161         1         1  -44.6026    7.5679 -116.6034
      3162         1         1  -45.7470    7.2660 -116.4055
      3163         1         1  -46.6731    7.2104 -117.1665
      3164         1         1  -47.1798    6.2610 -117.6975
      3165         1         1  -47.4398    6.0708 -118.8534
      3166         1         1  -47.5776    5.0412 -119.4542
      3167         1         1  -47.5392    4.8249 -120.6339
      3168         1         1  -47.4901    3.7824 -121.2262
      3169         1         1  -48.3764    3.0913 -121.6467
      3170         1         1  -48.9471    3.1250 -122.7018
      3171         1         1  -48.5062    3.1919 -123.8158
      3172         1         1  -47.8715    4.0627 -124.3437
      3173         1         1  -48.0078    5.2540 -124.2967
      3174         1         1  -47.5041    6.0602 -123.5644
      3175         1         1  -47.7508    6.3235 -122.4199
      3176         1         1  -47.3337    5.8321 -121.4077
      3177         1         1  -47.7766    4.9343 -120.7461
      3178         1         1  -48.7406    4.9045 -120.0321
      3179         1         1  -49.2278    3.9873 -119.4310
      3180         1         1  -50.3768    3.7574 -119.1723
      3181         1         1  -51.2780    3.4240 -119.8911
      3182         1         1  -51.5585    2.3412 -120.3255
      3183         1         1  -51.2706    1.2489 -119.9206
      3184         1         1  -50.4799    0.9213 -119.0794
      3185         1         1  -49.4106    1.3895 -118.8013
      3186         1         1  -48.3260    0.8765 -118.7779
      3187         1         1  -48.0212   -0.2841 -118.7712
      3188         1         1  -46.9365   -0.7972 -118.7738
      3189         1         1  -45.8459   -0.2965 -118.7770
      3190         1         1  -44.7762   -0.7783 -119.0293
      3191         1         1  -43.6800   -0.2928 -118.9792
      3192         1         1  -42.9427   -0.1464 -118.0438
      3193         1         1  -41.7567    0.0339 -118.0167
      3194         1         1  -41.1320    1.0584 -118.0013
      3195         1         1  -41.4682    2.1624 -117.6727
      3196         1         1  -40.8256    3.0529 -117.1888
      3197         1         1  -39.8223    3.0118 -116.5318
      3198         1         1  -39.4464    3.7349 -115.6510
      3199         1         1  -39.9919    4.0582 -114.6322
      3200         1         1  -40.0763    3.4791 -113.5846
      3201         1         1  -40.1354    3.9109 -112.4666
      3202         1         1  -40.0137    5.0356 -112.0662
      3203         1         1  -40.3193    5.5162 -111.0100
      3204         2         2  -39.7473    6.3290 -110.3375
      3205         2         2  -20.0744  -23.8852   17.8782
      3206         1         1  -21.2507  -23.8938   18.1152
      3207         1         1  -22.1887  -23.8958   17.3669
      3208         1         1  -22.2391  -23.6575   16.1918
      3209         1         1  -22.2218  -22.6046   15.6165
      3210         1         1  -21.3962  -22.1416   14.8789
      3211         1         1  -20.5978  -21.2656   15.0669
      3212         1         1  -20.1173  -20.4811   14.2965
      3213         1         1  -19.8995  -20.5881   13.1212
      3214         1         1  -20.6630  -20.6555   12.1979
      3215         1         1  -21.8617  -20.7094   12.1900
      3216         1         1  -22.6655  -20.1131   12.8522
      3217         1         1  -22.6848  -19.8964   14.0323
      3218         1         1  -23.3716  -19.1453   14.6679
      3219         1         1  -24.5296  -18.8594   14.5357
      3220         1         1  -25.1605  -17.9560   15.0109
      3221         1         1  -26.2944  -17.6178   14.8113
      3222         1         1  -26.8900  -16.6494   15.1953
      3223         1         1  -28.0704  -16.4596   15.2977
      3224         1         1  -28.6843  -15.4302   15.3567
      3225         1         1  -29.4266  -15.0219   16.2065
      3226         1         1  -29.6876  -15.4757   17.2863
      3227         1         1  -30.7116  -15.4412   17.9111
      3228         1         1  -31.6812  -14.7494   17.7659
      3229         1         1  -32.7925  -14.8771   18.2004
      3230         1         1  -33.6122  -15.7268   17.9857
      3231         1         1  -34.7060  -15.8801   18.4548
      3232         1         1  -35.0375  -16.0807   19.5905
      3233         1         1  -34.4511  -15.8654   20.6151
      3234         1         1  -33.7360  -14.9504   20.9175
      3235         1         1  -32.5384  -14.8759   20.9225
      3236         1         1  -31.8021  -14.2340   20.2255
      3237         1         1  -31.7906  -13.0567   19.9932
      3238         1         1  -31.2184  -12.4452   19.1338
      3239         1         1  -31.3208  -12.5127   17.9401
      3240         1         1  -31.9999  -13.2343   17.2633
      3241         1         1  -32.0959  -14.4305   17.2666
      3242         1         1  -31.2416  -15.2732   17.2735
      3243         1         1  -30.9834  -16.1171   16.4604
      3244         1         1  -31.2377  -16.1632   15.2886
      3245         1         1  -31.2252  -17.0947   14.5322
      3246         1         1  -31.1987  -17.1145   13.3326
      3247         1         1  -31.5082  -16.2686   12.5398
      3248         1         1  -30.8338  -15.4417   11.9907
      3249         1         1  -31.0436  -14.8163   10.9883
      3250         1         1  -30.5061  -13.8292   10.5678
      3251         1         1  -29.5134  -13.7145    9.9034
      3252         1         1  -28.7652  -12.7834    9.7883
      3253         1         1  -27.7249  -12.6981    9.1963
      3254         1         1  -26.6527  -13.1750    9.4473
      3255         1         1  -25.9072  -12.9591   10.3625
      3256         1         1  -26.0628  -13.1261   11.5405
      3257         1         1  -26.9854  -12.8269   12.2471
      3258         1         1  -26.9922  -12.4083   13.3718
      3259         1         1  -26.8371  -12.9870   14.4115
      3260         1         1  -25.8293  -13.3673   14.9403
      3261         1         1  -24.6908  -13.3061   14.5658
      3262         1         1  -23.8546  -14.1638   14.4948
      3263         1         1  -22.8801  -14.3494   15.1701
      3264         1         1  -21.7535  -13.9636   15.0217
      3265         1         1  -20.7550  -14.5777   14.7651
      3266         1         1  -19.8879  -14.9792   15.4909
      3267         1         1  -19.8987  -15.8838   16.2793
      3268         1         1  -19.8932  -17.0694   16.0938
      3269         1         1  -19.8717  -17.9738   16.8822
      3270         1         1  -20.7332  -18.3837   17.6101
      3271         1         1  -21.5548  -19.2392   17.4283
      3272         1         1  -21.4174  -20.4219   17.2785
      3273         1         1  -21.4619  -21.0834   16.2783
      3274         1         1  -21.5077  -22.2748   16.1425
      3275         4         4  -22.3949  -22.9713   15.7327
      3276         1         1  -22.4231  -24.1567   15.5485
      3277         1         1  -23.3544  -24.8826   15.3348
      3278         1         1  -24.4852  -24.6185   15.0322
      3279         1         1  -25.0233  -24.6446   13.9599
      3280         1         1  -26.1907  -24.6609   13.6824
      3281         1         1  -27.1540  -24.6627   14.3979
      3282         1         1  -27.2626  -24.9971   15.5453
      3283         1         1  -26.4983  -24.8704   16.4617
      3284         1         1  -26.7149  -24.7323   17.6339
      3285         1         1  -27.7573  -24.6259   18.2187
      3286         1         1  -28.8684  -24.4691   17.7934
      3287         1         1  -29.5590  -23.4879   17.7817
      3288         1         1  -29.6129  -22.5915   16.9857
      3289         1         1  -28.8036  -22.2267   16.1782
      3290         1         1  -27.8856  -22.8202   15.6833
      3291         1         1  -27.4346  -23.9010   15.9447
      3292         1         1  -26.7906  -24.6531   15.2668
      3293         1         1  -25.7174  -24.5013   14.7518
      3294         1         1  -24.6228  -24.4725   15.2429
      3295         1         1  -24.2916  -24.5385   16.3944
      3296         1         1  -24.6278  -23.8715   17.3336
      3297         1         1  -23.9622  -23.3131   18.1613
      3298         1         1  -23.7545  -23.6012   19.3076
      3299         1         1  -23.0691  -23.0565   20.1282
      3300         1         1  -22.8632  -23.3433   21.2751
      3301         1         1  -21.9132  -23.1103   21.9703
      3302         1         1  -21.8603  -22.8281   23.1355
      3303         1         1  -22.4958  -22.0287   23.7656
      3304         1         1  -23.2144  -21.1446   23.3889
      3305         1         1  -23.0374  -19.9577   23.3786
      3306         1         1  -22.8731  -19.1940   24.2894
      3307         1         1  -23.6737  -18.5571   24.9166
      3308         1         1  -24.7871  -18.8423   25.2614
      3309         1         1  -25.3492  -19.9025   25.2554
      3310         1         1  -24.8988  -21.0147   25.2406
      3311         1         1  -24.0024  -21.4757   24.5894
      3312         1         1  -23.6287  -21.1964   23.4838
      3313         1         1  -22.9195  -21.8059   22.7319
      3314         1         1  -21.7988  -21.5750   22.3701
      3315         1         1  -20.9135  -22.3282   22.0719
      3316         1         1  -20.0491  -22.2152   21.2473
      3317         1         1  -20.1163  -22.2451   20.0496
      3318         1         1  -21.0694  -22.1442   19.3274
      3319         1         1  -21.8617  -21.2500   19.2155
      3320         1         1  -22.4070  -20.5921   20.0581
      3321         1         1  -22.1019  -19.5296   20.5251
      3322         1         1  -22.7071  -18.8133   21.2738
      3323         1         1  -23.6590  -19.0479   21.9657
      3324         1         1  -24.0058  -20.0760   22.4784
      3325         1         1  -23.5563  -20.6544   23.4289
      3326         1         1  -23.9671  -20.7255   24.5542
      3327         1         1  -25.0893  -20.8532   24.9595
      3328         1         1  -25.5601  -20.5767   26.0281
      3329         1         1  -25.0405  -20.1054   27.0017
      3330         1         1  -24.8749  -20.5768   28.0928
      3331         1         1  -24.0509  -20.3214   28.9269
      3332         1         1  -24.1014  -20.4313   30.1207
      3333         1         1  -23.6162  -21.2597   30.8407
      3334         1         1  -22.8104  -22.1155   30.5992
      3335         1         1  -22.6498  -23.1902   31.1085
      3336         1         1  -21.6454  -23.8281   31.2643
      3337         1         1  -21.4480  -25.0033   31.1236
      3338         1         1  -20.5550  -25.5739   30.5606
      3339         1         1  -20.5872  -26.5215   29.8250
      3340         1         1  -19.7963  -27.4120   29.6786
      3341         1         1  -19.7379  -28.2610   28.8326
      3342         1         1  -20.6153  -28.8896   28.3081
      3343         1         1  -21.5047  -28.5229   27.5907
      3344         1         1  -22.6700  -28.8092   27.5981
      3345         1         1  -23.6388  -28.1010   27.5916
      3346         1         1  -24.2355  -27.6012   28.5049
      3347         1         1  -25.3029  -27.0531   28.5215
      3348         1         1  -25.8579  -26.4185   27.6676
      3349         1         1  -26.7162  -26.7478   26.8962
      3350         1         1  -27.1687  -27.8345   26.6631
      3351         1         1  -26.8298  -28.9138   27.0634
      3352         1         1  -27.3646  -29.9820   26.9496
      3353         1         1  -28.5279  -30.2548   26.8392
      3354         1         1  -29.2320  -30.2537   25.8675
      3355         1         1  -30.1788  -30.9407   25.5997
      3356         1         1  -31.2245  -30.6484   25.0887
      3357         1         1  -31.5556  -30.6804   23.9357
      3358         1         1  -32.6518  -30.6966   23.4478
      3359         1         1  -32.9949  -30.5033   22.3142
      3360         1         1  -34.0854  -30.2819   21.8650
      3361         1         1  -34.4706  -30.3017   20.7287
      3362         1         1  -33.8481  -30.3072   19.7028
      3363         1         1  -33.3136  -29.4049   19.1196
      3364         1         1  -33.6037  -28.2418   19.0652
      3365         1         1  -33.1548  -27.3055   19.6667
      3366         1         1  -33.3753  -26.1322   19.5447
      3367         1         1  -33.5678  -25.4821   18.5546
      3368         1         1  -34.2607  -24.5166   18.3880
      3369         1         1  -34.2437  -23.6963   17.5123
      3370         1         1  -34.2337  -23.8393   16.3209
      3371         1         1  -34.0946  -23.0284   15.4474
      3372         1         1  -33.9652  -23.1828   14.2644
      3373         1         1  -33.9245  -22.3726   13.3802
      3374         1         1  -33.9266  -21.1737   13.4314
      3375         1         1  -33.9287  -20.4418   14.3823
      3376         1         1  -33.0897  -19.6757   14.7684
      3377         1         1  -32.1286  -19.8682   15.4606
      3378         1         1  -31.3138  -20.7484   15.4223
      3379         1         1  -31.0877  -21.5539   14.5621
      3380         1         1  -30.2117  -21.5825   13.7425
      3381         1         1  -30.0822  -22.2809   12.7753
      3382         1         1  -29.9269  -21.9828   11.6234
      3383         1         1  -29.0471  -22.2764   10.8620
      3384         1         1  -29.0440  -23.0558    9.9497
      3385         1         1  -29.0427  -24.2558    9.9598
      3386         1         1  -29.0407  -25.0198   10.8852
      3387         1         1  -29.5580  -26.0966   10.9981
      3388         1         1  -30.7158  -26.3877   11.1190
      3389         1         1  -31.2632  -27.0409   11.9639
      3390         1         1  -31.8979  -26.6902   12.9200
      3391         1         1  -31.8979  -25.6419   13.5041
      3392         1         1  -31.8979  -24.5205   13.0770
      3393         1         1  -31.3224  -24.0542   12.1329
      3394         1         1  -31.7498  -23.6820   11.0752
      3395         1         1  -31.8282  -22.5740   10.6212
      3396         1         1  -32.7947  -21.9016   10.3892
      3397         1         1  -33.7552  -21.6700   11.0702
      3398         1         1  -34.8464  -22.1693   11.0609
      3399         1         1  -35.9305  -21.6549   11.0626
      3400         1         1  -36.7347  -21.5463   10.1786
      3401         1         1  -37.7079  -22.2049    9.9354
      3402         1         1  -38.8677  -21.9713   10.1362
      3403         1         1  -39.5865  -21.1486    9.6398
      3404         1         1  -39.9668  -21.0387    8.5070
      3405         1         1  -40.4743  -20.1045    7.9505
      3406         1         1  -40.6327  -19.8970    6.7792
      3407         1         1  -41.6218  -19.5791    6.1786
      3408         1         1  -42.7661  -19.5463    6.5385
      3409         1         1  -43.4305  -18.6205    6.9146
      3410         1         1  -43.4886  -17.4947    6.5033
      3411         1         1  -42.8248  -16.9423    5.6701
      3412         1         1  -42.6122  -17.2437    4.5282
      3413         1         1  -42.1978  -16.5791    3.6189
      3414         1         1  -41.1786  -16.6772    2.9932
      3415         1         1  -40.9524  -17.2697    1.9744
      3416         1         1  -40.4182  -18.3301    1.8007
      3417         1         1  -40.8912  -19.4309    1.7344
      3418         1         1  -41.9478  -19.7916    1.2946
      3419         1         1  -42.9751  -20.0419    1.8621
      3420         1         1  -44.0633  -20.2834    1.4177
      3421         1         1  -45.1140  -20.4203    1.9809
      3422         1         1  -45.4422  -20.1018    3.0904
      3423         1         1  -46.0397  -19.1329    3.4702
      3424         1         1  -47.1396  -19.0399    3.9410
      3425         1         1  -47.4834  -18.9509    5.0873
      3426         1         1  -47.9287  -18.0129    5.6888
      3427         1         1  -49.0608  -17.7603    5.9962
      3428         1         1  -49.5885  -17.7707    7.0739
      3429         1         1  -49.2508  -17.2550    8.1036
      3430         1         1  -49.1932  -17.7106    9.2122
      3431         1         1  -48.3339  -18.3662    9.7335
      3432         1         1  -48.4018  -19.1416   10.6468
      3433         1         1  -49.0273  -20.1605   10.7493
      3434         1         1  -48.7447  -21.2769   10.4118
      3435         1         1  -47.6795  -21.7509   10.1278
      3436         1         1  -47.3912  -22.8760    9.8262
      3437         1         1  -48.0955  -23.7957    9.5130
      3438         1         1  -47.9426  -24.6311    8.6653
      3439         1         1  -46.9330  -25.0986    8.2157
      3440         1         1  -46.3915  -24.8985    7.1637
      3441         1         1  -45.3505  -24.3522    6.9232
      3442         1         1  -44.2242  -24.7440    7.0575
      3443         1         1  -43.7316  -25.3887    7.9416
      3444         1         1  -42.6152  -25.3693    8.3812
      3445         1         1  -42.2340  -25.3473    9.5189
      3446         1         1  -42.1971  -26.2239   10.3375
      3447         1         1  -42.7686  -26.3234   11.3879
      3448         1         1  -42.3291  -26.4700   12.4949
      3449         1         1  -42.0705  -25.6549   13.3368
      3450         1         1  -42.5416  -25.4975   14.4291
      3451         1         1  -42.1160  -24.8910   15.3731
      3452         1         1  -41.2589  -24.0530   15.4293
      3453         1         1  -40.0714  -24.1529   15.2885
      3454         1         1  -39.4201  -24.2708   14.2875
      3455         1         1  -38.3225  -24.7298   14.1305
      3456         1         1  -37.9419  -25.8650   14.2110
      3457         1         1  -38.5655  -26.8902   14.2053
      3458         1         1  -39.3484  -27.3218   15.0057
      3459         1         1  -39.1905  -28.1225   15.8854
      3460         1         1  -39.9538  -28.9281   16.3419
      3461         1         1  -40.0500  -29.3530   17.4601
      3462         1         1  -39.2507  -29.9434   18.1328
      3463         1         1  -39.2879  -30.2375   19.2956
      3464         1         1  -39.3065  -31.3175   19.8183
      3465         1         1  -39.3189  -31.6118   20.9815
      3466         1         1  -39.3228  -30.9103   21.9551
      3467         1         1  -39.3287  -29.7136   22.0440
      3468         1         1  -39.3234  -29.0120   23.0175
      3469         1         1  -40.1160  -28.9311   23.9148
      3470         1         1  -40.4445  -27.9818   24.5713
      3471         1         1  -41.3834  -27.8382   25.3046
      3472         1         1  -42.4759  -28.3329   25.2656
      3473         1         1  -43.5501  -27.8206   25.1119
      3474         1         1  -44.5458  -27.9010   25.7768
      3475         1         1  -44.7744  -28.5704   26.7462
      3476         1         1  -44.1726  -29.5051   27.1981
      3477         1         1  -43.9956  -29.8300   28.3396
      3478         1         1  -44.2813  -30.8490   28.9052
      3479         1         1  -44.7156  -31.0227   30.0103
      3480         1         1  -44.1694  -30.9419   31.0757
      3481         1         1  -43.0011  -30.8711   31.3406
      3482         1         1  -42.0473  -30.8133   30.6147
      3483         1         1  -41.3432  -31.6894   30.1944
      3484         1         1  -40.1800  -31.9071   30.3933
      3485         1         1  -39.2787  -32.0568   29.6153
      3486         1         1  -39.2667  -32.5942   28.5424
      3487         1         1  -39.2391  -32.1183   27.4411
      3488         1         1  -38.4561  -32.2859   26.5473
      3489         1         1  -38.1099  -31.5389   25.6744
      3490         1         1  -38.3409  -30.3713   25.5210
      3491         1         1  -39.3643  -29.8197   25.2238
      3492         1         1  -40.4744  -29.9681   25.6548
      3493         1         1  -41.4981  -29.4177   25.3563
      3494         1         1  -42.5183  -29.8712   24.9165
      3495         1         1  -42.8017  -30.1874   23.7941
      3496         1         1  -43.8129  -30.0073   23.1736
      3497         1         1  -44.7745  -29.3414   23.4415
      3498         1         1  -45.7207  -29.5957   24.1343
      3499         1         1  -46.4497  -28.8633   24.7443
      3500         1         1  -46.3055  -28.3514   25.8200
      3501         1         1  -45.4441  -28.5088   26.6404
      3502         1         1  -45.4543  -28.2946   27.8211
      3503         1         1  -44.7681  -27.5617   28.4784
      3504         1         1  -43.7690  -26.9671   28.1814
      3505         1         1  -43.3444  -25.9206   28.5870
      3506         1         1  -43.9307  -24.9397   28.9531
      3507         1         1  -44.3206  -23.9942   28.3253
      3508         1         1  -44.8463  -23.9472   27.2476
      3509         1         1  -45.2308  -23.0013   26.6172
      3510         1         1  -46.2412  -22.3627   26.7225
      3511         1         1  -46.7666  -21.6154   25.9443
      3512         1         1  -46.9339  -20.4288   26.0066
      3513         1         1  -46.9202  -19.6963   26.9571
      3514         1         1  -46.3768  -18.6370   27.1073
      3515         1         1  -45.3879  -18.3579   27.7271
      3516         1         1  -45.1056  -17.3523   28.3179
      3517         1         1  -44.6833  -16.3075   27.9054
      3518         1         1  -43.9552  -15.5093   28.4275
      3519         1         1  -44.1492  -14.3606   28.7157
      3520         1         1  -44.8295  -13.8870   29.5833
      3521         1         1  -45.7223  -13.0882   29.5145
      3522         1         1  -46.7342  -13.0047   30.1541
      3523         1         1  -47.8783  -13.0029   29.7919
      3524         1         1  -48.3366  -13.0010   28.6829
      3525         1         1  -47.7822  -13.0012   27.6187
      3526         1         1  -47.5850  -13.9026   26.8514
      3527         1         1  -46.6440  -14.1173   26.1384
      3528         1         1  -46.5986  -14.2918   24.9520
      3529         1         1  -46.5782  -13.4951   24.0549
      3530         1         1  -46.5663  -12.2956   24.0882
      3531         1         1  -47.4774  -11.5152   24.1163
      3532         1         1  -47.9099  -10.8023   23.2533
      3533         1         1  -47.3761   -9.9170   22.6441
      3534         1         1  -46.3798   -9.2976   22.8969
      3535         1         1  -45.4026   -9.6252   23.5115
      3536         1         1  -44.6499  -10.5425   23.3326
      3537         1         1  -44.0583  -11.2213   24.1259
      3538         1         1  -43.6987  -12.3635   24.0478
      3539         1         1  -44.3274  -13.3554   23.8011
      3540         1         1  -45.5136  -13.5369   23.8001
      3541         1         1  -46.4155  -12.7453   23.7985
      3542         1         1  -47.6017  -12.9268   23.7957
      3543         1         1  -48.2346  -13.8879   23.4552
      3544         1         1  -48.4167  -14.9314   24.0191
      3545         1         1  -48.5403  -15.1648   25.1896
      3546         1         1  -49.1030  -16.0701   25.7408
      3547         1         1  -49.1106  -16.3831   26.8993
      3548         1         1  -49.8788  -17.0769   27.5062
      3549         1         1  -50.6662  -17.8895   27.1065
      3550         1         1  -50.4866  -19.0063   26.7060
      3551         1         1  -51.2618  -19.9126   26.5732
      3552         1         1  -52.4618  -19.9078   26.5719
      3553         1         1  -53.2299  -18.9857   26.5679
      3554         1         1  -53.8240  -18.4723   27.4754
      3555         1         1  -53.5664  -17.4841   28.1054
      3556         1         1  -53.2538  -16.3884   27.7289
      3557         1         1  -53.5509  -15.8037   26.7240
      3558         1         1  -53.2831  -16.0492   25.5804
      3559         1         1  -53.7962  -15.6617   24.5672
      3560         1         1  -54.1974  -14.5694   24.2742
      3561         1         1  -55.1335  -14.2473   23.5960
      3562         1         1  -55.5197  -13.1554   23.2820
      3563         1         1  -55.2125  -12.4671   22.3483
      3564         1         1  -54.4446  -11.5470   22.2873
      3565         1         1  -53.3495  -11.4231   22.7621
      3566         1         1  -52.2697  -11.5866   22.2648
      3567         1         1  -51.3541  -12.2773   22.6177
      3568         1         1  -50.8180  -13.1934   22.0578
      3569         1         1  -51.2951  -14.1400   21.4955
      3570         1         1  -50.8294  -14.8488   20.6466
      3571         1         1  -51.3024  -15.2244   19.6097
      3572         1         1  -51.8517  -16.2569   19.3411
      3573         1         1  -51.9246  -17.2779   19.9674
      3574         1         1  -52.6053  -17.5542   20.9163
      3575         1         1  -52.5704  -18.5120   21.6384
      3576         1         1  -53.1417  -19.5639   21.5532
      3577         2         2  -53.2764  -20.4369   22.3654
      3578         2         2  -10.5410   23.2967   -8.8103
      3579         1         1  -10.4913   23.2438  -10.0081
      3580         1         1   -9.5990   22.8909  -10.7287
      3581         1         1   -8.4698   23.2887  -10.8104
      3582         1         1   -7.5826   23.2639  -10.0028
      3583         1         1   -6.5001   23.7812  -10.0294
      3584         1         1   -5.8792   24.2245  -10.9556
      3585         1         1   -4.7052   24.1650  -11.1969
      3586         1         1   -3.8258   23.5920  -10.6151
      3587         1         1   -2.8135   24.0192  -10.1327
      3588         1         1   -1.7450   24.2259  -10.6382
      3589         1         1   -1.4731   24.7659  -11.6748
      3590         1         1   -0.4254   24.8391  -12.2553
      3591         1         1   -0.1976   24.8993  -13.4319
      3592         1         1    0.0734   25.8457  -14.1181
      3593         1         1    0.7491   25.9134  -15.1075
      3594         1         1    1.5526   25.1385  -15.5478
      3595         1         1    2.4656   24.5810  -15.0041
      3596         1         1    2.7736   23.4212  -15.0070
      3597         1         1    2.0835   22.4395  -15.0107
      3598         1         1    1.8457   21.6600  -14.1299
      3599         1         1    2.4425   20.6768  -13.7874
      3600         1         1    3.5759   20.5532  -13.4132
      3601         1         1    4.3504   21.3774  -13.0121
      3602         1         1    4.2784   22.5751  -13.0250
      3603         1         1    5.1492   23.4005  -13.0448
      3604         1         1    5.9957   23.6097  -13.8692
      3605         1         1    5.8918   23.9901  -15.0026
      3606         1         1    6.0196   25.0914  -15.4618
      3607         1         1    6.6002   26.0468  -15.0258
      3608         1         1    7.6959   26.1303  -14.5436
      3609         1         1    8.7473   26.3946  -15.0580
      3610         1         1    9.8336   25.9154  -14.8841
      3611         1         1   10.1534   24.7727  -14.7051
      3612         1         1   11.2423   24.2685  -14.6951
      3613         1         1   11.6492   23.3227  -14.0788
      3614         1         1   11.1480   22.2480  -13.8945
      3615         1         1   11.0490   21.6054  -12.8859
      3616         1         1   11.8704   20.9540  -12.3021
      3617         1         1   12.8802   20.4453  -12.7041
      3618         1         1   13.4132   19.4221  -12.3742
      3619         1         1   14.1012   18.6709  -13.0085
      3620         1         1   15.2369   18.3271  -12.8296
      3621         1         1   16.2423   18.9803  -12.7798
      3622         1         1   16.7610   19.6637  -13.6188
      3623         1         1   16.4969   20.7777  -13.9785
      3624         1         1   16.6103   21.8228  -13.3997
      3625         1         1   16.6977   22.9388  -13.8320
      3626         1         1   16.3140   23.3954  -14.8733
      3627         1         1   15.3935   23.0647  -15.5685
      3628         1         1   14.7806   22.0334  -15.5984
      3629         1         1   14.5227   21.3156  -16.5248
      3630         1         1   13.5805   20.5942  -16.7033
      3631         1         1   13.0921   19.7697  -15.9810
      3632         1         1   12.8107   18.6234  -16.1976
      3633         1         1   11.8011   18.1464  -16.6372
      3634         1         1   11.6183   17.0919  -17.1800
      3635         1         1   12.4076   16.3131  -17.6388
      3636         1         1   13.0312   16.3592  -18.6630
      3637         1         1   13.1744   15.5288  -19.5174
      3638         1         1   13.4676   15.6544  -20.6742
      3639         1         1   12.7662   15.7129  -21.6462
      3640         1         1   12.6656   16.5753  -22.4745
      3641         1         1   13.3776   16.8397  -23.4036
      3642         1         1   14.4995   17.2652  -23.4197
      3643         1         1   15.4125   17.0066  -24.1542
      3644         1         1   15.8193   17.5963  -25.1169
      3645         1         1   15.3363   18.5138  -25.7210
      3646         1         1   15.6395   19.6748  -25.7333
      3647         1         1   15.9244   20.3883  -26.6552
      3648         1         1   16.7005   21.3016  -26.7130
      3649         1         1   17.8107   21.3435  -27.1665
      3650         1         1   18.6809   22.1537  -27.0038
      3651         1         1   18.6116   23.3440  -26.8687
      3652         1         1   18.6154   24.2158  -27.6933
      3653         1         1   19.5364   24.7554  -28.2416
      3654         1         1   20.3632   24.3047  -28.9854
      3655         1         1   21.4354   24.7404  -29.3026
      3656         1         1   21.7525   25.3862  -30.2630
      3657         1         1   22.7009   25.2738  -30.9897
      3658         1         1   23.0577   24.3405  -31.6542
      3659         1         1   22.4777   23.7406  -32.5166
      3660         1         1   21.3700   23.2790  -32.5244
      3661         1         1   20.6159   23.0669  -31.6155
      3662         1         1   19.4161   23.0585  -31.5940
      3663         1         1   18.6377   23.9718  -31.6010
      3664         1         1   17.8629   24.3190  -32.4490
      3665         1         1   18.0564   24.6217  -33.5940
      3666         1         1   17.6070   24.1525  -34.6029
      3667         1         1   16.4835   23.8246  -34.8678
      3668         1         1   16.0292   23.3789  -35.8851
      3669         1         1   16.1812   23.7371  -37.0203
      3670         1         1   17.0771   23.5138  -37.7867
      3671         1         1   17.1978   22.6389  -38.5990
      3672         1         1   18.0624   22.4526  -39.4100
      3673         1         1   19.2470   22.3317  -39.2612
      3674         1         1   20.0092   22.9684  -38.5876
      3675         1         1   19.8366   23.5130  -37.5323
      3676         1         1   20.4839   23.4629  -36.5230
      3677         1         1   20.5789   24.2554  -35.6270
      3678         1         1   21.4597   24.4149  -34.8278
      3679         1         1   22.2212   25.3322  -34.6914
      3680         1         1   23.4206   25.3404  -34.6529
      3681         1         1   24.1620   25.6271  -33.7539
      3682         1         1   24.3328   26.6777  -33.1997
      3683         1         1   24.2137   26.9676  -32.0414
      3684         1         1   23.8485   27.9929  -31.5361
      3685         1         1   22.7494   28.4691  -31.4638
      3686         1         1   21.8185   28.3794  -32.2158
      3687         1         1   21.7741   28.5096  -33.4079
      3688         1         1   22.1763   27.7883  -34.2785
      3689         1         1   21.8846   27.7457  -35.4417
      3690         1         1   22.0410   26.8680  -36.2450
      3691         1         1   22.9074   26.7138  -37.0607
      3692         1         1   24.0908   26.5799  -36.9137
      3693         1         1   24.8860   25.9682  -37.5722
      3694         1         1   25.3603   24.8803  -37.3953
      3695         1         1   26.0484   24.2118  -38.1162
      3696         1         1   25.8772   23.0995  -38.5329
      3697         1         1   25.1506   22.2304  -38.1370
      3698         1         1   24.4537   22.1921  -37.1608
      3699         1         1   23.7867   23.0516  -36.6546
      3700         1         1   23.8011   24.2396  -36.8233
      3701         1         1   24.2417   25.1126  -36.1278
      3702         1         1   23.7199   25.7309  -35.2416
      3703         1         1   24.0997   26.7049  -34.6525
      3704         1         1   24.1910   27.8432  -35.0213
      3705         1         1   25.1220   28.4251  -35.5056
      3706         1         1   26.3003   28.2664  -35.3435
      3707         1         1   26.8862   27.4466  -34.6917
      3708         1         1   27.6758   26.6099  -35.0328
      3709         1         1   27.4961   25.4761  -35.3825
      3710         1         1   27.4313   24.4692  -34.7329
      3711         1         1   27.3580   24.3210  -33.5443
      3712         1         1   28.0106   23.6308  -32.8110
      3713         1         1   28.9043   22.8696  -33.0598
      3714         1         1   28.8658   21.7301  -33.4339
      3715         1         1   28.2156   21.2262  -34.3076
      3716         1         1   27.4199   20.3293  -34.2582
      3717         1         1   26.6185   19.9628  -35.0728
      3718         1         1   26.4438   18.8750  -35.5484
      3719         1         1   26.6228   18.4849  -36.6690
      3720         1         1   27.4575   18.7995  -37.4716
      3721         1         1   28.5825   19.1825  -37.3054
      3722         1         1   28.9864   20.2124  -36.8405
      3723         1         1   28.8398   21.3409  -37.2212
      3724         1         1   28.4298   22.3055  -36.6367
      3725         1         1   28.0852   22.4265  -35.4936
      3726         1         1   28.7411   22.4604  -34.4893
      3727         1         1   29.9316   22.5073  -34.3463
      3728         1         1   30.6393   23.4348  -34.0652
      3729         1         1   31.8291   23.4804  -33.9163
      3730         1         1   32.5522   22.7820  -33.2610
      3731         1         1   33.6087   22.2869  -33.5412
      3732         1         1   34.5063   21.9291  -32.8296
      3733         1         1   34.4860   21.5603  -31.6879
      3734         1         1   34.5179   20.4495  -31.2350
      3735         1         1   34.2208   20.0528  -30.1421
      3736         1         1   34.8240   20.1186  -29.1069
      3737         1         1   35.4006   19.2631  -28.4939
      3738         1         1   36.3900   18.6454  -28.7759
      3739         1         1   37.1573   18.0525  -28.0691
      3740         1         1   37.2913   18.0850  -26.8770
      3741         1         1   38.2904   18.1220  -26.2134
      3742         1         1   39.1056   18.9944  -26.0938
      3743         1         1   39.1325   19.9275  -25.3397
      3744         1         1   40.0429   20.3766  -24.6998
      3745         1         1   41.2200   20.1550  -24.7717
      3746         1         1   42.0192   19.9391  -23.9030
      3747         1         1   42.0306   19.0857  -23.0595
      3748         1         1   41.5136   18.0028  -23.0502
      3749         1         1   40.7476   17.5200  -22.2627
      3750         1         1   39.5573   17.3830  -22.3284
      3751         1         1   38.7592   17.1430  -21.4649
      3752         1         1   38.9305   16.8884  -20.3048
      3753         1         1   39.1710   17.6170  -19.3822
      3754         1         1   40.2096   17.8364  -18.8224
      3755         1         1   41.3111   17.9915  -19.2725
      3756         1         1   42.1346   18.8288  -19.0260
      3757         1         1   42.6664   19.6248  -19.7496
      3758         1         1   43.3933   20.5424  -19.4858
      3759         1         1   43.3596   21.3145  -18.5678
      3760         1         1   43.2818   22.5120  -18.5691
      3761         1         1   43.9832   23.3315  -18.0432
      3762         1         1   43.8814   23.8608  -16.9711
      3763         1         1   44.7315   24.2253  -16.2065
      3764         1         1   45.2270   25.3087  -16.0627
      3765         1         1   44.7344   26.3404  -15.6981
      3766         1         1   45.0972   27.1133  -14.8549
      3767         1         1   44.5198   27.5281  -13.8882
      3768         1         1   43.3544   27.7655  -13.7282
      3769         1         1   42.4028   27.0371  -13.7901
      3770         1         1   41.2358   27.2986  -13.8878
      3771         1         1   40.2844   26.5701  -13.9527
      3772         1         1   40.2326   25.3763  -14.0623
      3773         1         1   40.2396   24.5228  -13.2188
      3774         1         1   40.2562   23.3281  -13.3298
      3775         1         1   39.4042   22.5771  -13.7172
      3776         1         1   38.5921   22.7153  -14.5898
      3777         1         1   37.6714   22.0134  -14.9054
      3778         1         1   37.4992   21.3683  -15.9025
      3779         1         1   37.4561   20.1787  -16.0542
      3780         1         1   36.9411   19.3325  -15.3769
      3781         1         1   36.7116   19.3204  -14.1991
      3782         1         1   36.8347   18.4355  -13.3979
      3783         1         1   36.1764   18.1745  -12.4291
      3784         1         1   36.4261   17.4638  -11.4950
      3785         1         1   37.3449   16.7118  -11.3214
      3786         1         1   37.5601   15.9520  -10.4178
      3787         1         1   37.6992   16.1667   -9.2454
      3788         1         1   38.5007   15.7243   -8.4696
      3789         1         1   38.6480   15.9490   -7.3000
      3790         1         1   38.7649   16.9951   -6.7239
      3791         1         1   39.5321   17.8984   -6.9123
      3792         1         1   39.3450   19.0837   -6.9070
      3793         1         1   38.5808   19.7415   -6.2564
      3794         1         1   37.4969   20.1710   -6.5402
      3795         1         1   37.0973   21.3023   -6.5655
      3796         1         1   36.1527   21.7995   -6.0174
      3797         1         1   35.8064   22.9473   -5.9660
      3798         1         1   36.4040   23.9177   -5.5902
      3799         1         1   37.4391   24.3847   -5.9781
      3800         1         1   38.4921   23.8523   -6.1967
      3801         1         1   39.5799   24.0778   -5.7428
      3802         1         1   39.8925   24.5271   -4.6749
      3803         1         1   39.2988   24.5229   -3.6321
      3804         1         1   39.5466   25.0841   -2.6007
      3805         1         1   40.5971   25.4622   -2.1608
      3806         1         1   41.6415   24.8816   -2.0508
      3807         1         1   42.7169   25.2865   -1.7049
      3808         1         1   43.6614   24.6904   -1.2662
      3809         1         1   44.3189   24.9011   -0.2847
      3810         1         1   45.2593   25.6298   -0.1275
      3811         1         1   45.6512   26.1811    0.8637
      3812         1         1   46.7034   26.7135    1.0858
      3813         1         1   47.3661   26.7259    2.0862
      3814         4         4   47.0263   26.7265    3.2371
      3815         1         1   46.2443   26.0203    3.8112
      3816         1         1   46.3678   24.8943    4.2075
      3817         1         1   47.1810   24.4237    4.9538
      3818         1         1   47.1211   23.4415    5.6406
      3819         1         1   46.7351   22.3366    5.3753
      3820         1         1   47.2558   21.4725    4.7255
      3821         1         1   46.8383   20.3967    4.3965
      3822         1         1   46.0014   19.7045    4.9069
      3823         1         1   44.8624   19.9533    5.1910
      3824         1         1   44.3893   20.9339    5.6954
      3825         1         1   44.3507   21.2669    6.8477
      3826         1         1   44.9733   20.8607    7.7897
      3827         1         1   45.5478   21.4642    8.6533
      3828         1         1   46.7002   21.7893    8.7318
      3829         1         1   47.1900   22.8818    8.8135
      3830         1         1   46.8613   23.9153    8.2999
      3831         1         1   46.8043   25.0220    8.7603
      3832         1         1   47.5491   25.5830    9.5155
      3833         1         1   48.0303   26.6805    9.4520
      3834         1         1   48.7397   27.2583   10.2284
      3835         1         1   49.9363   27.3408   10.2665
      3836         1         1   50.6738   27.4341   11.2084
      3837         1         1   51.3765   28.3444   11.5512
      3838         1         1   51.4016   28.9531   12.5851
      3839         1         1   51.4474   30.1357   12.7835
      3840         1         1   52.2913   30.7953   13.3246
      3841         1         1   52.5450   30.9177   14.4911
      3842         1         1   53.5973   30.8471   15.0636
      3843         1         1   54.3454   31.7176   15.4135
      3844         1         1   54.1373   32.8841   15.6030
      3845         1         1   53.8812   33.7591   14.8226
      3846         1         1   53.1029   34.6682   14.9106
      3847         1         1   52.2443   35.0252   14.1520
      3848         1         1   51.2281   34.4779   13.8238
      3849         1         1   50.9836   33.3087   13.7087
      3850         1         1   51.0758   32.5916   12.7509
      3851         1         1   51.3275   32.8585   11.6084
      3852         1         1   50.6165   32.8608   10.6417
      3853         1         1   50.5963   32.1213    9.6968
      3854         1         1   50.5982   32.3691    8.5227
      3855         1         1   51.3415   31.9981    7.6568
      3856         1         1   51.8685   30.9320    7.4965
      3857         1         1   51.3901   29.8320    7.4622
      3858         1         1   51.9249   28.7593    7.4046
      3859         1         1   51.4471   27.6631    7.3044
      3860         1         1   51.6294   26.6784    7.9655
      3861         1         1   52.6113   26.3124    8.5504
      3862         1         1   53.3329   25.3776    8.3375
      3863         1         1   53.0844   24.2043    8.2969
      3864         1         1   52.7289   23.5221    7.3759
      3865         1         1   51.9859   23.7767    6.4686
      3866         1         1   51.4296   23.0441    5.6979
      3867         1         1   51.2967   23.1321    4.5086
      3868         1         1   51.4538   24.0742    3.7820
      3869         2         2   51.4633   24.1313    2.5834
      3870         2         2  -13.7325   34.9626    4.4503
      3871         1         1  -12.7589   35.6640    4.4585
      3872         1         1  -12.3015   36.3596    3.5943
      3873         1         1  -11.2599   36.2737    3.0048
      3874         1         1  -10.8327   35.3873    2.3178
      3875         1         1  -11.3059   34.3154    2.0586
      3876         1         1  -12.2662   33.7636    2.5203
      3877         1         1  -12.4755   32.5949    2.6941
      3878         1         1  -11.7080   31.6959    2.9014
      3879         1         1  -11.4974   31.0775    3.9080
      3880         1         1  -10.5853   30.3509    4.1908
      3881         1         1  -10.3308   29.2446    3.8018
      3882         1         1  -10.1660   28.8380    2.6849
      3883         1         1  -10.1160   27.7121    2.2729
      3884         1         1  -10.2370   27.2932    1.1549
      3885         1         1   -9.5015   26.6021    0.5059
      3886         1         1   -8.7951   25.6939    0.8467
      3887         1         1   -7.6375   25.6932    1.1629
      3888         1         1   -7.1352   25.6926    2.2527
      3889         1         1   -7.6467   25.6920    3.3383
      3890         1         1   -8.5336   26.3729    3.7738
      3891         1         1   -8.7716   26.7003    4.9035
      3892         1         1   -9.8195   26.9611    5.4270
      3893         1         1  -10.0976   27.0601    6.5901
      3894         1         1  -10.6695   27.9381    7.1748
      3895         1         1  -10.3425   28.5563    8.1500
      3896         1         1   -9.5200   29.4210    8.2758
      3897         1         1   -8.8980   30.0214    7.4436
      3898         1         1   -9.0759   30.1076    6.2600
      3899         1         1   -8.3739   30.5744    5.4060
      3900         1         1   -7.2484   30.2974    5.0952
      3901         1         1   -6.4777   29.5252    5.5950
      3902         1         1   -6.6466   28.7262    6.4742
      3903         1         1   -7.3799   28.7665    7.4232
      3904         1         1   -7.1283   28.9144    8.5872
      3905         1         1   -6.8155   29.9040    9.1895
      3906         1         1   -7.0988   31.0524    8.9872
      3907         1         1   -6.9052   31.7363    8.0203
      3908         1         1   -7.5740   32.6146    7.5498
      3909         1         1   -7.9249   33.6579    8.0278
      3910         1         1   -9.0062   34.1782    8.0358
      3911         1         1   -9.4417   35.0635    7.3527
      3912         1         1   -9.1919   35.3553    6.2159
      3913         1         1   -8.1912   35.8152    5.7393
      3914         1         1   -7.9809   36.9092    5.2932
      3915         1         1   -7.7680   37.2543    4.1638
      3916         1         1   -7.6465   36.5984    3.1663
      3917         1         1   -6.6716   36.3758    2.5030
      3918         1         1   -6.5792   36.0524    1.3511
      3919         1         1   -5.6242   35.6768    0.7291
      3920         1         1   -5.4645   35.5801   -0.4563
      3921         1         1   -4.5076   35.8450   -1.1302
      3922         1         1   -4.4018   36.5990   -2.0578
      3923         1         1   -5.1745   37.4127   -2.4829
      3924         1         1   -5.3009   38.5740   -2.2086
      3925         1         1   -4.4686   39.4112   -1.9932
      3926         1         1   -4.5950   40.5592   -1.6672
      3927         1         1   -5.0493   41.4886   -2.2753
      3928         1         1   -6.1008   42.0531   -2.1498
      3929         1         1   -7.1263   41.9187   -2.7582
      3930         1         1   -7.3329   41.3901   -3.8155
      3931         1         1   -8.3540   40.9617   -4.2778
      3932         1         1   -8.9369   39.9388   -4.0456
      3933         1         1  -10.0441   39.5943   -4.3544
      3934         1         1  -10.9353   39.1626   -3.6765
      3935         1         1  -10.9563   38.2138   -2.9421
      3936         1         1  -11.5575   37.1794   -3.0348
      3937         1         1  -12.4997   36.7758   -2.4108
      3938         1         1  -12.8968   35.6547   -2.2512
      3939         1         1  -13.3533   35.1294   -1.2737
      3940         1         1  -14.4677   34.7416   -1.0551
      3941         1         1  -14.9978   34.4629   -0.0153
      3942         1         1  -14.7628   34.8452    1.0976
      3943         1         1  -14.7344   34.2381    2.1323
      3944         1         1  -15.6099   34.0203    2.9236
      3945         1         1  -15.8769   33.0149    3.5218
      3946         1         1  -16.2170   32.8628    4.6625
      3947         1         1  -16.5338   33.6741    5.4881
      3948         1         1  -16.7504   33.5380    6.6605
      3949         1         1  -15.9886   33.3608    7.5706
      3950         1         1  -15.7812   32.3749    8.2226
      3951         1         1  -15.4129   31.2858    7.8790
      3952         1         1  -15.2029   30.3007    8.5313
      3953         1         1  -14.1826   29.9032    9.0222
      3954         1         1  -13.9865   29.4005   10.0941
      3955         1         1  -13.9201   28.2429   10.4030
      3956         1         1  -14.0562   27.2564    9.7334
      3957         1         1  -15.0262   26.5728    9.5545
      3958         1         1  -15.5344   25.7524   10.2676
      3959         1         1  -15.0541   25.0874   11.1435
      3960         1         1  -14.7939   25.3776   12.2784
      3961         1         1  -13.7300   25.4859   12.8228
      3962         1         1  -13.4087   26.1604   13.7619
      3963         1         1  -12.5007   26.0249   14.5347
      3964         1         1  -11.3171   26.1117   14.3577
      3965         1         1  -10.6797   26.0232   13.3448
      3966         1         1  -10.9391   25.4621   12.3162
      3967         1         1  -10.5137   25.6444   11.2091
      3968         1         1  -11.0185   25.4259   10.1426
      3969         1         1  -10.9165   24.4724    9.4212
      3970         1         1  -10.8403   24.4142    8.2251
      3971         1         1  -10.7701   25.2944    7.4125
      3972         1         1  -10.8047   26.4849    7.5594
      3973         1         1   -9.9090   27.2727    7.6906
      3974         1         1   -9.1549   27.4379    8.6093
      3975         1         1   -8.0533   27.9135    8.6277
      3976         1         1   -7.6734   28.9638    9.0666
      3977         1         1   -6.5611   29.3394    9.3150
      3978         1         1   -5.5293   28.7276    9.3482
      3979         1         1   -5.2229   27.7658    9.9971
      3980         1         1   -4.1694   27.1981   10.0852
      3981         1         1   -3.0572   27.6423   10.1613
      3982         1         1   -2.6843   28.7804   10.2364
      3983         1         1   -2.8115   29.5772   11.1246
      3984         1         1   -2.1656   29.7277   12.1247
      3985         1         1   -1.8625   28.9361   12.9741
      3986         1         1   -1.0657   28.0393   12.9443
      3987         1         1   -1.0089   27.0811   12.2242
      3988         1         1   -0.0634   26.4223   11.8894
      3989         1         1    0.0943   25.2329   11.9090
      3990         1         1    1.1047   24.5894   11.9806
      3991         1         1    2.0371   24.5304   11.2275
      3992         1         1    2.3276   23.6883   10.4235
      3993         1         1    2.1938   23.6811    9.2310
      3994         1         1    1.1946   23.6834    8.5664
      3995         1         1    1.0609   23.6857    7.3739
      3996         1         1    0.9564   24.6059    6.6108
      3997         1         1    1.0154   24.6253    5.4124
      3998         1         1    1.3195   23.7582    4.6406
      3999         1         1    2.1743   22.9197    4.7195
      4000         1         1    2.3499   22.0725    5.5510
      4001         1         1    2.4653   22.1715    6.7413
      4002         1         1    3.3513   21.8068    7.4638
      4003         1         1    4.4040   22.3246    7.7161
      4004         1         1    5.5015   21.8452    7.7914
      4005         1         1    6.0079   21.2115    8.6757
      4006         1         1    5.7830   20.0941    9.0509
      4007         1         1    5.2339   19.7101   10.0464
      4008         1         1    4.8076   18.6228   10.3222
      4009         1         1    4.4753   18.1703   11.3828
      4010         1         1    4.7994   18.4888   12.4934
      4011         1         1    5.5654   19.3364   12.8607
      4012         1         1    5.6861   20.4753   12.5022
      4013         1         1    5.7606   21.4839   13.1481
      4014         1         1    4.9629   22.3687   13.2922
      4015         1         1    3.9690   22.6208   12.6689
      4016         1         1    3.6005   23.6576   12.1899
      4017         1         1    2.5993   23.9133   11.5800
      4018         1         1    1.6886   24.6420   11.8621
      4019         1         1    0.5083   24.4270   11.8902
      4020         1         1   -0.4154   25.1928   11.9103
      4021         1         1   -1.5601   25.0297   11.5892
      4022         1         1   -2.1772   25.4926   10.6700
      4023         1         1   -2.1100   25.2521    9.4963
      4024         1         1   -2.2410   24.2116    8.9130
      4025         1         1   -2.1169   23.0850    9.3071
      4026         1         1   -1.2730   22.2689    9.0584
      4027         1         1   -1.3638   21.0791    8.9308
      4028         1         1   -1.4449   20.4136    7.9356
      4029         1         1   -0.5832   19.8900    7.2850
      4030         1         1   -0.6684   19.1209    6.3678
      4031         1         1   -0.1244   19.1320    5.2982
      4032         1         1   -0.5926   19.1917    4.1949
      4033         1         1   -1.7341   19.3170    3.8466
      4034         1         1   -2.4251   20.2972    3.8051
      4035         1         1   -3.4637   20.5333    4.3579
      4036         1         1   -4.5659   20.6707    3.9037
      4037         1         1   -5.6309   20.6942    4.4562
      4038         1         1   -6.7348   20.8073    3.9996
      4039         1         1   -7.6611   21.4712    4.3754
      4040         1         1   -8.7313   21.6609    3.8668
      4041         1         1   -9.7734   21.9911    4.3618
      4042         1         1  -10.4020   23.0051    4.2329
      4043         1         1  -10.0244   24.1395    4.1300
      4044         1         1   -9.1122   24.7012    4.6707
      4045         1         1   -9.0980   25.3640    5.6709
      4046         1         1   -9.1012   26.5563    5.8068
      4047         1         1   -9.1077   27.2191    6.8071
      4048         1         1   -9.1182   26.8792    7.9580
      4049         1         1   -9.1256   25.7794    8.4379
      4050         1         1   -9.1281   25.4395    9.5887
      4051         1         1  -10.0275   25.4088   10.3824
      4052         1         1  -10.5387   26.2986   11.0045
      4053         1         1  -10.1771   27.4307   11.1710
      4054         1         1   -9.0727   27.8728   11.3283
      4055         1         1   -8.5299   28.2562   12.3275
      4056         1         1   -8.9613   28.3830   13.4400
      4057         1         1  -10.0902   28.5361   13.8172
      4058         1         1  -11.0511   28.9494   13.2290
      4059         1         1  -11.4287   28.7234   12.1126
      4060         1         1  -12.5407   28.7097   11.6620
      4061         1         1  -13.3655   27.8381   11.6687
      4062         1         1  -13.2289   26.6466   11.7096
      4063         1         1  -12.9735   25.9305   12.6380
      4064         1         1  -13.6680   25.5681   13.5470
      4065         1         1  -14.5389   24.7429   13.5714
      4066         1         1  -15.4804   24.5926   12.8427
      4067         1         1  -15.9459   25.3326   12.0207
      4068         1         1  -15.4629   25.7675   11.0119
      4069         1         1  -15.3906   26.8978   10.6157
      4070         1         1  -15.7554   27.3765    9.5776
      4071         1         1  -16.8230   27.3168    9.0330
      4072         1         1  -17.5377   28.1957    8.6372
      4073         1         1  -17.4298   28.9033    7.6740
      4074         1         1  -18.2755   29.3939    6.9782
      4075         1         1  -19.4706   29.3018    7.0348
      4076         1         1  -20.2001   29.2975    7.9876
      4077         1         1  -19.9395   29.2921    9.1590
      4078         1         1  -20.0872   28.4281    9.9785
      4079         1         1  -20.2403   27.2466    9.8352
      4080         1         1  -20.4022   26.6051    8.8341
      4081         1         1  -20.5294   25.4208    8.6884
      4082         1         1  -20.0953   24.5120    9.3408
      4083         1         1  -20.5318   23.4074    9.5121
      4084         1         1  -19.9670   22.3926    9.8139
      4085         1         1  -19.5694   22.0192   10.8828
      4086         1         1  -19.2841   22.6495   11.8633
      4087         1         1  -18.2456   22.7201   12.4602
      4088         1         1  -17.5062   21.8495   12.8283
      4089         1         1  -16.3564   21.6455   12.5521
      4090         1         1  -15.6867   22.0879   11.6600
      4091         1         1  -14.5197   21.9387   11.4240
      4092         1         1  -13.9723   21.6306   10.4015
      4093         1         1  -12.8902   21.1440   10.2217
      4094         1         1  -11.8673   21.6517    9.8529
      4095         1         1  -10.7350   21.4372   10.1871
      4096         1         1   -9.7561   21.2470    9.5195
      4097         1         1   -8.6908   21.7990    9.5370
      4098         1         1   -8.4132   22.9474    9.3271
      4099         1         1   -7.7960   23.7274    9.9984
      4100         1         1   -7.1717   24.6997    9.6744
      4101         1         1   -6.6888   24.9890    8.6147
      4102         1         1   -5.7272   24.5383    8.0560
      4103         1         1   -5.5071   24.4063    6.8838
      4104         1         1   -4.4721   24.2051    6.3107
      4105         1         1   -3.3642   24.5935    6.5592
      4106         1         1   -2.3899   23.9811    6.8994
      4107         1         1   -1.5486   23.4393    6.2371
      4108         1         1   -1.6423   22.5191    5.4725
      4109         1         1   -0.9273   22.1936    4.5654
      4110         1         1    0.2072   21.8029    4.5789
      4111         1         1    1.2240   22.3755    4.2991
      4112         1         1    1.6339   22.7442    3.2332
      4113         1         1    2.7459   23.0429    2.8953
      4114         1         1    3.2704   22.9723    1.8183
      4115         1         1    3.6006   22.0098    1.1823
      4116         1         1    3.7803   21.8892    0.0019
      4117         1         1    3.7525   20.9068   -0.6866
      4118         1         1    3.7892   19.7475   -0.3789
      4119         1         1    4.3162   19.2140    0.5580
      4120         1         1    4.4393   19.5894    1.6911
      4121         1         1    4.5257   20.7029    2.1300
      4122         1         1    4.5106   21.7598    1.5619
      4123         1         1    4.5033   22.0044    0.3871
      4124         1         1    5.2598   21.6588   -0.4779
      4125         1         1    6.4211   21.9168   -0.6360
      4126         1         1    7.3834   21.2013   -0.5927
      4127         1         1    7.4535   20.0056   -0.5180
      4128         1         1    7.3532   19.2848    0.4362
      4129         1         1    7.3297   18.0867    0.4992
      4130         1         1    8.2314   17.3013    0.5994
      4131         1         1    9.2963   17.4139    1.1410
      4132         1         1   10.3794   17.0240    0.8022
      4133         1         1   11.4175   17.6180    0.7040
      4134         1         1   11.8505   18.2699   -0.2057
      4135         1         1   12.4291   19.3212   -0.1950
      4136         1         1   13.5044   19.6057    0.2552
      4137         1         1   14.5875   19.5838   -0.2609
      4138         1         1   15.2487   18.6522   -0.6281
      4139         1         1   15.5984   18.3420   -1.7334
      4140         1         1   15.5647   18.9667   -2.7573
      4141         1         1   14.7155   19.0159   -3.6037
      4142         1         1   13.7752   18.2957   -3.7964
      4143         1         1   12.6122   18.5623   -3.9241
      4144         1         1   11.6504   17.8448   -3.9145
      4145         1         1   10.5521   18.0322   -3.4687
      4146         1         1    9.4766   17.8927   -3.9824
      4147         1         1    8.4225   17.5892   -3.4958
      4148         1         1    7.8258   18.0811   -2.5782
      4149         1         1    7.0260   18.9756   -2.5685
      4150         1         1    7.0393   20.0289   -3.1433
      4151         1         1    7.5334   21.0753   -2.8256
      4152         1         1    7.0196   22.1394   -2.6164
      4153         1         1    6.6232   22.6164   -1.5891
      4154         1         1    7.0523   23.5365   -0.9492
      4155         1         1    6.5020   24.5297   -0.5610
      4156         1         1    6.1942   25.5246   -1.1571
      4157         1         1    5.3545   25.6918   -1.9979
      4158         1         1    4.6364   26.6328   -2.1950
      4159         4         4    4.9031   27.7978   -2.3035
      4160         1         1    5.1613   28.4425   -3.2821
      4161         1         1    5.3192   29.6255   -3.4074
      4162         1         1    5.9439   30.3965   -2.7327
      4163         1         1    5.6675   31.5078   -2.3742
      4164         1         1    5.7151   32.0003   -1.2809
      4165         1         1    5.7496   31.4792   -0.2005
      4166         1         1    6.0900   30.3716    0.1115
      4167         1         1    5.8601   29.3171   -0.4129
      4168         1         1    5.2679   28.3604    0.0044
      4169         1         1    5.5901   27.2048    0.0316
      4170         1         1    6.3994   26.6452    0.7185
      4171         1         1    7.5238   26.3089    0.4680
      4172         1         1    8.3056   26.7587   -0.3234
      4173         1         1    9.4248   27.1597   -0.1600
      4174         1         1    9.9584   27.5763    0.8308
      4175         1         1    9.6299   28.4630    1.5696
      4176         1         1    9.8004   28.5862    2.7510
      4177         1         1   10.2804   29.4948    3.3708
      4178         1         1    9.9324   30.6401    3.4556
      4179         1         1   10.5870   31.6388    3.5735
      4180         1         1   11.3796   32.1353    2.8216
      4181         1         1   11.2097   32.6512    1.7515
      4182         1         1   11.9471   33.3383    1.1003
      4183         1         1   12.1272   34.5243    1.1334
      4184         1         1   13.1409   35.1547    1.0108
      4185         1         1   13.3557   36.1570    0.3868
      4186         1         1   14.2566   36.9444    0.4776
      4187         1         1   14.9302   37.2405    1.4255
      4188         1         1   14.6380   37.8411    2.4225
      4189         1         1   14.2144   38.9559    2.5557
      4190         1         1   14.0090   39.5893    3.5540
      4191         1         1   14.0556   39.2526    4.7049
      4192         1         1   14.1380   38.1561    5.1855
      4193         1         1   14.1509   37.0799    4.6548
      4194         1         1   13.2411   36.3613    4.3448
      4195         1         1   12.0569   36.5436    4.4104
      4196         1         1   11.2214   36.5059    3.5498
      4197         1         1   10.7890   35.5708    2.9344
      4198         1         1   11.3398   34.8306    2.1672
      4199         1         1   10.8996   34.2220    1.2313
      4200         1         1   11.2002   34.2679    0.0705
      4201         1         1   11.1100   35.1706   -0.7149
      4202         1         1   10.6155   35.1960   -1.8081
      4203         1         1   10.8569   34.5346   -2.7798
      4204         1         1   11.5850   34.7614   -3.7063
      4205         1         1   11.5415   35.6370   -4.5257
      4206         1         1   12.4198   36.3256   -4.9668
      4207         1         1   12.4401   37.0162   -5.9479
      4208         1         1   11.6648   37.0823   -6.8614
      4209         1         1   11.3485   36.2509   -7.6669
      4210         1         1   11.5469   35.0674   -7.6729
      4211         1         1   11.5230   34.2856   -8.5830
      4212         1         1   10.7155   33.4400   -8.8530
      4213         1         1    9.9370   33.3792   -9.7642
      4214         1         1   10.1351   33.3394  -10.9471
      4215         1         1    9.5030   33.8108  -11.8517
      4216         1         1    9.8319   34.5991  -12.6946
      4217         1         1   10.0836   34.4278  -13.8553
      4218         1         1   11.1371   34.4568  -14.4290
      4219         1         1   11.3767   34.4304  -15.6046
      4220         1         1   10.6304   34.4064  -16.5440
      4221         1         1   10.8698   34.3999  -17.7198
      4222         1         1   10.1233   34.3877  -18.6593
      4223         1         1    9.2279   35.1343  -18.9433
      4224         1         1    9.2389   36.3216  -19.1175
      4225         1         1    8.3387   37.1145  -19.0868
      4226         1         1    7.8976   37.8153  -19.9554
      4227         1         1    8.3459   38.8168  -20.4412
      4228         1         1    8.0169   39.9611  -20.2920
      4229         1         1    7.6747   40.7776  -21.1021
      4230         1         1    8.2386   41.1734  -22.0846
      4231         1         1    7.9430   42.0570  -22.8409
      4232         1         1    8.6339   42.8828  -23.3706
      4233         1         1    9.7769   43.1824  -23.1611
      4234         1         1   10.2655   43.7572  -22.2279
      4235         1         1    9.9805   44.8149  -21.7379
      4236         1         1    9.8291   45.1161  -20.5862
      4237         1         1    9.8911   46.1903  -20.0549
      4238         1         1    9.9232   46.4741  -18.8894
      4239         1         1   10.8587   46.5709  -18.1441
      4240         1         1   10.9683   47.1846  -17.1188
      4241         1         1   10.5898   46.9134  -16.0128
      4242         1         1    9.6077   46.3232  -15.6563
      4243         1         1    9.2878   45.1801  -15.8321
      4244         1         1    8.3632   44.5598  -15.3846
      4245         1         1    7.5693   44.8618  -14.5370
      4246         1         1    7.3829   44.3884  -13.4502
      4247         1         1    7.5529   44.8640  -12.3617
      4248         1         1    7.5838   46.0133  -12.0179
      4249         1         1    8.3469   46.5794  -11.2849
      4250         1         1    9.4075   46.2234  -10.8507
      4251         1         1   10.1425   46.7632  -10.0708
      4252         1         1   10.0667   46.8572   -8.8769
      4253         1         1   10.5632   47.6569   -8.1326
      4254         1         1   11.7082   47.9968   -8.0173
      4255         1         1   12.1709   49.0692   -7.7420
      4256         1         1   11.6909   49.9826   -7.1294
      4257         1         1   12.0658   50.5190   -6.1236
      4258         1         1   11.4366   51.0601   -5.2568
      4259         1         1   10.6347   50.6069   -4.4876
      4260         1         1   10.7555   49.7363   -3.6706
      4261         1         1   11.7456   49.2047   -3.2498
      4262         1         1   11.9043   48.0931   -2.8266
      4263         1         1   12.8905   47.4098   -2.8029
      4264         1         1   13.9698   47.5952   -3.2934
      4265         1         1   14.7107   48.5342   -3.1962
      4266         1         1   15.5525   48.9345   -3.9520
      4267         1         1   16.3322   49.8385   -3.8301
      4268         1         1   16.1478   50.9776   -3.5007
      4269         1         1   16.0974   51.4658   -2.4057
      4270         1         1   15.9830   52.6143   -2.0773
      4271         1         1   16.7830   53.5083   -2.1050
      4272         1         1   16.6485   54.6544   -2.4341
      4273         1         1   16.4452   55.6304   -1.7662
      4274         1         1   15.4105   56.0991   -1.3793
      4275         1         1   15.1882   57.1608   -0.8662
      4276         1         1   15.7677   57.7263    0.0195
      4277         1         1   16.3971   58.7479    0.0010
      4278         1         1   17.2518   59.1142   -0.7575
      4279         1         1   17.7086   60.2096   -0.9347
      4280         1         1   17.1532   61.2644   -1.0722
      4281         1         1   16.4740   61.8852   -0.3019
      4282         1         1   16.0244   61.5635    0.7631
      4283         1         1   16.5867   61.2835    1.7856
      4284         1         1   17.7326   61.4425    2.1046
      4285         1         1   18.6840   61.7460    1.4393
      4286         1         1   19.6674   62.3661    1.7365
      4287         1         1   19.7736   63.4568    2.2256
      4288         1         1   19.6075   64.5406    1.7381
      4289         1         1   19.3549   64.8471    0.6057
      4290         1         1   18.3222   65.2152    0.1178
      4291         1         1   17.9162   66.3266   -0.0823
      4292         1         1   17.6844   66.8889   -1.1167
      4293         1         1   18.0453   66.6328   -2.2321
      4294         1         1   18.3437   67.3659   -3.1341
      4295         1         1   19.1947   67.2513   -3.9724
      4296         1         1   19.1620   67.5046   -5.1449
      4297         1         1   18.2836   67.9849   -5.8065
      4298         1         1   17.1004   68.0204   -5.6096
      4299         1         1   16.3681   67.1851   -5.1557
      4300         1         1   15.6966   67.2053   -4.1614
      4301         1         1   14.5036   67.1764   -4.0351
      4302         1         1   13.8353   67.0291   -3.0493
      4303         1         1   13.8723   67.6071   -1.9984
      4304         1         1   14.7910   68.1469   -1.4464
      4305         1         1   15.8915   67.7371   -1.1996
      4306         1         1   16.9247   68.3326   -1.0658
      4307         1         1   17.9672   67.9728   -0.5927
      4308         1         1   18.2324   67.6443    0.5305
      4309         1         1   17.6837   66.8611    1.2555
      4310         1         1   16.6192   66.9329    1.8047
      4311         1         1   15.6406   66.2489    1.6836
      4312         1         1   15.3549   65.4547    0.8307
      4313         1         1   14.9106   65.6307   -0.2701
      4314         1         1   15.4784   65.8092   -1.3121
      4315         1         1   16.6343   65.6584   -1.5968
      4316         1         1   17.1778   65.7011   -2.6658
      4317         1         1   17.4603   64.8147   -3.4238
      4318         1         1   17.5178   63.6304   -3.2393
      4319         1         1   17.4343   62.7228   -4.0199
      4320         1         1   17.3710   62.7387   -5.2181
      4321         1         1   16.4480   63.0010   -5.9387
      4322         1         1   15.7318   62.2747   -6.5708
      4323         1         1   14.5339   62.2305   -6.6279
      4324         1         1   13.7162   63.0581   -6.3341
      4325         1         1   12.6444   63.2909   -6.8209
      4326         1         1   11.5422   63.1215   -6.3776
      4327         1         1   10.9564   62.1029   -6.1343
      4328         1         1   10.8532   61.4997   -5.1021
      4329         1         1   11.5556   61.5090   -4.1292
      4330         1         1   11.2625   61.5132   -2.9656
      4331         1         1   10.8622   60.6231   -2.2673
      4332         1         1   10.0919   59.7363   -2.5129
      4333         1         1    8.9044   59.7704   -2.6820
      4334         1         1    8.0264   59.1850   -2.1106
      4335         1         1    6.8710   59.4757   -1.9674
      4336         1         1    6.3390   60.5513   -1.9756
      4337         1         1    5.7747   61.1265   -2.8648
      4338         1         1    4.7416   60.8678   -3.4179
      4339         1         1    3.7065   60.4599   -2.9682
      4340         1         1    3.4667   59.9826   -1.8937
      4341         1         1    3.0583   58.8911   -1.6078
      4342         1         1    2.5421   58.5004   -0.5974
      4343         1         1    1.6026   57.7698   -0.4433
      4344         1         1    1.4447   56.8692    0.3338
      4345         1         1    0.4755   56.1944    0.5464
      4346         1         1   -0.4299   55.8931   -0.1812
      4347         1         1   -1.5970   55.7489    0.0579
      4348         1         1   -2.1572   55.6036    1.1092
      4349         1         1   -2.7114   56.4081    1.8060
      4350         1         1   -2.8412   57.5926    1.6642
      4351         1         1   -3.6804   58.2114    1.0703
      4352         1         1   -3.6225   58.7673    0.0084
      4353         1         1   -4.5004   59.0834   -0.7461
      4354         1         1   -4.5200   59.0950   -1.9459
      4355         1         1   -4.5328   58.1835   -2.7263
      4356         1         1   -4.5752   58.1948   -3.9255
      4357         1         1   -5.1343   58.9510   -4.6709
      4358         1         1   -4.6818   59.7091   -5.4837
      4359         1         1   -4.2802   60.8322   -5.3519
      4360         1         1   -3.1948   61.2945   -5.5716
      4361         1         1   -2.3672   61.7157   -4.8116
      4362         1         1   -1.4827   62.5059   -4.9942
      4363         1         1   -1.5337   63.6597   -5.3199
      4364         2         2   -1.5626   64.1523   -6.4137
      4365         2         2   12.1353   16.9171  -19.3733
      4366         1         1   12.2171   16.8316  -20.5674
      4367         1         1   12.7827   17.5388  -21.3548
      4368         1         1   12.4848   18.6246  -21.7699
      4369         1         1   11.4961   19.2781  -21.5817
      4370         1         1   10.6611   19.6551  -22.3568
      4371         1         1    9.4951   19.8813  -22.1855
      4372         1         1    8.7020   20.4287  -22.9006
      4373         1         1    8.1094   21.4609  -22.7483
      4374         1         1    8.2804   22.3381  -21.9474
      4375         1         1    7.5654   23.2507  -21.6379
      4376         1         1    6.4833   23.2418  -21.1193
      4377         1         1    5.4779   22.6711  -21.4411
      4378         1         1    5.2754   21.5005  -21.6106
      4379         1         1    4.3460   20.8211  -21.2722
      4380         1         1    3.3772   21.1062  -20.6240
      4381         1         1    2.2694   21.3993  -20.9800
      4382         1         1    1.6120   20.9713  -21.8881
      4383         1         1    1.9268   20.7243  -23.0194
      4384         1         1    2.4227   21.4296  -23.8540
      4385         1         1    2.6647   22.6047  -23.8268
      4386         1         1    3.4455   23.2470  -24.4732
      4387         1         1    4.4445   22.9024  -25.0417
      4388         1         1    4.5819   22.3857  -26.1160
      4389         1         1    4.1603   22.7148  -27.1902
      4390         1         1    4.7373   22.8723  -28.2306
      4391         1         1    5.7831   22.4217  -28.6090
      4392         1         1    6.1482   22.1453  -29.7181
      4393         1         1    7.2418   22.2066  -30.2084
      4394         1         1    8.2237   22.7863  -29.8346
      4395         1         1    8.3942   23.9538  -29.6156
      4396         1         1    7.6644   24.7577  -29.1046
      4397         1         1    7.3376   25.8503  -29.4780
      4398         1         1    8.0099   26.7711  -29.8523
      4399         1         1    7.9149   27.9433  -29.6136
      4400         1         1    7.8430   28.8797  -30.3606
      4401         1         1    7.7933   30.0548  -30.1225
      4402         1         1    8.6390   30.8997  -30.2265
      4403         1         1    9.8347   30.7979  -30.2354
      4404         1         1   10.5254   29.8206  -30.3244
      4405         1         1   10.3629   28.7177  -29.8804
      4406         1         1   10.3378   28.3402  -28.7416
      4407         1         1    9.4390   28.3452  -27.9465
      4408         1         1    8.4815   27.6272  -27.8596
      4409         1         1    8.2847   26.5425  -28.3335
      4410         1         1    8.8785   25.5118  -28.1752
      4411         1         1   10.0322   25.3192  -27.9071
      4412         1         1   10.6197   25.4709  -26.8718
      4413         1         1   11.7959   25.4259  -26.6381
      4414         1         1   12.3714   25.3369  -25.5889
      4415         1         1   12.1531   25.8784  -24.5405
      4416         1         1   11.3814   25.5891  -23.6683
      4417         1         1   10.7351   26.2948  -22.9443
      4418         1         1   10.1211   26.0240  -21.9494
      4419         1         1   10.4207   25.3196  -21.0253
      4420         1         1   10.0447   25.3397  -19.8859
      4421         1         1   10.6708   25.2626  -18.8651
      4422         1         1   11.3318   24.3598  -18.4315
      4423         1         1   11.5921   23.2925  -18.9145
      4424         1         1   11.6665   22.9642  -20.0663
      4425         1         1   10.8177   22.5521  -20.8077
      4426         1         1   10.2610   23.0953  -21.7214
      4427         1         1   10.4639   23.0225  -22.9019
      4428         1         1   11.4998   22.9668  -23.5050
      4429         1         1   12.2409   23.8459  -23.8487
      4430         1         1   12.2636   24.4826  -24.8656
      4431         1         1   12.2337   25.6704  -25.0333
      4432         1         1   12.5709   26.5615  -24.3037
      4433         1         1   12.3339   26.7383  -23.1407
      4434         1         1   12.7696   27.5579  -22.3802
      4435         1         1   12.2034   28.2325  -21.5651
      4436         1         1   11.0667   28.1898  -21.1832
      4437         1         1   10.0478   28.4487  -21.7619
      4438         1         1    9.6809   28.1297  -22.8590
      4439         1         1    9.9545   28.5962  -23.9302
      4440         1         1   10.2200   29.7261  -24.2349
      4441         1         1   10.1773   30.7318  -23.5818
      4442         1         1   11.0662   31.4398  -23.1960
      4443         1         1   11.5661   31.5277  -22.1087
      4444         1         1   12.7162   31.6711  -21.7974
      4445         1         1   13.6975   31.7486  -22.4835
      4446         1         1   14.8027   31.3179  -22.3013
      4447         1         1   15.6250   30.9435  -23.0910
      4448         1         1   16.7804   30.6633  -22.9277
      4449         1         1   17.6234   30.3676  -23.7289
      4450         1         1   18.8171   30.4750  -23.6684
      4451         1         1   19.6636   29.6307  -23.5656
      4452         1         1   20.8593   29.7301  -23.5873
      4453         1         1   21.6386   29.8698  -22.6855
      4454         1         1   22.8237   29.6842  -22.6539
      4455         1         1   23.4438   28.6570  -22.6380
      4456         1         1   23.0603   27.5226  -22.7166
      4457         1         1   21.9495   27.0761  -22.6344
      4458         1         1   21.5781   25.9365  -22.5775
      4459         1         1   20.4763   25.4768  -22.6991
      4460         1         1   19.7168   25.5281  -23.6268
      4461         1         1   18.5170   25.5119  -23.6437
      4462         1         1   17.7632   24.8121  -24.2618
      4463         1         1   17.9765   23.8081  -24.8834
      4464         1         1   18.0711   23.6390  -26.0677
      4465         1         1   19.0449   23.4649  -26.7470
      4466         1         1   20.1783   23.8206  -26.5768
      4467         1         1   20.9192   24.4146  -27.3105
      4468         1         1   20.8971   24.5256  -28.5051
      4469         1         1   20.8910   23.6821  -29.3587
      4470         1         1   20.8754   23.7932  -30.5534
      4471         1         1   21.7802   23.9505  -31.3258
      4472         1         1   22.8117   24.5495  -31.1944
      4473         1         1   23.4759   25.1303  -32.0078
      4474         1         1   24.6292   24.9874  -32.3066
      4475         1         1   25.5765   24.7179  -31.6209
      4476         1         1   25.7775   23.7622  -30.9236
      4477         1         1   25.8615   22.6004  -31.2120
      4478         1         1   25.8814   21.6297  -30.5068
      4479         1         1   26.1982   21.5192  -29.3546
      4480         1         1   25.5157   21.4398  -28.3708
      4481         1         1   24.9122   22.2919  -27.7793
      4482         1         1   24.6814   23.4287  -28.0867
      4483         1         1   25.1378   24.4521  -27.6574
      4484         1         1   25.0598   25.5709  -28.0844
      4485         1         1   24.8996   25.9584  -29.2087
      4486         1         1   24.1415   25.5754  -30.0564
      4487         1         1   23.9832   24.4761  -30.5107
      4488         1         1   23.0694   24.0280  -31.1464
      4489         1         1   22.4301   24.5229  -32.0332
      4490         1         1   21.9754   25.6290  -32.1324
      4491         1         1   21.4415   26.1631  -33.0649
      4492         1         1   20.7179   25.7055  -33.9059
      4493         1         1   20.3409   24.5781  -34.0693
      4494         1         1   20.1880   23.6925  -33.2741
      4495         1         1   20.9920   22.9502  -32.7816
      4496         1         1   21.7571   23.1325  -31.8753
      4497         1         1   21.8145   22.6097  -30.7967
      4498         1         1   22.6719   21.9200  -30.3180
      4499         1         1   22.6405   21.2085  -29.3522
      4500         1         1   23.4511   21.0537  -28.4810
      4501         1         1   23.6825   21.7253  -27.5139
      4502         1         1   23.9621   21.3958  -26.3944
      4503         1         1   24.2721   20.3206  -25.9610
      4504         1         1   23.6014   19.4815  -25.4262
      4505         1         1   23.0113   19.5152  -24.3818
      4506         1         1   21.8361   19.6190  -24.1624
      4507         1         1   20.9581   18.8069  -24.2601
      4508         1         1   20.1105   18.6841  -25.1007
      4509         1         1   19.8382   19.3912  -26.0311
      4510         1         1   20.4714   19.6463  -27.0180
      4511         1         1   21.5630   19.2759  -27.3517
      4512         1         1   22.1260   19.3844  -28.4058
      4513         1         1   22.3592   20.3637  -29.0590
      4514         1         1   21.6329   21.0184  -29.7547
      4515         1         1   20.5491   21.4780  -29.5219
      4516         1         1   19.8925   21.4364  -28.5184
      4517         1         1   18.7521   21.1001  -28.3556
      4518         1         1   17.7611   21.7657  -28.2341
      4519         1         1   17.2776   22.2580  -27.2523
      4520         1         1   16.5244   21.7886  -26.4446
      4521         1         1   16.6761   21.5926  -25.2705
      4522         1         1   16.0340   21.9807  -24.3340
      4523         1         1   14.9204   21.6950  -23.9902
      4524         1         1   14.4698   21.5341  -22.8897
      4525         1         1   15.0251   21.4937  -21.8267
      4526         1         1   14.9084   22.2052  -20.8675
      4527         1         1   15.5872   23.1245  -20.5013
      4528         1         1   15.8705   24.1464  -21.0630
      4529         1         1   16.1432   25.2247  -20.6125
      4530         1         1   17.1641   25.6201  -20.1212
      4531         1         1   18.0391   26.2912  -20.5945
      4532         1         1   18.0320   26.9949  -21.5665
      4533         1         1   17.2097   27.1050  -22.4335
      4534         1         1   16.0143   27.1785  -22.3586
      4535         1         1   15.1952   26.3127  -22.2189
      4536         1         1   14.0204   26.3919  -21.9872
      4537         1         1   13.4439   26.9781  -21.1131
      4538         1         1   13.0630   28.1151  -21.0674
      4539         1         1   13.4254   29.0230  -20.3713
      4540         1         1   12.7839   29.7944  -19.7129
      4541         1         1   11.6018   29.8398  -19.5113
      4542         1         1   10.8368   28.9669  -19.2066
      4543         1         1   10.1520   28.8476  -18.2285
      4544         1         1   10.1558   27.9960  -17.3830
      4545         1         1   11.0661   27.3503  -16.9420
      4546         1         1   12.0017   26.8513  -17.5039
      4547         1         1   12.8541   27.3561  -18.1811
      4548         1         1   13.4498   28.3868  -18.0305
      4549         1         1   13.5909   29.0600  -17.0472
      4550         1         1   13.8650   28.7379  -15.9242
      4551         1         1   14.0826   29.4159  -14.9582
      4552         1         1   13.4407   29.5575  -13.9542
      4553         1         1   13.2395   30.5427  -13.2993
      4554         1         1   12.6756   30.6684  -12.2476
      4555         1         1   13.0304   30.3691  -11.1410
      4556         1         1   13.7468   29.4789  -10.7746
      4557         1         1   13.4813   28.3466  -10.4789
      4558         1         1   12.4146   27.8199  -10.3218
      4559         1         1   12.1374   26.7836   -9.7839
      4560         1         1   11.4481   26.5722   -8.8246
      4561         1         1   10.9612   25.5470   -8.4350
      4562         1         1    9.9269   25.0196   -8.7384
      4563         1         1    9.2452   25.1628   -9.7155
      4564         1         1    8.1434   24.7517   -9.9548
      4565         1         1    7.4837   23.9316   -9.3786
      4566         1         1    7.8002   23.1433   -8.5310
      4567         1         1    8.4814   23.2920   -7.5544
      4568         1         1    9.2608   22.5415   -7.0354
      4569         1         1    9.1014   21.7651   -6.1344
      4570         1         1    9.3922   21.8592   -4.9740
      4571         1         1    8.6913   21.8567   -4.0000
      4572         1         1    8.9863   21.8545   -2.8368
      4573         1         1    9.3643   22.7513   -2.1349
      4574         1         1    8.8827   23.8326   -1.9377
      4575         1         1    8.9892   24.5642   -0.9925
      4576         1         1    8.9842   25.7630   -0.9400
      4577         1         1    8.9802   26.5742   -1.8243
      4578         1         1    8.9786   26.4188   -3.0141
      4579         1         1    8.9563   25.4079   -3.6604
      4580         1         1    8.0245   24.7982   -4.1077
      4581         1         1    7.2724   25.0823   -4.9985
      4582         1         1    7.3762   25.9091   -5.8621
      4583         1         1    7.3285   27.1062   -5.7941
      4584         1         1    7.2832   27.9276   -6.6678
      4585         1         1    8.1520   28.6189   -7.1229
      4586         1         1    8.9850   28.3676   -7.9493
      4587         1         1    9.7010   27.4107   -8.0572
      4588         1         1   10.4976   26.9519   -7.2858
      4589         1         1   10.9279   25.8355   -7.1935
      4590         1         1   10.4133   24.7854   -7.4624
      4591         1         1   10.8798   23.6799   -7.4822
      4592         1         1   11.2043   22.9628   -6.5764
      4593         1         1   10.7630   22.8772   -5.4638
      4594         1         1    9.6268   22.7838   -5.0892
      4595         1         1    8.6431   23.3653   -5.4556
      4596         1         1    7.6053   22.9360   -5.8783
      4597         1         1    6.5916   23.5110   -6.1642
      4598         1         1    5.4896   23.0797   -6.3632
      4599         1         1    4.9415   22.1185   -5.8988
      4600         1         1    5.3647   21.2680   -5.1656
      4601         1         1    5.5216   20.0935   -5.3555
      4602         1         1    6.3907   19.5171   -5.9492
      4603         1         1    6.4190   18.3979   -6.3811
      4604         1         1    6.4270   17.3471   -5.8016
      4605         1         1    5.6320   16.8848   -5.0307
      4606         1         1    5.6601   16.8317   -3.8322
      4607         1         1    6.5962   16.7656   -3.0843
      4608         1         1    7.7697   16.6860   -3.3219
      4609         1         1    8.6170   17.5358   -3.3196
      4610         1         1    8.7685   18.4765   -4.0491
      4611         1         1    8.2078   19.5373   -4.0672
      4612         1         1    7.9986   20.3149   -3.1776
      4613         1         1    8.6402   20.5499   -2.1911
      4614         1         1    9.7963   20.8504   -2.0758
      4615         1         1   10.6449   20.9886   -2.9128
      4616         1         1   11.5353   21.7900   -2.9841
      4617         1         1   11.4985   22.9891   -2.9556
      4618         1         1   10.5564   23.7324   -2.9529
      4619         1         1   10.5198   24.9319   -2.9510
      4620         1         1   10.5009   25.7049   -3.8686
      4621         1         1   10.4816   25.4992   -5.0507
      4622         1         1    9.9683   24.6094   -5.6709
      4623         1         1   10.2241   24.1821   -6.7627
      4624         1         1    9.8824   24.5737   -7.8443
      4625         1         1    9.9983   24.0606   -8.9229
      4626         1         1   10.8522   23.3289   -9.3417
      4627         1         1   11.6877   22.7008   -8.7522
      4628         1         1   11.6952   22.2969   -7.6222
      4629         1         1   12.6188   22.0222   -6.9070
      4630         1         1   12.6422   21.7985   -5.7283
      4631         1         1   13.5648   21.7984   -4.9609
      4632         1         1   14.5270   21.0831   -4.9110
      4633         1         1   15.5155   21.1653   -4.2357
      4634         1         1   16.5823   20.6302   -4.3608
      4635         1         1   16.8656   19.4641   -4.3601
      4636         1         1   17.9407   18.9311   -4.3598
      4637         1         1   18.6598   18.6436   -5.2765
      4638         1         1   18.3886   18.2294   -6.3696
      4639         1         1   19.0935   18.0521   -7.3245
      4640         1         1   20.2577   17.7670   -7.3821
      4641         1         1   21.2244   18.4763   -7.4307
      4642         1         1   21.5400   19.3997   -6.7323
      4643         1         1   21.5222   19.5047   -5.5370
      4644         1         1   22.4240   19.4737   -4.7460
      4645         1         1   22.9443   18.5373   -4.2052
      4646         1         1   23.2105   18.3645   -3.0479
      4647         1         1   23.2898   17.3462   -2.4180
      4648         1         1   24.2164   16.5973   -2.2751
      4649         1         1   24.3672   15.4727   -2.6657
      4650         1         1   25.3715   14.8870   -2.9628
      4651         1         1   26.3623   14.6781   -2.3188
      4652         1         1   27.4969   14.5220   -2.6769
      4653         1         1   28.4968   14.3738   -2.0303
      4654         1         1   29.0849   13.3695   -1.7377
      4655         1         1   28.7074   12.2305   -1.7232
      4656         1         1   29.3368   11.2088   -1.7214
      4657         4         4   30.4798   11.0060   -2.0251
      4658         1         1   31.4702   11.6317   -1.7648
      4659         1         1   31.8876   12.6501   -2.2430
      4660         1         1   33.0096   12.9653   -2.5290
      4661         1         1   33.5080   13.1537   -3.6042
      4662         1         1   34.6567   13.0869   -3.9448
      4663         1         1   35.6493   12.9381   -3.2870
      4664         1         1   36.7051   12.4505   -3.5826
      4665         1         1   37.0897   11.3189   -3.4753
      4666         1         1   37.2691   10.4817   -4.3162
      4667         1         1   38.1909    9.7294   -4.4719
      4668         1         1   38.1961    8.5462   -4.6719
      4669         1         1   37.5973    7.6670   -4.1165
      4670         1         1   37.9484    6.5561   -3.8291
      4671         1         1   37.5138    5.7978   -3.0068
      4672         1         1   38.0035    5.4045   -1.9843
      4673         1         1   37.8317    4.3750   -1.3922
      4674         1         1   36.9094    3.6082   -1.4291
      4675         1         1   35.9943    3.5383   -2.2022
      4676         1         1   35.9951    3.3115   -3.3805
      4677         1         1   36.8197    2.7666   -4.0610
      4678         1         1   37.2015    1.6290   -4.0484
      4679         1         1   38.3174    1.1899   -4.0044
      4680         1         1   39.3467    1.7270   -3.7010
      4681         1         1   40.4353    1.6466   -4.1994
      4682         1         1   40.9162    2.2669   -5.1071
      4683         1         1   42.0640    2.3909   -5.4346
      4684         1         1   42.6913    3.3818   -5.6889
      4685         1         1   42.9495    3.8809   -6.7491
      4686         1         1   44.0000    4.2592   -7.1887
      4687         1         1   44.8163    3.6756   -7.8469
      4688         1         1   45.9887    3.5093   -7.6526
      4689         1         1   46.5758    3.2699   -6.6338
      4690         1         1   47.7508    3.1291   -6.4349
      4691         1         1   48.6836    3.2977   -7.1707
      4692         1         1   49.5425    2.5338   -7.5154
      4693         1         1   49.6702    1.3624   -7.2882
      4694         1         1   49.5325    0.4162   -8.0132
      4695         1         1   49.3268   -0.7359   -7.7478
      4696         1         1   48.8476   -1.2275   -6.7637
      4697         1         1   48.8065   -2.3753   -6.4160
      4698         1         1   49.6977   -3.1328   -6.1478
      4699         1         1   50.8823   -2.9464   -6.1046
      4700         1         1   51.6333   -2.9681   -5.1689
      4701         1         1   52.3217   -2.0981   -4.7114
      4702         1         1   53.3837   -1.6794   -5.0813
      4703         1         1   53.6871   -0.5889   -5.4796
      4704         1         1   53.0131    0.2595   -5.9953
      4705         1         1   52.5073    1.2383   -5.5199
      4706         1         1   52.4332    2.3556   -5.9512
      4707         1         1   52.6304    3.4073   -5.4079
      4708         1         1   53.4287    3.7009   -4.5614
      4709         1         1   53.4670    3.4023   -3.3998
      4710         1         1   53.9219    4.0000   -2.4639
      4711         1         1   54.4032    5.0979   -2.4095
      4712         1         1   53.8751    6.1748   -2.4472
      4713         1         1   52.9018    6.5364   -3.0488
      4714         1         1   52.5069    7.6452   -3.2828
      4715         1         1   53.0539    8.5583   -3.8368
      4716         1         1   54.1811    8.6544   -4.2372
      4717         1         1   54.7866    9.6194   -4.6141
      4718         1         1   55.1500    9.9201   -5.7175
      4719         1         1   54.8559   10.8651   -6.3961
      4720         1         1   53.7761   11.2814   -6.7133
      4721         1         1   52.8829   10.7393   -7.3036
      4722         1         1   52.7544   10.5198   -8.4764
      4723         1         1   52.2944   11.2087   -9.3446
      4724         1         1   52.2099   11.0091  -10.5249
      4725         1         1   52.8011   10.2299  -11.2200
      4726         1         1   53.7649    9.5571  -10.9784
      4727         1         1   54.3571    9.3994   -9.9467
      4728         1         1   54.9392    8.4361   -9.5304
      4729         1         1   55.0629    8.0354   -8.4061
      4730         1         1   54.2361    7.8587   -7.5544
      4731         1         1   53.3244    7.0796   -7.5137
      4732         1         1   52.6911    6.5854   -8.4052
      4733         1         1   52.6574    6.8607   -9.5727
      4734         1         1   52.5737    6.1451  -10.5323
      4735         1         1   52.5889    4.9474  -10.6055
      4736         1         1   52.5931    4.1210   -9.7354
      4737         1         1   53.1215    4.1373   -8.6581
      4738         1         1   53.6103    5.0504   -8.0520
      4739         1         1   53.9932    6.1186   -8.4422
      4740         1         1   54.1189    7.1560   -7.8521
      4741         1         1   54.5600    8.2077   -8.2255
      4742         1         1   55.3809    8.4448   -9.0680
      4743         1         1   55.4990    9.4014   -9.7829
      4744         1         1   55.6231   10.5621   -9.5047
      4745         1         1   55.8896   11.0801   -8.4556
      4746         1         1   56.5967   12.0196   -8.2163
      4747         1         1   57.1527   12.7770   -8.9629
      4748         1         1   58.2778   13.1939   -8.9426
      4749         1         1   59.3207   12.6005   -8.9372
      4750         1         1   60.2686   12.6991   -9.6665
      4751         1         1   60.3147   12.8477  -10.8564
      4752         1         1   61.2584   12.8527  -11.5975
      4753         1         1   61.2979   12.8579  -12.7968
      4754         1         1   61.3936   13.7774  -13.5619
      4755         1         1   61.5206   13.7784  -14.7552
      4756         1         1   60.6886   13.7785  -15.6199
      4757         1         1   60.8157   13.7786  -16.8132
      4758         1         1   60.8323   12.8620  -17.5876
      4759         1         1   60.8436   12.8657  -18.7875
      4760         1         1   59.9321   12.8715  -19.5679
      4761         1         1   58.7675   13.1021  -19.3926
      4762         1         1   57.8381   12.3495  -19.2938
      4763         1         1   57.8211   11.1653  -19.1005
      4764         1         1   58.0089   10.5455  -18.0903
      4765         1         1   58.6888    9.5763  -17.8946
      4766         1         1   58.5118    8.6451  -17.1586
      4767         1         1   58.9042    8.4603  -16.0397
      4768         1         1   58.2883    8.3040  -15.0218
      4769         1         1   58.0515    7.2995  -14.4095
      4770         1         1   57.2510    7.0970  -13.5387
      4771         1         1   56.0621    6.9474  -13.6029
      4772         1         1   55.1919    7.7522  -13.7900
      4773         1         1   55.2080    8.9467  -13.6763
      4774         1         1   54.3003    9.7306  -13.6382
      4775         1         1   53.2383    9.7094  -14.1966
      4776         1         1   52.7729    8.8893  -14.9388
      4777         1         1   53.1394    8.5353  -16.0252
      4778         1         1   52.9699    7.4930  -16.5952
      4779         1         1   53.0647    7.2269  -17.7615
      4780         1         1   52.2271    6.8655  -18.5412
      4781         1         1   52.0543    5.7902  -19.0450
      4782         1         1   51.9497    4.7079  -18.5373
      4783         1         1   52.3574    3.6407  -18.9044
      4784         1         1   52.7459    3.2931  -19.9852
      4785         1         1   52.1272    2.9386  -20.9504
      4786         1         1   52.0391    3.4393  -22.0374
      4787         1         1   51.3924    4.3817  -22.4028
      4788         1         1   51.7498    5.4627  -22.7818
      4789         1         1   52.7908    6.0349  -22.6117
      4790         1         1   53.8397    5.9147  -23.1819
      4791         1         1   54.9491    5.7957  -22.7402
      4792         1         1   55.9216    6.4799  -22.9019
      4793         1         1   56.1350    7.3387  -23.7123
      4794         1         1   55.5984    8.4002  -23.8713
      4795         1         1   56.0659    9.5051  -23.8973
      4796         1         1   56.8913    9.9769  -24.6295
      4797         1         1   57.0218   11.1036  -25.0211
      4798         1         1   57.1591   11.5215  -26.1376
      4799         1         1   57.1759   12.6512  -26.5422
      4800         1         1   56.7829   13.1046  -27.5814
      4801         1         1   56.9184   14.2034  -28.0444
      4802         1         1   57.6226   15.1084  -27.6907
      4803         1         1   57.8582   15.5173  -26.5874
      4804         1         1   58.8902   15.9016  -26.1107
      4805         1         1   59.6992   16.6752  -26.5432
      4806         2         2   60.8950   16.5914  -26.5975
      4807         2         2   -6.5235   -1.7622  -14.7527
      4808         1         1   -6.8167   -1.9181  -15.9059
      4809         1         1   -6.4146   -1.3566  -16.8872
      4810         1         1   -5.3384   -0.8773  -17.1156
      4811         1         1   -4.6795   -0.9024  -18.1182
      4812         1         1   -4.6952   -1.6792  -19.0328
      4813         1         1   -3.8952   -1.8550  -19.9097
      4814         1         1   -2.7089   -2.0254  -19.8494
      4815         1         1   -1.9825   -2.0656  -18.8951
      4816         1         1   -0.7839   -2.0625  -18.8368
      4817         1         1    0.0291   -1.8055  -19.6812
      4818         1         1    1.1935   -1.5356  -19.5746
      4819         1         1    1.8394   -1.2765  -18.5970
      4820         1         1    2.6494   -0.4102  -18.4144
      4821         1         1    2.5203    0.7828  -18.4300
      4822         1         1    2.2221    1.5384  -17.5467
      4823         1         1    2.5068    2.6936  -17.3904
      4824         1         1    3.4726    3.3064  -17.7534
      4825         1         1    3.6876    3.8615  -18.7954
      4826         1         1    4.6037    3.7386  -19.5606
      4827         1         1    5.7821    3.6605  -19.3476
      4828         1         1    6.6593    3.1968  -20.0225
      4829         1         1    7.0211    3.4926  -21.1277
      4830         1         1    7.9472    4.1688  -21.4815
      4831         1         1    8.9464    4.4778  -20.8931
      4832         1         1    9.4177    5.5624  -20.6892
      4833         1         1    8.8932    6.6416  -20.6753
      4834         1         1    9.3824    7.7373  -20.6611
      4835         1         1    9.6664    8.4675  -21.5700
      4836         1         1   10.1899    9.5472  -21.5579
      4837         1         1   11.3203    9.8539  -21.2969
      4838         1         1   11.9273   10.8563  -21.5552
      4839         1         1   13.0011   11.2291  -21.1704
      4840         1         1   14.0995   10.8289  -21.4411
      4841         1         1   14.5341    9.7104  -21.4448
      4842         1         1   14.7523    8.9702  -22.3638
      4843         1         1   14.8211    9.1993  -23.5398
      4844         1         1   15.7249    9.6526  -24.1861
      4845         1         1   16.5484   10.4741  -23.8913
      4846         1         1   16.4120   11.5682  -23.4177
      4847         1         1   16.0841   12.5988  -23.9376
      4848         1         1   15.9882   13.7012  -23.4732
      4849         1         1   16.1747   14.0850  -22.3517
      4850         1         1   17.1917   14.4192  -21.8095
      4851         1         1   18.0443   15.1824  -22.1709
      4852         1         1   19.1776   14.9717  -22.5046
      4853         1         1   20.2061   15.1972  -21.9291
      4854         1         1   20.6853   16.2425  -21.5859
      4855         1         1   20.5950   16.8270  -20.5417
      4856         1         1   20.1131   17.8982  -20.2961
      4857         1         1   20.0182   18.4804  -19.2511
      4858         1         1   20.5737   18.2849  -18.2055
      4859         1         1   21.7113   17.9752  -17.9820
      4860         1         1   22.6302   17.8154  -18.7371
      4861         1         1   23.0140   18.5034  -19.6422
      4862         1         1   23.2776   19.6739  -19.6638
      4863         1         1   23.5433   20.4219  -18.7639
      4864         1         1   22.9078   20.7118  -17.7881
      4865         1         1   23.1924   21.4241  -16.8653
      4866         1         1   23.9780   21.2555  -15.9739
      4867         1         1   23.8128   20.8030  -14.8749
      4868         1         1   23.6729   19.6646  -14.5220
      4869         1         1   24.2649   18.6752  -14.8547
      4870         1         1   25.4280   18.3996  -14.7490
      4871         1         1   25.9708   17.3294  -14.7508
      4872         1         1   25.5004   16.2255  -14.7507
      4873         1         1   26.0432   15.1552  -14.7515
      4874         1         1   25.8995   14.2176  -15.4865
      4875         1         1   26.5083   13.9108  -16.4741
      4876         1         1   26.7920   14.5639  -17.4400
      4877         1         1   27.6976   15.3318  -17.6135
      4878         1         1   28.5222   15.7395  -16.8429
      4879         1         1   28.4835   15.8286  -15.6469
      4880         1         1   28.2213   16.7706  -14.9512
      4881         1         1   28.6988   17.8713  -14.9304
      4882         1         1   29.1004   18.5555  -15.8308
      4883         1         1   28.5593   18.8858  -16.8497
      4884         1         1   28.7311   19.8555  -17.5354
      4885         1         1   28.9078   19.9422  -18.7191
      4886         1         1   29.0955   20.9105  -19.4026
      4887         1         1   28.9491   21.0614  -20.5840
      4888         1         1   29.7485   21.3551  -21.4295
      4889         1         1   30.0849   20.7577  -22.4143
      4890         1         1   31.1748   20.6149  -22.8958
      4891         1         1   32.1299   20.0189  -22.4804
      4892         1         1   32.2546   19.3568  -21.4874
      4893         1         1   32.9200   18.3777  -21.2911
      4894         1         1   32.9886   17.3538  -21.9132
      4895         1         1   32.1524   16.7866  -22.5606
      4896         1         1   31.5356   15.7862  -22.3180
      4897         1         1   31.3222   15.2468  -21.2675
      4898         1         1   31.4402   15.6630  -20.1482
      4899         1         1   31.1740   16.7412  -19.6937
      4900         1         1   30.2547   17.4742  -19.9334
      4901         1         1   29.7192   17.7244  -20.9778
      4902         1         1   29.1886   18.7341  -21.3506
      4903         1         1   28.4756   19.4956  -20.7575
      4904         1         1   28.6474   20.0580  -19.7114
      4905         1         1   27.8585   20.6016  -18.9888
      4906         1         1   27.7052   20.5057  -17.8025
      4907         4         4   27.1400   19.6621  -17.1631
      4908         1         1   27.3900   18.4957  -17.0325
      4909         1         1   26.8385   17.5324  -17.4884
      4910         1         1   26.0709   17.4450  -18.4067
      4911         1         1   25.9368   18.1480  -19.3700
      4912         1         1   24.9394   18.4903  -19.9427
      4913         1         1   24.7408   18.6564  -21.1144
      4914         1         1   25.4863   18.5407  -22.0476
      4915         1         1   26.4454   17.8330  -22.1860
      4916         1         1   27.5114   18.0666  -22.6851
      4917         1         1   27.9134   17.8331  -23.7914
      4918         1         1   28.1254   18.5773  -24.7086
      4919         1         1   28.6232   18.3610  -25.7788
      4920         1         1   28.7185   19.0690  -26.7430
      4921         1         1   29.6878   19.3844  -27.3761
      4922         1         1   30.8249   19.0123  -27.2832
      4923         1         1   31.5636   19.0167  -26.3375
      4924         1         1   32.7628   19.0125  -26.2949
      4925         1         1   33.5014   19.0080  -25.3491
      4926         1         1   33.6976   19.8522  -24.5192
      4927         1         1   33.9274   19.7429  -23.3464
      4928         1         1   34.7382   20.3047  -22.6632
      4929         1         1   35.7967   19.9207  -22.2481
      4930         1         1   36.5180   20.3969  -21.4157
      4931         1         1   36.6765   21.5426  -21.0960
      4932         1         1   36.1482   22.1820  -20.2287
      4933         1         1   36.6271   22.7387  -19.2796
      4934         1         1   37.4626   22.3625  -18.5047
      4935         1         1   37.3703   21.6068  -17.5770
      4936         1         1   37.3054   20.4087  -17.5611
      4937         1         1   37.2935   19.6488  -16.6324
      4938         1         1   37.2729   19.8712  -15.4534
      4939         1         1   36.3751   19.7677  -14.6640
      4940         1         1   36.3241   20.0833  -13.5074
      4941         1         1   35.4043   20.0477  -12.7375
      4942         1         1   35.2002   20.6958  -11.7485
      4943         1         1   35.9611   21.0658  -10.8975
      4944         1         1   35.7951   21.1925   -9.7158
      4945         1         1   36.5984   21.2804   -8.8287
      4946         1         1   37.7959   21.3417   -8.8752
      4947         1         1   38.6038   21.3391   -7.9879
      4948         1         1   38.4440   21.3233   -6.7987
      4949         1         1   39.2519   21.3017   -5.9116
      4950         1         1   39.4108   22.0583   -4.9939
      4951         1         1   40.1512   22.9965   -4.8864
      4952         1         1   39.9080   24.1709   -4.8462
      4953         1         1   39.6564   24.8753   -3.9078
      4954         1         1   38.7916   25.6954   -3.7684
      4955         1         1   37.6041   25.5552   -3.6678
      4956         1         1   36.8774   25.7717   -2.7376
      4957         1         1   36.8304   26.7159   -1.9985
      4958         1         1   36.0822   27.6540   -1.9915
      4959         1         1   36.3134   28.8264   -2.1006
      4960         1         1   35.7697   29.6613   -2.7694
      4961         1         1   34.7752   29.5882   -3.4369
      4962         1         1   34.5915   29.8904   -4.5836
      4963         1         1   34.4535   29.1956   -5.5523
      4964         1         1   34.3480   29.4965   -6.7091
      4965         1         1   34.8180   28.9823   -7.6862
      4966         1         1   35.0222   27.8245   -7.9265
      4967         1         1   35.1643   27.2684   -8.9804
      4968         1         1   34.7903   26.1858   -9.3383
      4969         1         1   34.9154   25.1138   -8.8139
      4970         1         1   34.4658   24.7033   -7.7798
      4971         1         1   34.5142   23.6048   -7.2992
      4972         1         1   34.3744   22.5301   -7.8145
      4973         1         1   33.3746   21.9039   -8.0345
      4974         1         1   32.2331   22.1503   -7.7583
      4975         1         1   31.7517   23.1383   -7.2765
      4976         1         1   31.9142   23.6260   -6.1922
      4977         1         1   31.1099   23.9388   -5.3583
      4978         1         1   29.9743   23.5810   -5.2087
      4979         1         1   29.0268   23.6958   -5.9360
      4980         1         1   28.9088   23.4232   -7.0986
      4981         1         1   29.7458   23.2803   -7.9466
      4982         1         1   30.8423   23.7593   -8.0372
      4983         1         1   31.8198   23.5825   -7.3641
      4984         1         1   32.7998   22.9258   -7.5840
      4985         1         1   32.9133   21.8755   -8.1531
      4986         1         1   33.8027   21.4656   -8.8466
      4987         1         1   33.7615   20.9436   -9.9264
      4988         1         1   33.0088   20.1124  -10.3535
      4989         1         1   33.2221   19.1725  -11.0685
      4990         1         1   32.4583   18.4863  -11.6896
      4991         1         1   31.6045   18.7967  -12.4736
      4992         1         1   31.2859   18.2841  -13.5108
      4993         1         1   31.9538   17.7066  -14.3235
      4994         1         1   33.0517   17.2326  -14.2239
      4995         1         1   33.9981   17.6046  -13.5867
      4996         1         1   34.0422   18.2408  -12.5703
      4997         1         1   33.3664   18.1637  -11.5816
      4998         1         1   33.6322   18.4312  -10.4424
      4999         1         1   32.9279   18.4568   -9.4712
      5000         1         1   31.7318   18.4132   -9.3838
      5001         1         1   30.8948   18.4103  -10.2437
      5002         1         1   30.7663   17.6877  -11.1931
      5003         1         1   30.4185   16.5405  -11.2484
      5004         1         1   31.0716   15.5341  -11.2242
      5005         1         1   31.5165   14.9251  -10.2909
      5006         1         1   31.8873   13.7861  -10.2186
      5007         1         1   32.4880   13.2239   -9.3450
      5008         1         1   33.5163   13.5196   -8.8018
      5009         1         1   34.5977   13.0030   -8.8628
      5010         1         1   34.9003   11.8777   -9.1494
      5011         1         1   34.8347   10.8714   -8.4991
      5012         1         1   34.6901    9.7332   -8.8508
      5013         1         1   33.7737    8.9799   -8.6696
      5014         1         1   32.6651    8.9888   -9.1288
      5015         1         1   31.7365    9.7103   -8.8898
      5016         1         1   30.5637    9.5498   -9.0868
      5017         1         1   29.7679   10.2635   -9.6320
      5018         1         1   28.7909   10.8058   -9.1946
      5019         1         1   27.6813   10.3802   -9.0283
      5020         1         1   27.2301    9.7339   -8.1234
      5021         1         1   27.7287    8.8505   -7.4823
      5022         1         1   28.7616    8.2632   -7.6503
      5023         1         1   29.4357    8.1542   -8.6370
      5024         1         1   29.1192    8.1764   -9.7943
      5025         1         1   28.0306    8.2370  -10.2956
      5026         1         1   27.4017    9.1910  -10.6620
      5027         1         1   27.6358   10.3619  -10.5427
      5028         1         1   27.8262   11.0139   -9.5535
      5029         1         1   28.6087   11.9013   -9.3528
      5030         1         1   28.4188   13.0738   -9.1817
      5031         1         1   27.8475   13.6413   -8.2921
      5032         1         1   27.4390   14.7680   -8.2323
      5033         1         1   27.2351   15.4654   -7.2772
      5034         1         1   27.9943   16.1403   -6.6383
      5035         1         1   27.8531   16.6529   -5.5625
      5036         1         1   27.8920   16.1681   -4.4655
      5037         1         1   27.0123   15.9891   -3.6692
      5038         1         1   27.0604   15.8972   -2.4737
      5039         1         1   26.6038   16.6131   -1.6257
      5040         1         1   26.6016   16.4912   -0.4319
      5041         1         1   25.6868   16.5131    0.3444
      5042         1         1   25.6377   16.1578    1.4895
      5043         1         1   25.6279   16.8065    2.4991
      5044         1         1   25.6074   17.9966    2.6516
      5045         1         1   25.6063   18.6454    3.6611
      5046         1         1   25.7424   19.8271    3.8191
      5047         1         1   25.7014   20.4811    4.8244
      5048         1         1   25.6402   21.6707    4.9692
      5049         1         1   25.1408   22.3164    5.8488
      5050         1         1   25.0651   23.5062    5.9853
      5051         1         1   25.1208   24.1739    6.9809
      5052         1         1   25.6971   23.9725    8.0140
      5053         1         1   26.8607   24.0880    8.2838
      5054         1         1   27.5066   25.0740    8.5088
      5055         1         1   28.6871   25.2001    8.6834
      5056         1         1   29.3637   26.1910    8.6966
      5057         1         1   29.0401   27.3465    8.7063
      5058         1         1   29.7164   28.3376    8.6899
      5059         1         1   29.9744   29.1106    9.5707
      5060         1         1   30.0508   28.9335   10.7551
      5061         1         1   30.0991   27.9108   11.3810
      5062         1         1   30.1186   26.7730   11.0000
      5063         1         1   30.0930   25.7492   11.6254
      5064         1         1   30.7318   24.7431   11.4853
      5065         1         1   31.6003   24.2785   12.1708
      5066         1         1   32.7112   23.9311   11.8789
      5067         1         1   33.1568   22.8293   11.7137
      5068         1         1   33.2422   22.1735   10.7124
      5069         1         1   32.3850   21.7926    9.9639
      5070         1         1   31.3143   22.2708    9.7094
      5071         1         1   30.8516   23.3346   10.0163
      5072         1         1   29.7141   23.6468   10.2368
      5073         1         1   29.1888   23.9731   11.2653
      5074         1         1   29.4165   24.9048   11.9865
      5075         1         1   29.5235   24.9481   13.1809
      5076         1         1   29.5494   25.8933   13.9197
      5077         1         1   29.5703   27.0670   13.6707
      5078         1         1   30.5021   27.8118   13.5404
      5079         1         1   31.1641   28.0573   12.5701
      5080         1         1   32.0588   28.8437   12.4250
      5081         1         1   32.5086   29.3245   11.4217
      5082         1         1   32.3962   30.4347   10.9803
      5083         1         1   32.4264   30.8203    9.8443
      5084         1         1   31.5617   31.3119    9.1730
      5085         1         1   30.9530   32.3345    9.3264
      5086         1         1   31.1791   33.2665   10.0477
      5087         1         1   31.3919   33.2948   11.2284
      5088         1         1   32.2858   32.8072   11.8634
      5089         1         1   33.3999   33.2070   12.0604
      5090         1         1   34.1352   33.8278   11.3434
      5091         1         1   33.8859   34.5191   10.3947
      5092         1         1   33.4995   35.6541   10.3471
      5093         1         1   32.3819   36.0905   10.3696
      5094         1         1   31.7322   36.5939    9.4952
      5095         1         1   30.8897   37.4465    9.5529
      5096         1         1   30.1983   37.9080    8.6875
      5097         1         1   30.3352   38.9107    8.0427
      5098         1         1   29.5106   39.6321    7.5531
      5099         1         1   28.8306   39.4760    6.5768
      5100         1         1   27.6474   39.6128    6.4305
      5101         1         1   27.0077   39.7780    5.4288
      5102         1         1   26.8914   40.7532    4.7393
      5103         1         1   26.5683   40.8502    3.5877
      5104         1         1   26.1088   41.7845    2.9911
      5105         3         3   23.8305   45.3465    4.5116
      5106         3         3   23.5100   48.4052   11.6654
      5107         3         3   21.6775   45.0715   18.4598
      5108         3         3   25.4857   39.6680   22.5751
      5109         3         3   30.5297   34.2193   20.2291
      5110         3         3   35.1655   29.5573   24.4017
      5111         3         3   42.3177   26.9049   22.8379
      5112         3         3   49.0215   30.7760   21.9958
      5113         3         3   50.3520   38.4300   21.4646
      5114         3         3   45.3976   44.4188   21.9360
      5115         3         3   38.8538   45.1901   26.0855
      5116         3         3   33.0533   40.1331   27.2758
      5117         3         3   25.5098   41.4145   28.7207
      5118         3         3   21.9410   47.7835   31.4290
      5119         3         3   16.1919   52.0104   28.3119
      5120         3         3   14.3782   53.2614   20.8432
      5121         3         3   12.1480   59.8050   17.2596
      5122         3         3   16.3743   65.1103   13.4350
      5123         3         3   22.7677   64.2269    9.0785
      5124         3         3   27.4142   58.0403    8.2007
      5125         3         3   25.7073   50.4433    8.2831
      5126         3         3   18.7917   46.8643    8.3055
      5127         3         3   11.6035   49.8583    8.3497
      5128         3         3    6.4129   50.5062    2.5815
      5129         3         3    1.1645   56.0827    1.1703
      5130         3         3   -0.0037   60.3556   -5.2338
      5131         3         3    5.0391   62.6759  -10.6947
      5132         3         3   12.0758   65.9278   -9.9560
      5133         3         3   18.9022   63.8575  -13.0784
      5134         3         3   22.4834   56.9434  -13.1536
      5135         3         3   29.5839   54.9540  -10.6517
      5136         3         3   36.1343   53.6835  -14.6659
      5137         3         3   37.1858   52.4996  -22.2900
      5138         3         3   43.1150   54.5449  -26.9047
      5139         3         3   43.2168   56.1045  -34.5331
      5140         3         3   37.4514   58.3430  -39.2643
      5141         3         3   37.5177   59.7462  -46.9234
      5142         3         3   37.4482   66.5130  -50.7757
      5143         3         3   37.3979   67.9148  -58.4352
      5144         3         3   31.7007   70.6402  -62.9903
      5145         3         3   27.8083   77.3760  -62.6528
      5146         3         3   20.8279   78.9785  -59.5965
      5147         3         3   15.4387   84.1291  -61.8466
      5148         3         3   11.7659   84.8754  -68.6722
      5149         3         3   14.1442   83.0667  -75.8630
      5150         3         3   15.5603   87.6761  -81.9771
      5151         3         3   15.9934   85.9482  -89.5574
      5152         3         3   12.7790   89.5018  -95.6954
      5153         3         3   10.2177   96.8140  -96.4739
      5154         3         3   14.1965  103.4389  -97.4307
      5155         3         3   21.6481  105.0751  -95.8714
      5156         3         3   27.3351  107.5135 -100.5987
      5157         3         3   26.9929  110.0397 -107.9564
      5158         3         3   32.1763  114.1160 -112.0979
      5159         3         3   34.2083  113.4882 -119.5886
      5160         3         3   29.7612  112.7860 -125.9420
      5161         3         3   27.9039  106.4567 -130.0803
      5162         3         3   31.3333  103.4001 -136.3677
      5163         3         3   30.9445  105.5690 -143.8363
      5164         3         3   36.0259  104.4866 -149.6365
      5165         3         3   41.2446  109.3859 -152.7020
      5166         3         3   43.4661  110.3484 -160.1029
      5167         3         3   40.8365  106.9597 -166.6020
      5168         3         3   39.1954   99.4850 -168.0409
      5169         3         3   39.1251   95.5802 -174.7775
      5170         3         3   38.9215   98.2267 -182.0980
      5171         3         3   44.4286  101.7989 -186.2867
      5172         3         3   51.4952   99.3195 -188.4200
      5173         3         3   54.3236   92.0816 -188.9184
      5174         3         3   61.6645   89.5294 -188.4365
      5175         3         3   66.3461   86.6719 -193.9639
      5176         3         3   65.1853   80.8333 -198.9837
      5177         3         3   59.9818   75.0428 -198.8138
      5178         3         3   52.2004   75.3045 -198.6884
      5179         3         3   47.4179   80.9846 -196.3434
      5180         3         3   46.8319   84.4979 -189.4189
      5181         3         3   52.3578   86.3199 -184.2441
      5182         3         3   55.4092   82.0757 -178.4725
      5183         3         3   55.8874   83.5964 -170.8506
      5184         3         3   55.3337   90.3708 -167.0511
      5185         3         3   55.8680   97.6669 -169.7187
      5186         3         3   51.3845  101.4745 -174.8212
      5187         3         3   49.0281  108.8961 -174.8551
      5188         3         3   41.9905  111.9224 -173.4591
      5189         3         3   39.9014  119.2831 -172.0134
      5190         3         3   43.6558  125.9398 -173.5063
      5191         3         3   48.7300  127.6694 -179.1539
      5192         3         3   47.5427  130.9169 -186.1309
      5193         3         3   41.8429  135.6370 -188.5532
      5194         3         3   38.9548  142.0880 -185.2855
      5195         3         3   31.6330  144.7266 -185.0319
      5196         3         3   24.8978  140.8187 -185.0571
      5197         3         3   17.5737  143.4629 -185.0505
      5198         3         3   10.8385  139.5550 -185.0412
      5199         3         3    7.7265  134.9270 -190.4755
      5200         3         3    5.8085  136.4661 -197.8639
      5201         3         3    3.7419  143.1894 -201.2048
      5202         3         3    7.7362  147.8235 -206.0221
      5203         3         3    5.3836  154.0238 -210.1033
      5204         3         3    7.2670  161.5394 -209.3260
      5205         3         3   13.1465  164.8529 -205.4418
      5206         3         3   20.4265  166.3935 -207.7361
      5207         3         3   27.1714  163.2511 -205.4411
      5208         3         3   33.5722  166.6556 -202.5997
      5209         3         3   35.3618  174.2064 -201.9541
      5210         3         3   33.7339  179.2705 -196.2673
      5211         3         3   37.2903  180.4485 -189.4410
      5212         3         3   34.3796  180.4882 -182.2188
      5213         3         3   26.9798  180.6939 -179.8028
      5214         3         3   21.0751  185.2048 -182.1311
      5215         3         3   13.5690  185.0922 -180.0622
      5216         3         3    8.8130  179.0577 -178.7972
      5217         3         3    4.5379  177.2771 -172.5372
      5218         3         3    1.6196  170.4302 -170.2484
      5219         3         3    0.2847  163.9376 -174.3349
      5220         3         3   -6.4291  160.8817 -176.8291
      5221         3         3  -12.9385  159.2113 -172.8955
      5222         3         3  -20.3964  160.2182 -174.8958
      5223         3         3  -26.6722  161.3431 -170.4255
      5224         3         3  -27.6862  166.0583 -164.3121
      5225         3         3  -23.6214  172.3156 -162.0853
      5226         3         3  -26.0325  178.9298 -158.7576
      5227         3         3  -28.9558  180.1840 -151.6501
      5228         3         3  -35.6424  183.5506 -149.5078
      5229         3         3  -42.0710  185.0042 -153.6544
      5230         3         3  -46.6490  191.3024 -153.7535
      5231         3         3  -44.7701  198.8589 -153.8055
      5232         3         3  -46.9999  204.6066 -149.0488
      5233         3         3  -48.6784  204.4486 -141.4466
      5234         3         3  -47.7993  209.9522 -136.0085
      5235         3         3  -41.3149  213.1967 -133.1694
      5236         3         3  -35.8606  217.4476 -136.7493
      5237         3         3  -36.4667  224.2529 -140.4849
      5238         3         3  -42.4421  227.2652 -144.4669
      5239         3         3  -45.8994  224.7496 -150.9748
      5240         3         3  -44.7688  226.8619 -158.3840
      5241         3         3  -45.0354  233.9127 -161.6778
      5242         3         3  -44.7540  235.9449 -169.1895
      5243         3         3  -44.6035  243.0080 -172.4644
      5244         3         3  -41.1936  249.5776 -170.0463
      5245         3         3  -33.7504  250.9865 -168.2436
      5246         3         3  -29.1706  247.6422 -162.9073
      5247         3         3  -22.3997  243.8924 -163.7608
      5248         3         3  -15.5772  246.4395 -166.5177
      5249         3         3   -9.6439  242.4786 -169.6390
      5250         3         3   -4.7458  244.4742 -175.3539
      5251         3         3    2.4618  247.3974 -174.9792
      5252         3         3    9.0853  244.8135 -178.1553
      5253         3         3   16.3156  244.7042 -175.2662
      5254         3         3   18.7529  244.6300 -167.8710
      5255         1         1   21.0435  247.7229 -165.5520
      5256         1         1   21.6451  248.6873 -165.9370
      5257         1         1   22.7828  249.0155 -165.7426
      5258         1         1   23.2303  250.0645 -165.3690
      5259         1         1   23.1026  251.1655 -165.8287
      5260         1         1   23.6586  252.1901 -165.5439
      5261         1         1   23.2051  253.2360 -165.1692
      5262         1         1   23.7029  254.0965 -164.4970
      5263         1         1   24.3337  254.0131 -163.4796
      5264         1         1   25.5198  253.9470 -163.3102
      5265         1         1   26.2605  253.0068 -163.3965
      5266         1         1   26.9971  252.5271 -162.5797
      5267         1         1   27.4970  253.0208 -161.6068
      5268         1         1   27.8705  254.1453 -161.4174
      5269         1         1   28.4177  254.6265 -160.4640
      5270         1         1   29.2380  255.5003 -160.4045
      5271         1         1   30.4359  255.4340 -160.3798
      5272         1         1   31.1746  255.1482 -159.4783
      5273         1         1   32.0440  255.7922 -158.9593
      5274         1         1   33.0193  256.3005 -159.4393
      5275         1         1   33.1917  257.4215 -159.8313
      5276         1         1   32.7175  258.4549 -159.4474
      5277         1         1   33.1014  259.2121 -158.5993
      5278         1         1   34.1622  259.7595 -158.4762
      5279         1         1   34.7770  260.0367 -157.4837
      5280         1         1   35.9421  260.2872 -157.3423
      5281         1         1   36.8532  259.5708 -157.0314
      5282         1         1   37.9128  259.3937 -157.5661
      5283         1         1   38.7756  260.1785 -157.8483
      5284         1         1   39.4037  260.3031 -158.8632
      5285         1         1   39.1848  259.8770 -159.9634
      5286         1         1   39.5841  258.8798 -160.4984
      5287         1         1   39.1501  258.2860 -161.4465
      5288         1         1   38.0411  257.8817 -161.6624
      5289         1         1   37.0851  257.8272 -160.9391
      5290         1         1   36.3211  258.6895 -160.6035
      5291         1         1   35.5903  259.3736 -161.2653
      5292         1         1   35.3290  260.5409 -161.1696
      5293         1         1   34.2730  261.1047 -161.2527
      5294         1         1   33.9964  262.2570 -161.0637
      5295         1         1   32.9273  262.8019 -161.0509
      5296         1         1   31.8237  262.3349 -160.9885
      5297         1         1   31.4744  261.1926 -160.8740
      5298         1         1   30.8176  260.6686 -160.0172
      5299         1         1   29.7234  260.1792 -160.0744
      5300         1         1   28.6435  260.7024 -160.0828
      5301         1         1   28.1277  261.3946 -160.9164
      5302         1         1   28.4022  261.5412 -162.0754
      5303         1         1   29.4731  261.6251 -162.6103
      5304         1         1   30.2689  260.7692 -162.8826
      5305         1         1   31.0424  260.1821 -162.1776
      5306         1         1   32.0784  260.5484 -161.6956
      5307         1         1   32.5687  260.2896 -160.6313
      5308         1         1   32.2787  259.4410 -159.8339
      5309         1         1   31.7510  259.5386 -158.7606
      5310         1         1   31.8481  260.3975 -157.9281
      5311         1         1   31.0136  260.8722 -157.2081
      5312         1         1   30.9339  260.8668 -156.0108
      5313         1         1   31.7994  260.8653 -155.1797
      5314         1         1   32.8523  260.2899 -155.1630
      5315         1         1   33.6385  260.0934 -156.0480
      5316         1         1   33.6145  259.2876 -156.9369
      5317         1         1   33.4063  259.4376 -158.1091
      5318         1         1   33.3558  258.6284 -158.9938
      5319         1         1   32.4684  257.8850 -159.3099
      5320         1         1   31.2803  258.0527 -159.2988
      5321         1         1   30.5080  258.1638 -160.2106
      5322         1         1   29.9264  257.3211 -160.8363
      5323         1         1   29.9382  256.1269 -160.7191
      5324         1         1   30.3291  255.4442 -159.8129
      5325         1         1   31.0053  255.7335 -158.8647
      5326         1         1   32.1854  255.9390 -158.7923
      5327         1         1   32.9056  256.5661 -159.5189
      5328         1         1   33.0266  257.7528 -159.6493
      5329         1         1   32.9852  258.6276 -158.8289
      5330         1         1   33.7734  259.5007 -158.5913
      5331         1         1   33.8408  260.2451 -157.6525
      5332         1         1   33.1092  261.1364 -157.3202
      5333         1         1   32.9193  262.2080 -157.8257
      5334         1         1   31.8935  262.7311 -158.1635
      5335         1         1   31.6129  263.2899 -159.1877
      5336         1         1   31.9731  263.0694 -160.3109
      5337         1         1   32.3308  262.0429 -160.8192
      5338         1         1   31.7312  261.0182 -160.9938
      5339         1         1   30.5509  260.8200 -161.0810
      5340         1         1   29.7270  260.6758 -160.2205
      5341         1         1   28.5441  260.8766 -160.2434
      5342         1         1   27.6370  260.1874 -159.8663
      5343         1         1   26.4781  260.4556 -159.7079
      5344         1         1   25.5237  259.7335 -159.6205
      5345         1         1   24.7636  259.5662 -158.7072
      5346         1         1   24.9796  259.4730 -157.5305
      5347         1         1   26.0205  259.4864 -156.9335
      5348         1         1   26.5672  260.3849 -156.3557
      5349         1         1   26.9464  260.4540 -155.2193
      5350         1         1   26.8977  261.3684 -154.4437
      5351         1         1   26.1641  261.5518 -153.5119
      5352         1         1   25.8319  262.5754 -152.9810
      5353         1         1   26.4287  263.6090 -152.8560
      5354         1         1   27.0131  264.2663 -153.6723
      5355         1         1   27.0907  265.4578 -153.7919
      5356         1         1   28.0524  266.1751 -153.7657
      5357         1         1   28.3944  266.9777 -152.9418
      5358         1         1   27.7842  267.4460 -152.0207
      5359         1         1   26.8977  268.2547 -152.0138
      5360         1         1   26.9377  269.4450 -152.1606
      5361         1         1   27.0084  270.0967 -153.1657
      5362         1         1   27.5087  271.1708 -153.3555
      5363         1         1   27.5899  271.8172 -154.3633
      5364         1         1   28.2007  271.5990 -155.3729
      5365         1         1   28.0663  270.7233 -156.1823
      5366         1         1   27.0939  270.3845 -156.7984
      5367         1         1   26.1110  271.0068 -157.0925
      5368         1         1   25.5336  271.8683 -156.4887
      5369         1         1   24.7421  272.6834 -156.8747
      5370         1         1   24.9097  273.8229 -157.2116
      5371         1         1   25.0257  274.2941 -158.3091
      5372         1         1   26.0129  274.5069 -158.9573
      5373         1         1   27.0823  273.9629 -158.9359
      5374         1         1   27.4177  272.9406 -158.4044
      5375         1         1   27.0033  272.4172 -157.4072
      5376         1         1   25.9157  272.4698 -156.9028
      5377         1         1   24.8285  272.4681 -157.4107
      5378         1         1   23.9923  271.6080 -157.4413
      5379         1         1   24.0319  270.4785 -157.0379
      5380         1         1   23.2532  269.5778 -157.1876
      5381         1         1   22.4123  269.4164 -158.0284
      5382         1         1   22.2464  268.5029 -158.7886
      5383         1         1   21.2696  267.8365 -158.9929
      5384         1         1   21.1736  266.6748 -159.2778
      5385         1         1   21.1470  266.1436 -160.3535
      5386         1         1   21.9016  265.3473 -160.8399
      5387         1         1   22.5095  264.4480 -160.3284
      5388         1         1   22.4402  263.2647 -160.5160
      5389         1         1   22.4152  262.3588 -159.7295
      5390         1         1   22.4141  262.3782 -158.5297
      5391         1         1   23.3323  262.3975 -157.7573
      5392         1         1   24.3392  261.7450 -157.7389
      5393         1         1   24.8703  261.1709 -156.8288
      5394         1         1   24.4893  260.2378 -156.1775
      5395         1         1   24.8535  259.8464 -155.1032
      5396         1         1   24.2158  259.5777 -154.1228
      5397         1         1   23.6484  260.2989 -153.3495
      5398         1         1   23.9425  260.6133 -152.2294
      5399         1         1   24.4682  259.9734 -151.3610
      5400         1         1   24.6475  258.7899 -151.2752
      5401         1         1   24.9515  257.9923 -152.1186
      5402         1         1   24.5040  257.8246 -153.2193
      5403         1         1   25.0625  257.7764 -154.2803
      5404         1         1   25.4578  258.6634 -154.9854
      5405         1         1   24.9437  259.7093 -155.2713
      5406         1         1   25.3321  260.8320 -155.1017
      5407         1         1   25.4295  261.4704 -154.0904
      5408         1         1   26.3209  261.5141 -153.2881
      5409         1         1   26.7399  260.6632 -152.5530
      5410         1         1   27.0237  259.5193 -152.7790
      5411         1         1   26.3137  258.5655 -152.9407
      5412         1         1   26.5684  257.4803 -153.3850
      5413         1         1   27.5689  257.0770 -153.9108
      5414         1         1   27.9744  257.2432 -155.0279
      5415         1         1   27.5321  256.8580 -156.0748
      5416         1         1   28.0854  256.3268 -156.9977
      5417         1         1   29.1937  256.4868 -157.4289
      5418         1         1   30.2555  256.1799 -156.9615
      5419         1         1   31.3133  256.0026 -157.4995
      5420         1         1   31.8743  256.6578 -158.3337
      5421         1         1   31.4354  257.2136 -159.3024
      5422         1         1   30.8221  258.2412 -159.3910
      5423         1         1   31.0329  259.3113 -158.8904
      5424         1         1   31.0248  260.4071 -159.3795
      5425         1         1   31.9357  261.1466 -159.6313
      5426         1         1   33.0940  261.0761 -159.3258
      5427         1         1   33.8128  260.1191 -159.2405
      5428         1         1   35.0108  260.0533 -159.2167
      5429         1         1   35.7973  259.9732 -160.1195
      5430         1         1   36.9762  260.1968 -160.1381
      5431         1         1   37.6249  260.8548 -160.9038
      5432         1         1   38.3087  260.5121 -161.8284
      5433         1         1   38.3503  260.9279 -162.9533
      5434         1         1   38.7288  261.9873 -163.3710
      5435         1         1   39.7995  262.5194 -163.2684
      5436         1         1   40.7249  262.5449 -164.0318
      5437         1         1   40.7352  262.5654 -165.2316
      5438         1         1   39.8231  262.5706 -166.0113
      5439         1         1   39.6554  263.2318 -166.9986
      5440         1         1   38.7464  263.9560 -167.2973
      5441         1         1   38.3913  264.3443 -168.3758
      5442         1         1   37.6698  263.8270 -169.1832
      5443         1         1   37.2607  264.2437 -170.2315
      5444         1         1   36.2799  263.9402 -170.8528
      5445         1         1   36.0217  264.0997 -172.0138
      5446         1         1   36.7530  264.2221 -172.9573
      5447         1         1   36.5653  263.9749 -174.1164
      5448         1         1   35.5423  263.9429 -174.7429
      5449         1         1   34.6588  263.1308 -174.7369
      5450         1         1   34.4532  262.2196 -173.9837
      5451         1         1   33.4177  261.7152 -173.6471
      5452         1         1   32.7411  260.8959 -174.2048
      5453         1         1   33.0130  260.1581 -175.1112
      5454         1         1   34.0303  259.5666 -175.3463
      5455         1         1   34.2337  258.3876 -175.4391
      5456         1         1   34.8906  257.7783 -176.2373
      5457         1         1   34.8197  257.7508 -177.4349
      5458         1         1   34.7264  256.8158 -178.1812
      5459         1         1   35.3949  256.5177 -179.1322
      5460         1         1   36.5823  256.5847 -179.2924
      5461         1         1   37.2154  256.8103 -180.2865
      5462         1         1   38.0894  256.1731 -180.8062
      5463         1         1   38.7002  256.3824 -181.8176
      5464         1         1   38.3326  256.3606 -182.9597
      5465         1         1   37.2215  256.3560 -183.4129
      5466         1         1   36.7816  256.9078 -184.3835
      5467         1         1   36.4638  258.0540 -184.5420
      5468         1         1   36.3528  258.6914 -185.5527
      5469         1         1   37.0664  259.5395 -186.0126
      5470         1         1   38.2642  259.6039 -186.0489
      5471         1         1   39.0312  259.2409 -186.8973
      5472         1         1   40.1896  258.9394 -186.8126
      5473         1         1   40.7055  257.8561 -186.7917
      5474         1         1   41.8604  257.5536 -186.6703
      5475         1         1   42.3667  256.6916 -186.0065
      5476         1         1   42.0697  255.5351 -185.8867
      5477         1         1   41.4827  254.8071 -186.6387
      5478         1         1   41.7513  254.4776 -187.7608
      5479         1         1   42.1134  253.4162 -188.1877
      5480         1         1   43.0447  253.1457 -188.8946
      5481         1         1   44.2228  253.1979 -188.6725
      5482         1         1   44.8135  253.1680 -187.6284
      5483         1         1   44.7022  252.4158 -186.7001
      5484         1         1   43.9447  252.4446 -185.7699
      5485         1         1   43.5235  253.3794 -185.1463
      5486         1         1   44.0549  254.4150 -184.8546
      5487         1         1   43.5945  255.5192 -184.7611
      5488         1         1   42.4782  255.8698 -184.4948
      5489         1         1   41.4776  255.2217 -184.3579
      5490         1         1   40.4397  255.2684 -184.9582
      5491         1         1   40.0469  256.0708 -185.7594
      5492         1         1   39.2777  256.9821 -185.6254
      5493         1         1   39.2602  258.0608 -186.1508
      5494         1         1   38.7722  258.4044 -187.1919
      5495         1         1   37.6370  258.6912 -187.4546
      5496         1         1   36.7122  258.9264 -186.7270
      5497         1         1   36.0059  258.1778 -186.1100
      5498         1         1   35.2597  258.3978 -185.1963
      5499         1         1   35.4993  258.6876 -184.0568
      5500         1         1   35.7711  259.7510 -183.5717
      5501         1         1   35.7967  260.0905 -182.4210
      5502         1         1   36.5944  259.8404 -181.5601
      5503         1         1   36.5733  260.1013 -180.3890
      5504         1         1   36.5728  259.3724 -179.4358
      5505         1         1   36.8197  259.6066 -178.2850
      5506         1         1   36.1958  260.2335 -177.4740
      5507         1         1   35.1158  260.0188 -176.9969
      5508         1         1   34.0972  260.6479 -177.0785
      5509         1         1   33.4657  260.9721 -178.0460
      5510         1         1   33.2169  260.3580 -179.0465
      5511         1         1   33.9322  260.0442 -179.9574
      5512         1         1   33.9791  259.0227 -180.5853
      5513         1         1   34.0126  258.8470 -181.7719
      5514         1         1   34.8229  259.2031 -182.5822
      5515         1         1   35.9950  259.4269 -182.4547
      5516         1         1   36.8362  258.8171 -181.8544
      5517         1         1   37.9465  258.5043 -182.1853
      5518         1         1   38.4273  258.4090 -183.2806
      5519         1         1   39.5134  258.7301 -183.6772
      5520         1         1   40.5160  258.0809 -183.7925
      5521         1         1   41.4721  258.2560 -184.4962
      5522         1         1   42.6028  257.8739 -184.3710
      5523         1         1   43.3735  257.4614 -185.1932
      5524         1         1   43.2843  256.5186 -185.9302
      5525         1         1   42.3308  255.8467 -186.2119
      5526         1         1   41.8396  255.6140 -187.2818
      5527         1         1   40.8416  255.0073 -187.5573
      5528         1         1   40.3450  254.0548 -187.0223
      5529         1         1   40.1744  253.8261 -185.8567
      5530         1         1   40.3113  252.8043 -185.2426
      5531         1         1   40.3376  252.6133 -184.0582
      5532         1         1   39.4577  252.6840 -183.2453
      5533         1         1   38.4098  253.2670 -183.2911
      5534         1         1   38.1837  254.4421 -183.3811
      5535         1         1   38.9147  255.3487 -183.6703
      5536         1         1   39.8368  255.8201 -183.0640
      5537         1         1   40.4137  255.4099 -182.0950
      5538         1         1   40.3448  254.3432 -181.5498
      5539         1         1   39.5022  253.4919 -181.6233
      5540         1         1   38.3080  253.5914 -181.6854
      5541         1         1   37.6168  254.5710 -181.7376
      5542         1         1   36.4336  254.6901 -181.5771
      5543         1         1   35.5513  254.7881 -182.3845
      5544         1         1   34.4096  254.4227 -182.3283
      5545         1         1   33.6210  254.2167 -183.2090
      5546         1         1   33.6792  254.4888 -184.3763
      5547         1         1   33.9055  255.5375 -184.9140
      5548         1         1   34.7272  256.3741 -184.6589
      5549         1         1   34.6039  257.5595 -184.5190
      5550         1         1   33.6106  258.2287 -184.4450
      5551         1         1   33.2885  259.2032 -185.0668
      5552         1         1   32.8466  259.2983 -186.1783
      5553         1         1   33.2137  259.9739 -187.0996
      5554         1         1   34.1693  259.8502 -187.8148
      5555         1         1   34.8912  258.9063 -187.9819
      5556         1         1   35.8277  258.7721 -188.7200
      5557         1         1   36.9926  258.6280 -188.4704
      5558         1         1   37.8854  259.4298 -188.4637
      5559         1         1   37.9383  260.5299 -188.9402
      5560         1         1   38.5778  260.9383 -189.8698
      5561         1         1   38.6790  260.5082 -190.9855
      5562         1         1   38.7770  261.0894 -192.0308
      5563         1         1   38.7768  260.6645 -193.1530
      5564         1         1   39.4819  260.9420 -194.0835
      5565         1         1   39.7311  262.0096 -194.5715
      5566         1         1   39.9853  262.2981 -195.7082
      5567         1         1   39.9519  263.3631 -196.2601
      5568         1         1   39.9420  264.4711 -195.7994
      5569         1         1   40.0099  264.8326 -194.6571
      5570         1         1   40.9329  264.8003 -193.8909
      5571         1         1   41.3496  263.8952 -193.2223
      5572         1         1   40.8933  263.3934 -192.2323
      5573         1         1   40.8880  263.7882 -191.0991
      5574         1         1   40.8118  263.1770 -190.0693
      5575         1         1   40.8434  261.9941 -189.8697
      5576         1         1   40.8600  261.0804 -190.6475
      5577         1         1   41.6840  260.2242 -190.8148
      5578         1         1   41.7560  259.3773 -191.6619
      5579         1         1   42.3047  258.3103 -191.6417
      5580         1         1   41.8414  257.2054 -191.5751
      5581         1         1   42.3909  256.1397 -191.5270
      5582         1         1   42.4379  255.3351 -190.6380
      5583         1         1   42.5048  254.1378 -190.6834
      5584         1         1   42.7292  253.3438 -189.8121
      5585         1         1   43.7152  252.6955 -189.5940
      5586         1         1   44.6345  252.9140 -188.8542
      5587         1         1   44.6433  253.1037 -187.6693
      5588         1         1   43.9074  253.7623 -186.9877
      5589         1         1   42.8051  253.5168 -186.5818
      5590         1         1   42.2592  253.8654 -185.5716
      5591         1         1   41.7200  254.9036 -185.3044
      5592         1         1   42.1127  255.8319 -184.6532
      5593         1         1   43.0991  255.9389 -183.9784
      5594         1         1   43.2228  255.9257 -182.7848
      5595         1         1   44.2086  256.0375 -182.1098
      5596         1         1   44.7369  255.2464 -181.3783
      5597         1         1   44.6297  254.0523 -181.3263
      5598         1         1   43.6460  253.3652 -181.3234
      5599         1         1   43.3736  252.4101 -180.6499
      5600         1         1   43.1986  252.3255 -179.4657
      5601         1         1   43.2236  253.1757 -178.6192
      5602         1         1   43.1153  254.3667 -178.7181
      5603         1         1   42.1424  255.0388 -178.9228
      5604         1         1   41.5203  255.7435 -178.1769
      5605         1         1   41.4383  256.9399 -178.1340
      5606         1         1   40.4694  257.6478 -178.1437
      5607         1         1   39.6058  257.7854 -177.3219
      5608         1         1   38.4426  258.0455 -177.4608
      5609         1         1   37.6412  257.6067 -178.2388
      5610         1         1   37.7836  256.8153 -179.1295
      5611         1         1   38.0332  255.6423 -179.0871
      5612         1         1   38.0796  254.8307 -179.9699
      5613         1         1   37.3750  254.6957 -180.9318
      5614         1         1   36.3422  254.0971 -181.0540
      5615         1         1   36.1433  252.9225 -181.1985
      5616         1         1   35.3798  252.1932 -180.6283
      5617         1         1   35.5961  251.3031 -179.8531
      5618         1         1   36.5276  251.1303 -179.1167
      5619         1         1   37.6945  251.0015 -179.3653
      5620         1         1   38.2653  250.1289 -179.9592
      5621         1         1   38.3744  248.9624 -179.6997
      5622         1         1   39.3534  248.3165 -179.4460
      5623         1         1   40.5023  248.6544 -179.3689
      5624         1         1   40.9800  249.7520 -179.2850
      5625         1         1   40.4460  250.8265 -179.2637
      5626         1         1   39.4433  251.2009 -179.8061
      5627         1         1   39.2033  251.3403 -180.9736
      5628         1         1   38.1488  251.4202 -181.5406
      5629         1         1   37.7162  250.7809 -182.4594
      5630         1         1   38.2787  250.0374 -183.2149
      5631         1         1   38.2155  248.8430 -183.3122
      5632         1         1   39.0859  248.0359 -183.4882
      5633         1         1   39.6053  247.2798 -182.7145
      5634         1         1   40.7527  246.9418 -182.6180
      5635         1         1   41.3560  246.5203 -181.6702
      5636         1         1   41.7463  247.0893 -180.6885
      5637         1         1   42.8443  247.1319 -180.2064
      5638         1         1   43.6160  246.2452 -179.9648
      5639         1         1   44.0469  245.3815 -180.6779
      5640         1         1   45.1033  245.3015 -181.2414
      5641         1         1   45.3561  244.9516 -182.3611
      5642         1         1   44.6668  244.9497 -183.3433
      5643         1         1   44.9756  244.9492 -184.5029
      5644         1         1   44.3076  245.1494 -185.4795
      5645         1         1   44.6360  245.2721 -186.6272
      5646         1         1   45.7250  245.4303 -187.1056
      5647         1         1   46.0395  245.7828 -188.2087
      5648         1         1   45.3693  246.2378 -189.0940
      5649         1         1   45.5234  247.2341 -189.7448
      5650         1         1   45.7896  248.3508 -189.3952
      5651         1         1   45.6564  249.3933 -189.9744
      5652         1         1   44.6743  249.8912 -190.4512
      5653         1         1   44.5443  250.5300 -191.4587
      5654         1         1   43.8208  251.4574 -191.6966
      5655         1         1   43.0828  252.0661 -190.9722
      5656         1         1   42.1638  251.6789 -190.3048
      5657         1         1   42.1635  251.0862 -189.2614
      5658         1         1   42.1606  251.5040 -188.1365
      5659         1         1   41.2400  251.7850 -187.4199
      5660         1         1   41.0335  252.7811 -186.7834
      5661         1         1   39.9957  253.2999 -186.4769
      5662         1         1   38.9911  252.8144 -186.0352
      5663         1         1   38.2725  251.9724 -186.4983
      5664         1         1   37.8915  251.8178 -187.6257
      5665         1         1   36.9307  251.2317 -188.0421
      5666         1         1   36.5562  251.0669 -189.1702
      5667         1         1   35.9519  251.8048 -189.8983
      5668         1         1   36.2899  252.3210 -190.9275
      5669         1         1   35.7181  253.1231 -191.6128
      5670         1         1   35.9681  253.5088 -192.7213
      5671         2         2   36.4007  252.9106 -193.6674
      5672         2         2  -14.2447    0.9231   21.3210
      5673         1         1  -14.1952    1.5810   22.3233
      5674         1         1  -14.1515    2.7720   22.4633
      5675         1         1  -14.1082    3.4302   23.4657
      5676         1         1  -13.3243    3.4026   24.3739
      5677         1         1  -13.0868    4.2262   25.2137
      5678         1         1  -13.3347    5.4001   25.2353
      5679         1         1  -13.4361    6.1842   24.3326
      5680         1         1  -13.4711    5.9968   23.1478
      5681         1         1  -13.4533    4.9693   22.5282
      5682         1         1  -12.5319    4.3861   22.0272
      5683         1         1  -11.8119    4.7114   21.1241
      5684         1         1  -11.9622    4.6003   19.9387
      5685         1         1  -12.4001    3.6844   19.2988
      5686         1         1  -13.3115    3.6540   18.5188
      5687         1         1  -14.4942    3.6016   18.7154
      5688         1         1  -15.2942    4.4859   18.8494
      5689         1         1  -15.1631    5.6715   18.7186
      5690         1         1  -15.1395    6.5412   19.5450
      5691         1         1  -14.4824    7.5443   19.5913
      5692         1         1  -13.8132    8.0682   18.7441
      5693         1         1  -12.6969    8.5046   18.8026
      5694         1         1  -11.6440    7.9296   18.8299
      5695         1         1  -11.0932    7.3706   19.7378
      5696         1         1  -10.4439    6.3614   19.7426
      5697         1         1   -9.2571    6.2077   19.8309
      5698         1         1   -8.3699    7.0151   19.7992
      5699         1         1   -7.3145    6.9800   19.2292
      5700         1         1   -6.8528    6.1365   18.5113
      5701         1         1   -6.0117    5.3099   18.7334
      5702         1         1   -5.2439    5.2174   19.6510
      5703         1         1   -4.6775    6.0734   20.2727
      5704         1         1   -4.9646    7.2271   20.4355
      5705         1         1   -5.2390    7.8194   21.4424
      5706         1         1   -6.1517    8.5626   21.6763
      5707         1         1   -7.2472    8.3280   22.1062
      5708         1         1   -7.7180    8.5577   23.1858
      5709         1         1   -7.4912    8.0521   24.2502
      5710         1         1   -7.6094    6.9114   24.6037
      5711         1         1   -8.4977    6.3797   25.2104
      5712         1         1   -8.7859    5.2180   25.2968
      5713         1         1   -9.8526    4.6987   25.4768
      5714         1         1  -10.1265    3.5480   25.6791
      5715         1         1   -9.4366    2.5681   25.6173
      5716         1         1   -8.4129    2.3079   26.1867
      5717         1         1   -8.2154    2.0569   27.3434
      5718         1         1   -7.3093    2.3819   28.0598
      5719         1         1   -6.6737    1.7322   28.8433
      5720         1         1   -5.9419    0.7993   28.6581
      5721         1         1   -4.7637    0.6911   28.8581
      5722         1         1   -4.1572    0.6480   29.8927
      5723         1         1   -4.1910    1.3859   30.8384
      5724         1         1   -4.6837    2.4742   30.9509
      5725         1         1   -5.3645    2.9262   31.8297
      5726         1         1   -5.4855    2.5745   32.9706
      5727         1         1   -5.6758    3.2231   33.9621
      5728         1         1   -5.3895    4.3627   34.2056
      5729         1         1   -6.0561    5.2421   34.6771
      5730         1         1   -5.7209    6.2482   35.2387
      5731         1         1   -5.4340    6.4307   36.3895
      5732         1         1   -4.5966    7.1415   36.8727
      5733         1         1   -4.7015    8.2259   37.3759
      5734         1         1   -5.0277    9.2737   36.8904
      5735         1         1   -4.9157    9.6701   35.7633
      5736         1         1   -4.0292   10.2945   35.2493
      5737         1         1   -3.5083   10.1557   34.1772
      5738         1         1   -2.3525    9.9989   33.8952
      5739         1         1   -1.6843    9.0023   33.9042
      5740         1         1   -0.4913    8.8731   33.9215
      5741         1         1    0.1767    7.8766   33.9448
      5742         1         1    0.0446    6.8738   34.5904
      5743         1         1    0.0105    5.7274   34.2373
      5744         1         1   -0.8239    5.1384   33.6074
      5745         1         1   -0.7046    4.2489   32.8108
      5746         1         1   -1.2471    3.1797   32.7610
      5747         1         1   -2.1017    2.7144   33.4633
      5748         1         1   -3.2651    2.5235   33.2398
      5749         1         1   -4.2369    2.8922   33.8397
      5750         1         1   -5.3707    2.5029   33.7861
      5751         1         1   -5.8016    1.3834   33.7541
      5752         1         1   -6.9364    0.9932   33.7447
      5753         1         1   -7.4442    0.1119   33.1079
      5754         1         1   -8.5152    0.0680   32.5685
      5755         1         1   -9.6164    0.0152   33.0425
      5756         1         1  -10.6847   -0.0777   32.5039
      5757         1         1  -11.7884    0.0874   32.9452
      5758         1         1  -12.1606    0.7742   33.8561
      5759         1         1  -11.9328    0.6878   35.0311
      5760         1         1  -12.6719    0.7945   35.9704
      5761         1         1  -13.7197    0.2538   36.1933
      5762         1         1  -14.8240    0.7158   36.2778
      5763         1         1  -15.1811    1.8610   36.3092
      5764         1         1  -15.4541    2.6092   35.4116
      5765         1         1  -14.7697    3.0242   34.5175
      5766         1         1  -15.0302    3.1857   33.3573
      5767         1         1  -14.5199    3.9065   32.5449
      5768         1         1  -13.6872    4.7592   32.6846
      5769         1         1  -13.4323    5.4399   33.6394
      5770         1         1  -12.8856    5.1526   34.6682
      5771         1         1  -12.4364    5.8599   35.5272
      5772         1         1  -11.8385    6.8966   35.4390
      5773         1         1  -10.6750    7.1010   35.2277
      5774         1         1  -10.0131    8.0800   35.4363
      5775         1         1   -9.2990    8.3457   36.3633
      5776         1         1   -9.3942    9.2132   37.1869
      5777         1         1  -10.0519   10.2169   37.1782
      5778         1         1  -11.2435   10.3588   37.1821
      5779         1         1  -12.0257   10.3420   36.2722
      5780         1         1  -13.1996   10.0931   36.2682
      5781         1         1  -14.1452   10.8320   36.2695
      5782         1         1  -15.1220   10.8339   36.9664
      5783         1         1  -15.2167   10.8348   38.1627
      5784         1         1  -16.1930   10.8666   38.8596
      5785         1         1  -16.9594   11.7647   39.0738
      5786         1         1  -17.9794   12.0590   38.5142
      5787         1         1  -18.7273   12.9777   38.7055
      5788         1         1  -19.6240   13.0914   39.4948
      5789         1         1  -19.8131   13.9297   40.3324
      5790         1         1  -20.2800   13.8291   41.4333
      5791         1         1  -19.9362   14.3335   42.4664
      5792         1         1  -20.2257   15.3976   42.9397
      5793         1         1  -19.7612   15.9743   43.8840
      5794         1         1  -20.1739   16.9268   44.4859
      5795         1         1  -19.5978   17.9086   44.8657
      5796         1         1  -18.4453   18.0605   45.1633
      5797         1         1  -17.4786   18.1919   44.4645
      5798         1         1  -16.3214   18.3045   44.7612
      5799         1         1  -15.3425   18.2979   44.0671
      5800         1         1  -15.2043   17.9364   42.9313
      5801         1         1  -14.9112   18.5645   41.9517
      5802         1         1  -15.0345   19.7355   41.7202
      5803         1         1  -14.3009   20.4895   41.1430
      5804         1         1  -14.3616   21.6815   41.0186
      5805         1         1  -15.3171   22.3970   40.8961
      5806         1         1  -15.7397   22.9608   39.9248
      5807         1         1  -15.9945   22.5320   38.8334
      5808         1         1  -15.3291   22.5180   37.8349
      5809         1         1  -14.1365   22.5044   37.7024
      5810         1         1  -13.2753   22.2317   38.4924
      5811         1         1  -13.3569   21.9458   39.6550
      5812         1         1  -13.3369   22.6503   40.6262
      5813         1         1  -13.3348   22.3597   41.7905
      5814         1         1  -12.6582   22.7777   42.6891
      5815         1         1  -12.9590   23.0556   43.8170
      5816         1         1  -14.0317   23.3161   44.2877
      5817         1         1  -14.9935   23.8251   43.7819
      5818         1         1  -15.1608   24.2116   42.6583
      5819         1         1  -15.8122   25.1320   42.2477
      5820         1         1  -15.5299   26.2942   42.1497
      5821         1         1  -14.4613   26.8188   41.9982
      5822         1         1  -13.3660   26.3333   41.9307
      5823         1         1  -12.5515   26.1436   42.7912
      5824         1         1  -12.4560   26.6298   43.8842
      5825         1         1  -11.5545   27.2500   44.3768
      5826         1         1  -11.3611   27.5526   45.5218
      5827         1         1  -11.2547   28.6362   46.0263
      5828         1         1  -10.4372   29.0498   46.8013
      5829         1         1   -9.5160   28.4867   47.3251
      5830         1         1   -9.0472   27.4042   47.1049
      5831         1         1   -8.6229   26.5779   47.8646
      5832         1         1   -7.9308   25.6201   47.6553
      5833         1         1   -8.1061   24.4659   47.9328
      5834         1         1   -9.0588   23.9262   48.4238
      5835         1         1   -9.7321   24.2524   49.3620
      5836         1         1  -10.4946   23.6066   50.0265
      5837         1         1  -11.4999   23.9399   50.5907
      5838         1         1  -11.9033   25.0361   50.8656
      5839         1         1  -13.0250   25.4234   51.0439
      5840         1         1  -13.4321   26.3200   51.7298
      5841         1         1  -14.2997   26.3249   52.5588
      5842         1         1  -15.0600   25.4558   52.8854
      5843         1         1  -15.7494   25.3607   53.8629
      5844         1         1  -16.3880   24.4295   54.2693
      5845         1         1  -17.3411   23.8796   53.7905
      5846         1         1  -18.4979   23.9254   54.1063
      5847         1         1  -19.1127   23.2501   54.8847
      5848         1         1  -19.3794   23.4502   56.0374
      5849         4         4  -18.7071   23.9164   56.9154
      5850         1         1  -17.5975   23.6309   57.2721
      5851         1         1  -17.1861   23.3500   58.3638
      5852         1         1  -17.7048   22.7240   59.2465
      5853         1         1  -18.6016   21.9278   59.2040
      5854         1         1  -18.5702   20.7283   59.2213
      5855         1         1  -18.6078   19.9687   60.1495
      5856         1         1  -19.4947   19.7413   60.9252
      5857         1         1  -20.5729   20.2560   61.0372
      5858         1         1  -21.2091   20.8949   60.2453
      5859         1         1  -20.9228   21.2565   59.1375
      5860         1         1  -21.3027   22.2089   58.5141
      5861         1         1  -22.2849   22.8832   58.6575
      5862         1         1  -22.7293   23.3992   59.6456
      5863         1         1  -22.8167   22.9755   60.7649
      5864         1         1  -21.9867   22.4612   61.4623
      5865         1         1  -20.8769   22.0904   61.1960
      5866         1         1  -19.9150   22.7196   60.8511
      5867         1         1  -19.6327   23.8689   61.0497
      5868         1         1  -19.4126   24.4426   62.0804
      5869         1         1  -18.3778   24.8503   62.5310
      5870         1         1  -18.0314   24.9810   63.6724
      5871         1         1  -17.7341   24.1528   64.4884
      5872         1         1  -17.0845   23.1508   64.3697
      5873         1         1  -17.2310   22.2196   63.6271
      5874         1         1  -17.7725   22.1629   62.5578
      5875         1         1  -17.8584   21.2501   61.7836
      5876         1         1  -18.8053   20.5743   61.4893
      5877         1         1  -19.8801   20.8955   61.0629
      5878         1         1  -20.2199   21.9027   60.5062
      5879         1         1  -20.4492   22.9922   60.9540
      5880         1         1  -20.0228   23.5267   61.9401
      5881         1         1  -20.6029   23.9416   62.9052
      5882         1         1  -20.2909   24.8003   63.6832
      5883         1         1  -19.2030   25.1789   64.0195
      5884         1         1  -18.5199   26.0587   63.5730
      5885         1         1  -18.7592   26.8608   62.7131
      5886         1         1  -19.4207   27.8612   62.7534
      5887         1         1  -20.5831   28.0282   62.5066
      5888         1         1  -21.4703   27.2285   62.3916
      5889         1         1  -21.7588   26.5238   61.4641
      5890         1         1  -22.3037   25.4548   61.4472
      5891         1         1  -22.0214   24.4541   60.8482
      5892         1         1  -21.7897   23.3497   61.2564
      5893         1         1  -22.5354   22.4348   61.4732
      5894         1         1  -22.9481   21.5839   60.7345
      5895         1         1  -23.0513   21.5834   59.5390
      5896         1         1  -23.1418   22.5017   58.7718
      5897         1         1  -23.3349   22.5017   57.5874
      5898         1         1  -23.4158   21.5839   56.8187
      5899         1         1  -23.7100   20.4371   57.0142
      5900         1         1  -23.0102   19.4679   57.1190
      5901         1         1  -21.8182   19.3849   57.2297
      5902         1         1  -21.1540   18.6146   57.8664
      5903         1         1  -21.4314   17.9868   58.8508
      5904         1         1  -21.4881   18.3352   59.9978
      5905         1         1  -21.8749   19.3670   60.4728
      5906         1         1  -22.9566   19.6622   60.9002
      5907         1         1  -23.6153   20.6487   60.7188
      5908         1         1  -24.7871   20.7625   60.4869
      5909         1         1  -25.7129   20.0850   60.8392
      5910         1         1  -26.8517   20.0775   60.4610
      5911         1         1  -27.5003   19.1882   59.9830
      5912         1         1  -28.3388   19.2194   59.1251
      5913         1         1  -29.4960   18.9043   59.1652
      5914         1         1  -30.3407   18.9595   58.3147
      5915         1         1  -31.3071   18.2696   58.1408
      5916         1         1  -32.4727   18.5313   58.2546
      5917         1         1  -33.0747   19.5226   57.9467
      5918         1         1  -32.8252   20.6760   58.1645
      5919         1         1  -31.7685   21.2176   58.3376
      5920         1         1  -31.5134   22.3797   58.4945
      5921         1         1  -30.6122   23.0383   58.0540
      5922         1         1  -29.6843   23.5509   58.6165
      5923         1         1  -29.4846   23.7093   59.7891
      5924         1         1  -29.5901   22.9368   60.7013
      5925         1         1  -30.4184   22.8737   61.5673
      5926         1         1  -31.6147   22.8205   61.4886
      5927         1         1  -32.3339   22.9834   60.5420
      5928         1         1  -33.3015   22.3656   60.1925
      5929         1         1  -34.0822   22.5891   59.3090
      5930         1         1  -35.2792   22.6680   59.3385
      5931         1         1  -36.0202   23.3917   58.7325
      5932         1         1  -36.3165   23.3941   57.5696
      5933         1         1  -36.0775   24.2009   56.7140
      5934         1         1  -36.5956   24.3681   55.6446
      5935         1         1  -36.1101   24.6785   54.5920
      5936         1         1  -34.9585   24.7320   54.2591
      5937         1         1  -34.2267   23.8644   53.8693
      5938         1         1  -33.3266   23.3038   54.4309
      5939         1         1  -32.5038   23.7344   55.1909
      5940         1         1  -32.0101   23.2294   56.1611
      5941         1         1  -32.2593   22.1863   56.6995
      5942         1         1  -32.9324   21.9583   57.6664
      5943         1         1  -32.6092   21.7922   58.8100
      5944         1         1  -31.5871   21.3620   59.2685
      5945         1         1  -30.5573   21.0751   58.7233
      5946         1         1  -29.8768   20.0921   58.8272
      5947         1         1  -30.1857   18.9649   59.0994
      5948         1         1  -31.2365   18.5212   59.4720
      5949         1         1  -31.8597   17.5760   59.0743
      5950         1         1  -32.4262   16.7125   59.6855
      5951         1         1  -33.3671   16.7822   60.4270
      5952         1         1  -34.4489   16.2685   60.3514
      5953         1         1  -35.5109   16.7451   60.0600
      5954         1         1  -36.4273   17.0749   60.7611
      5955         1         1  -37.6090   17.0350   60.5562
      5956         1         1  -38.2442   17.4375   59.6211
      5957         1         1  -38.7218   18.5201   59.4212
      5958         1         1  -38.2262   19.6097   59.5050
      5959         1         1  -38.7376   20.6948   59.4715
      5960         1         1  -38.2537   21.7812   59.6316
      5961         1         1  -37.1018   22.1109   59.6980
      5962         1         1  -36.5804   22.9645   60.3609
      5963         1         1  -36.2169   22.9394   61.5042
      5964         1         1  -36.2834   23.7842   62.3539
      5965         1         1  -37.0514   24.6984   62.4748
      5966         1         1  -36.8397   25.8737   62.5921
      5967         1         1  -37.5975   26.8029   62.5440
      5968         1         1  -38.7969   26.8196   62.5082
      5969         1         1  -39.5950   26.8749   63.4026
      5970         1         1  -39.4567   27.2340   64.5393
      5971         1         1  -40.2153   27.1695   65.4668
      5972         1         1  -39.9982   27.2152   66.6461
      5973         1         1  -38.9668   27.0886   67.2464
      5974         1         1  -37.8345   27.1213   66.8505
      5975         1         1  -37.3600   26.6969   65.8333
      5976         1         1  -36.2116   26.5253   65.5302
      5977         1         1  -35.7000   26.4670   64.4463
      5978         1         1  -36.2015   26.3706   63.3603
      5979         1         1  -37.0050   27.0763   62.8159
      5980         1         1  -36.8792   28.1780   62.3573
      5981         1         1  -36.8941   28.5447   61.2148
      5982         1         1  -36.5403   27.9784   60.2178
      5983         1         1  -35.8723   28.3724   59.3021
      5984         1         1  -36.1546   28.5100   58.1439
      5985         1         1  -37.1534   28.2070   57.5518
      5986         1         1  -37.6009   28.6348   56.5238
      5987         1         1  -38.3710   29.5351   56.3329
      5988         1         1  -39.5393   29.5066   56.0601
      5989         1         1  -40.3283   28.6059   56.1385
      5990         1         1  -41.0978   28.1807   55.3217
      5991         1         1  -42.1828   27.6889   55.4661
      5992         1         1  -42.6863   27.2027   56.4409
      5993         1         1  -42.2013   26.9244   57.5026
      5994         1         1  -41.5170   25.9902   57.8174
      5995         1         1  -40.4483   25.6405   57.3984
      5996         1         1  -40.0160   25.6546   56.2791
      5997         1         1  -40.5938   25.7204   55.2294
      5998         1         1  -40.1607   25.7496   54.1106
      5999         1         1  -40.4504   26.4619   53.1893
      6000         1         1  -40.6201   26.1956   52.0316
      6001         1         1  -39.8338   25.8382   51.1986
      6002         1         1  -39.8562   25.9757   50.0067
      6003         1         1  -40.7840   26.1607   49.2685
      6004         1         1  -40.8020   26.3456   48.0829
      6005         1         1  -40.4297   25.6404   47.1862
      6006         1         1  -39.3248   25.4597   46.7543
      6007         1         1  -38.4256   24.7945   47.1889
      6008         1         1  -38.3830   23.6208   47.4352
      6009         1         1  -37.4485   22.9270   47.7275
      6010         1         1  -36.3786   23.2246   48.1821
      6011         1         1  -36.0250   24.2342   48.7260
      6012         1         1  -36.0488   24.5339   49.8877
      6013         1         1  -36.5531   25.4776   50.4311
      6014         1         1  -37.6749   25.8983   50.3637
      6015         1         1  -38.5192   25.9844   51.2121
      6016         1         1  -39.0333   26.9560   51.6934
      6017         1         1  -39.5650   27.0996   52.7596
      6018         1         1  -40.4292   26.4532   53.2843
      6019         1         1  -41.3410   26.8049   53.9808
      6020         1         1  -42.4842   27.0351   53.6977
      6021         1         1  -43.1614   26.6005   52.8075
      6022         1         1  -43.9182   25.6694   52.7975
      6023         1         1  -43.8931   24.6613   52.1470
      6024         1         1  -43.0743   24.2696   51.3620
      6025         1         1  -43.0242   23.2395   50.7485
      6026         1         1  -42.3498   22.9361   49.8035
      6027         1         1  -41.2969   23.3771   49.4333
      6028         1         1  -40.4280   23.9241   50.0544
      6029         1         1  -39.3714   24.3572   49.6858
      6030         1         1  -38.4594   23.8033   49.1367
      6031         1         1  -37.6767   24.2211   48.3287
      6032         1         1  -37.8352   25.0057   47.4347
      6033         1         1  -38.4857   26.0135   47.3985
      6034         1         1  -38.1320   27.1600   47.3779
      6035         1         1  -37.1321   27.6513   46.9320
      6036         1         1  -36.6069   28.6995   47.1878
      6037         1         1  -36.1545   29.1037   48.2232
      6038         1         1  -35.0877   28.8970   48.7322
      6039         1         1  -34.4179   27.9014   48.7435
      6040         1         1  -34.4311   26.9539   48.0072
      6041         1         1  -33.9008   26.7966   46.9423
      6042         1         1  -32.8413   27.1928   46.5417
      6043         1         1  -32.4878   27.4566   45.4257
      6044         1         1  -32.7813   28.3831   44.7219
      6045         1         1  -33.7345   28.5399   44.0100
      6046         1         1  -34.8926   28.6808   44.2909
      6047         1         1  -35.4009   29.3129   45.1753
      6048         1         1  -34.9426   29.6845   46.2202
      6049         1         1  -34.1934   29.1292   46.9754
      6050         1         1  -33.1168   28.6392   46.7732
      6051         1         1  -32.6455   28.2027   45.7596
      6052         1         1  -31.5840   27.6779   45.5655
      6053         1         1  -30.5003   28.1662   45.4006
      6054         1         1  -29.5053   27.6938   44.9244
      6055         1         1  -28.4405   27.4673   45.4293
      6056         1         1  -27.3687   27.2849   44.9213
      6057         1         1  -26.9087   27.7333   43.9077
      6058         1         1  -25.7694   27.9731   43.6172
      6059         1         1  -24.8307   28.2272   44.3203
      6060         1         1  -23.8237   28.8319   44.0746
      6061         1         1  -22.8397   28.4840   43.4824
      6062         1         1  -22.4819   28.7361   42.3651
      6063         1         1  -21.8990   28.0532   41.5688
      6064         1         1  -21.7533   28.1997   40.3868
      6065         1         1  -20.7544   28.1681   39.7225
      6066         1         1  -19.8014   28.8973   39.7267
      6067         1         1  -19.1368   29.3040   38.8141
      6068         1         1  -19.2477   30.3078   38.1659
      6069         1         1  -20.2339   30.8885   37.8052
      6070         1         1  -20.9907   31.5831   38.4255
      6071         1         1  -20.8728   32.7207   38.7887
      6072         1         1  -21.5161   33.3474   39.5845
      6073         1         1  -22.5025   33.0385   40.1941
      6074         1         1  -22.7064   32.0930   40.9043
      6075         1         1  -22.9031   32.0443   42.0871
      6076         1         1  -23.8672   31.6676   42.6942
      6077         1         1  -24.8060   32.2867   43.1130
      6078         1         1  -25.2117   32.4077   44.2359
      6079         1         1  -24.9931   33.2642   45.0474
      6080         1         1  -25.6147   33.5782   46.0246
      6081         1         1  -26.3848   32.9399   46.6875
      6082         1         1  -26.3485   31.7862   47.0158
      6083         1         1  -26.4111   30.7914   46.3476
      6084         1         1  -26.4427   30.6635   45.1549
      6085         1         1  -26.3794   31.4909   44.2881
      6086         1         1  -27.0137   31.5973   43.2750
      6087         1         1  -26.9263   32.4040   42.3909
      6088         1         1  -26.8729   32.2441   41.2028
      6089         1         1  -27.0179   31.2470   40.5510
      6090         1         1  -27.1294   30.1049   40.9020
      6091         1         1  -28.0989   29.3984   40.9337
      6092         1         1  -29.0398   29.3454   40.1908
      6093         1         1  -29.0753   29.3044   38.9921
      6094         1         1  -28.1827   29.2021   38.1966
      6095         1         1  -27.8423   29.9460   37.3186
      6096         1         1  -26.9155   29.8716   36.5600
      6097         1         1  -25.7361   29.8590   36.7814
      6098         1         1  -24.9008   29.0561   36.4690
      6099         1         1  -24.2197   28.3446   37.1544
      6100         1         1  -23.7324   28.5476   38.2321
      6101         1         1  -23.8306   27.9250   39.2532
      6102         1         1  -24.6312   27.0908   39.5745
      6103         1         1  -25.8194   27.1764   39.7184
      6104         1         1  -26.5123   28.1465   39.8560
      6105         1         1  -26.2321   29.2456   40.2477
      6106         1         1  -26.9454   30.1564   40.5667
      6107         1         1  -26.6796   31.3071   40.7790
      6108         1         1  -27.3039   32.1481   41.3647
      6109         1         1  -27.4380   32.3287   42.5434
      6110         1         1  -27.6917   31.5492   43.4197
      6111         1         1  -27.2972   30.4295   43.5947
      6112         1         1  -26.2391   30.0393   44.0050
      6113         1         1  -25.7823   28.9299   44.0293
      6114         1         1  -24.8877   28.4495   43.3898
      6115         1         1  -24.2291   28.9243   42.5062
      6116         1         1  -23.8951   30.0615   42.3182
      6117         1         1  -23.4924   30.8856   43.0919
      6118         1         1  -22.3936   31.3501   43.2223
      6119         1         1  -21.4556   30.9478   43.8535
      6120         1         1  -20.9641   31.3739   44.8619
      6121         1         1  -21.4861   31.8066   45.8519
      6122         1         1  -22.1075   31.2394   46.7076
      6123         1         1  -23.2297   30.8145   46.6934
      6124         1         1  -24.2003   31.1784   47.2979
      6125         1         1  -24.2952   31.9455   48.2158
      6126         1         1  -23.9881   33.1032   48.2891
      6127         1         1  -24.2398   34.0165   47.5526
      6128         1         1  -24.7936   34.0194   46.4880
      6129         1         1  -25.1583   34.9401   45.8103
      6130         1         1  -24.6519   35.4325   44.8402
      6131         1         1  -24.4340   34.9594   43.7591
      6132         1         1  -23.6802   34.0827   43.4380
      6133         1         1  -23.8979   33.0452   42.8756
      6134         1         1  -24.8851   32.6677   42.3073
      6135         1         1  -26.0292   33.0037   42.4420
      6136         1         1  -26.9689   32.8532   41.7111
      6137         1         1  -27.6548   31.8863   41.5251
      6138         1         1  -28.1155   31.4513   40.5061
      6139         1         1  -28.2089   30.3178   40.1233
      6140         1         1  -28.2895   29.8842   39.0073
      6141         1         1  -29.2577   29.6019   38.3570
      6142         1         1  -30.4149   29.5636   38.6725
      6143         1         1  -30.9185   29.5701   39.7617
      6144         1         1  -31.2690   28.6557   40.4553
      6145         1         1  -32.3209   28.4575   40.9977
      6146         1         1  -32.8596   27.4237   41.2827
      6147         1         1  -33.3283   26.5766   40.5737
      6148         1         1  -33.9885   25.6144   40.8535
      6149         1         1  -34.4965   24.7933   40.1411
      6150         1         1  -34.3110   24.5591   38.9789
      6151         1         1  -35.0507   24.0906   38.1583
      6152         1         1  -35.3902   24.5201   37.0905
      6153         1         1  -34.8525   25.3177   36.3731
      6154         1         1  -35.3281   26.1325   35.6316
      6155         1         1  -35.6475   26.0339   34.4791
      6156         1         1  -36.5468   25.4177   33.9775
      6157         1         1  -37.6205   25.7931   33.5952
      6158         1         1  -37.9602   26.8670   33.1812
      6159         1         1  -37.3131   27.7337   32.6616
      6160         1         1  -37.5767   28.4385   31.7268
      6161         1         1  -38.2327   28.2096   30.7484
      6162         1         1  -38.7146   28.9633   29.9486
      6163         1         1  -39.8373   29.0300   29.5300
      6164         1         1  -40.4787   29.9856   29.1903
      6165         1         1  -41.6649   30.1123   29.0605
      6166         1         1  -42.2889   30.8127   28.3121
      6167         1         1  -42.8522   31.8522   28.5171
      6168         1         1  -42.5200   32.7910   29.1868
      6169         1         1  -42.7947   33.9538   29.0758
      6170         1         1  -43.8655   34.4901   29.0003
      6171         1         1  -44.5453   34.9805   29.8590
      6172         1         1  -44.4695   36.0577   30.3823
      6173         1         1  -45.3340   36.8394   30.6681
      6174         1         1  -45.5855   37.9163   30.2023
      6175         1         1  -44.9025   38.6508   29.5434
      6176         1         1  -45.1349   39.1881   28.4959
      6177         1         1  -44.6654   40.1839   28.0184
      6178         1         1  -43.6217   40.3491   27.4498
      6179         1         1  -42.6179   40.8916   27.8215
      6180         1         1  -41.5214   40.4416   28.0088
      6181         1         1  -40.9928   40.0963   29.0293
      6182         1         1  -40.8287   40.6971   30.0550
      6183         1         1  -41.2410   40.4676   31.1583
      6184         1         1  -41.0835   39.5042   31.8562
      6185         1         1  -41.8828   38.7069   32.2629
      6186         1         1  -42.2215   38.4584   33.3870
      6187         1         1  -43.2113   38.7808   33.9839
      6188         1         1  -44.2849   38.2480   34.0429
      6189         1         1  -44.8540   37.5671   33.2352
      6190         1         1  -45.1384   37.7999   32.0929
      6191         1         1  -45.4929   37.0576   31.2191
      6192         1         1  -45.7118   37.2787   30.0602
      6193         1         1  -45.7577   38.3218   29.4687
      6194         1         1  -45.7832   39.4460   29.8876
      6195         1         1  -46.7165   40.1708   30.0963
      6196         1         1  -47.6086   40.5094   29.3686
      6197         1         1  -48.5372   39.8806   28.9417
      6198         1         1  -48.6485   39.2691   27.9152
      6199         1         1  -47.9693   39.2912   26.9261
      6200         1         1  -47.1689   40.1059   26.5576
      6201         1         1  -46.0084   40.2288   26.8368
      6202         1         1  -45.4730   40.2699   27.9100
      6203         1         1  -44.6957   39.5074   28.4144
      6204         1         1  -44.1493   38.5442   27.9523
      6205         1         1  -44.4119   37.3789   28.0667
      6206         1         1  -43.7091   36.4138   27.9456
      6207         1         1  -42.5352   36.3389   27.7084
      6208         1         1  -41.6480   37.1095   27.9516
      6209         1         1  -40.6344   37.3342   27.3498
      6210         1         1  -39.9031   38.2845   27.3975
      6211         1         1  -40.1607   39.4563   27.4175
      6212         1         1  -41.2237   40.0131   27.4080
      6213         1         1  -42.3337   39.5572   27.4005
      6214         1         1  -42.7869   38.6196   27.9968
      6215         1         1  -43.9134   38.2094   28.0487
      6216         1         1  -44.4974   37.6693   28.9471
      6217         1         1  -44.5426   37.9448   30.1142
      6218         1         1  -45.4836   38.2187   30.8066
      6219         1         1  -45.5907   38.2105   32.0018
      6220         1         1  -45.7164   39.1224   32.7717
      6221         1         1  -45.2359   39.2862   33.8590
      6222         1         1  -44.0927   39.4609   34.1792
      6223         1         1  -43.1863   39.9539   33.5665
      6224         1         1  -42.0254   39.6524   33.5299
      6225         1         1  -41.0470   40.3472   33.5381
      6226         1         1  -39.8857   40.0449   33.5299
      6227         1         1  -38.9074   40.7398   33.5299
      6228         1         1  -38.8103   41.9359   33.5298
      6229         1         1  -39.5838   42.7729   33.1543
      6230         1         1  -39.6299   43.3703   32.1146
      6231         1         1  -38.7636   43.9461   31.5163
      6232         1         1  -37.8629   44.6251   31.9259
      6233         1         1  -36.8456   44.9644   31.3875
      6234         1         1  -36.1270   45.8984   31.6138
      6235         1         1  -36.2081   46.7479   32.4574
      6236         1         1  -36.3995   46.6476   33.6378
      6237         1         1  -35.6211   46.4692   34.5335
      6238         1         1  -35.3161   45.4567   35.1008
      6239         1         1  -34.3732   45.2202   35.8043
      6240         1         1  -34.3260   44.9967   36.9823
      6241         1         1  -34.3826   43.9535   37.5728
      6242         1         1  -34.5111   42.8361   37.1548
      6243         1         1  -34.6615   41.8032   37.7468
      6244         1         1  -34.7784   40.6843   37.3292
      6245         1         1  -35.5749   40.2283   36.5560
      6246         1         1  -35.9833   40.6708   35.5180
      6247         1         1  -37.1051   40.9239   35.1751
      6248         1         1  -38.0950   40.2467   35.2128
      6249         1         1  -39.2503   40.5696   35.2426
      6250         1         1  -39.7462   41.6623   35.2553
      6251         1         1  -40.6973   42.0853   34.6582
      6252         1         1  -40.9183   43.1883   34.2406
      6253         1         1  -41.7813   43.5754   33.5021
      6254         1         1  -42.1614   43.1257   32.4565
      6255         1         1  -42.8872   43.6037   31.6290
      6256         1         1  -43.9146   43.1868   31.1701
      6257         1         1  -45.0501   43.4453   31.4595
      6258         1         1  -45.6576   43.2270   32.4711
      6259         1         1  -45.7164   42.2298   33.1360
      6260         1         1  -45.6963   41.0773   32.8022
      6261         1         1  -45.1152   40.1444   33.2838
      6262         1         1  -44.7096   39.1389   32.7696
      6263         1         1  -44.4894   38.8971   31.6150
      6264         1         1  -45.0123   39.3255   30.6235
      6265         1         1  -44.9018   38.9769   29.4806
      6266         1         1  -45.5592   39.2649   28.5189
      6267         1         1  -46.0242   38.5633   27.6636
      6268         1         1  -45.5970   37.5527   27.1776
      6269         1         1  -44.6446   36.8908   27.4856
      6270         1         1  -43.4749   37.1554   27.4444
      6271         1         1  -42.5515   36.6648   28.0331
      6272         1         1  -41.8546   37.1237   28.8955
      6273         1         1  -41.9417   38.1649   29.4857
      6274         1         1  -42.8915   38.8781   29.6565
      6275         1         1  -42.9502   40.0713   29.7703
      6276         1         1  -42.0766   40.8727   29.9556
      6277         1         1  -41.6056   41.6870   29.2105
      6278         1         1  -40.5017   41.7604   28.7456
      6279         1         1  -40.0068   42.6148   28.0637
      6280         1         1  -40.4895   43.2813   27.1903
      6281         1         1  -40.7890   42.9824   26.0674
      6282         1         1  -40.1054   42.8869   25.0858
      6283         1         1  -39.8119   41.9184   24.4410
      6284         2         2  -40.5041   41.1866   23.7888
      6285         2         2    1.5219    4.8453   36.4773
      6286         1         1    2.4198    5.6315   36.6020
      6287         1         1    2.3951    6.8304   36.6475
      6288         1         1    3.2940    7.6170   36.7628
      6289         1         1    4.1281    7.7156   37.6199
      6290         1         1    4.0758    7.4297   38.7842
      6291         1         1    3.9378    8.1335   39.7463
      6292         1         1    3.2136    9.0751   39.9161
      6293         1         1    2.0466    9.1111   40.1933
      6294         1         1    1.0847    9.1612   39.4777
      6295         1         1    0.9455    9.6854   38.4073
      6296         1         1    1.5916    9.5720   37.4025
      6297         1         1    1.2329    9.4454   36.2644
      6298         1         1    1.8780    9.2880   35.2649
      6299         1         1    3.0054    9.6140   35.0146
      6300         1         1    3.4585   10.6971   34.7663
      6301         1         1    4.5783   11.1113   34.8869
      6302         1         1    5.5957   10.5249   35.1340
      6303         1         1    6.2862   10.5569   36.1148
      6304         1         1    7.1563   11.3243   36.4214
      6305         1         1    7.9557   11.8989   35.7352
      6306         1         1    8.8537   11.4647   35.0681
      6307         1         1   10.0262   11.7189   35.0928
      6308         1         1   10.6371   12.4763   35.7950
      6309         1         1   10.3252   12.9853   36.8360
      6310         1         1   10.5002   14.1050   37.2306
      6311         1         1   11.5146   14.6612   37.5495
      6312         1         1   12.1336   15.5208   36.9856
      6313         1         1   13.3069   15.7709   37.0125
      6314         1         1   13.8824   16.7260   37.4557
      6315         1         1   13.4611   17.6587   38.0823
      6316         1         1   13.7595   18.8199   38.0325
      6317         1         1   13.8233   19.6386   38.9075
      6318         1         1   14.6266   19.7638   39.7902
      6319         1         1   15.6747   19.2062   39.9646
      6320         1         1   16.4168   18.6928   39.1736
      6321         1         1   16.8712   17.5825   39.1498
      6322         1         1   17.6003   17.0639   38.3500
      6323         1         1   18.7112   17.3645   38.0099
      6324         1         1   19.6366   16.6687   37.6946
      6325         1         1   20.7423   16.9696   37.3385
      6326         1         1   21.4006   17.9382   37.6003
      6327         1         1   22.0340   18.1975   38.5860
      6328         1         1   21.6710   18.3432   39.7205
      6329         1         1   22.3104   18.3966   40.7345
      6330         1         1   23.4988   18.3777   40.8994
      6331         1         1   24.2742   19.2840   41.0316
      6332         1         1   24.6158   19.8692   42.0220
      6333         1         1   24.9546   21.0114   42.1654
      6334         1         1   24.4349   21.8988   42.7838
      6335         1         1   24.2612   23.0482   42.4860
      6336         1         1   23.3581   23.7888   42.7613
      6337         1         1   23.3586   24.7992   43.4085
      6338         1         1   22.4948   25.2808   44.0882
      6339         1         1   22.1637   26.4269   44.2179
      6340         1         1   21.6230   27.1665   43.4429
      6341         1         1   22.0648   28.0980   42.8288
      6342         1         1   22.2954   28.2100   41.6565
      6343         1         1   23.3207   28.0530   41.0532
      6344         1         1   24.4494   27.9834   41.4546
      6345         1         1   24.8706   27.9884   42.5783
      6346         1         1   24.2813   28.0160   43.6232
      6347         1         1   24.5799   28.5326   44.6643
      6348         1         1   24.1114   29.4920   45.2121
      6349         1         1   23.0625   30.0469   45.0338
      6350         1         1   22.6698   30.6690   44.0858
      6351         1         1   23.1649   31.6020   43.5161
      6352         1         1   22.7155   32.3078   42.6559
      6353         1         1   23.1999   33.2581   42.1060
      6354         1         1   24.3341   33.4604   41.7703
      6355         1         1   25.3282   32.8241   41.9869
      6356         1         1   26.1182   32.9091   42.8861
      6357         1         1   26.4048   32.1153   43.7393
      6358         1         1   25.8362   31.8398   44.7594
      6359         1         1   24.6613   31.7763   44.9953
      6360         1         1   24.0851   31.7623   46.0478
      6361         1         1   24.2756   31.0896   47.0230
      6362         1         1   24.4542   29.9071   47.1220
      6363         1         1   24.5525   29.2207   48.1014
      6364         1         1   23.6999   28.7391   48.7950
      6365         1         1   22.9147   27.8635   48.5570
      6366         1         1   22.8380   27.1324   47.6085
      6367         1         1   23.6081   26.3035   47.2088
      6368         1         1   23.5100   25.1078   47.1826
      6369         1         1   23.5720   24.3086   48.0757
      6370         1         1   24.2073   24.3363   49.0934
      6371         1         1   24.9210   23.5037   49.5805
      6372         1         1   25.2397   22.4230   49.1675
      6373         1         1   25.0902   21.3361   49.6538
      6374         1         1   25.6962   20.7962   50.5377
      6375         1         1   25.9721   21.1902   51.6371
      6376         1         1   26.2093   22.3020   52.0214
      6377         1         1   26.6458   23.2478   51.4257
      6378         1         1   26.5140   23.5633   50.2754
      6379         1         1   25.5235   23.8537   49.6634
      6380         1         1   25.3555   23.9801   48.4820
      6381         1         1   25.3782   24.9676   47.8006
      6382         1         1   25.3907   26.1246   48.1186
      6383         1         1   25.3877   27.1123   47.4372
      6384         1         1   25.3947   27.2258   46.2426
      6385         1         1   26.2004   27.7463   45.5215
      6386         1         1   26.8911   28.7103   45.7048
      6387         1         1   27.3325   29.5039   44.9203
      6388         1         1   28.4429   29.6178   44.4797
      6389         1         1   28.9289   30.5029   43.8313
      6390         1         1   30.0816   30.7712   43.6333
      6391         1         1   31.0527   30.0666   43.6547
      6392         1         1   32.2167   30.3573   43.6777
      6393         1         1   32.7664   31.3689   43.3394
      6394         1         1   32.8411   32.4297   43.8953
      6395         1         1   32.0099   33.2819   44.0467
      6396         1         1   30.8153   33.2202   43.9521
      6397         1         1   29.9987   34.0982   43.9015
      6398         1         1   30.1458   35.2890   43.8871
      6399         1         1   31.1524   35.9422   43.8689
      6400         1         1   32.0331   36.0254   44.6796
      6401         1         1   33.2227   36.0625   44.5258
      6402         1         1   33.9992   35.1769   44.2963
      6403         1         1   33.9210   34.2633   43.5222
      6404         1         1   33.5504   33.1351   43.6948
      6405         1         1   32.4398   32.6982   43.8199
      6406         1         1   31.4797   32.8156   43.1096
      6407         1         1   31.4112   33.0939   41.9444
      6408         1         1   32.2709   33.1311   41.1080
      6409         1         1   33.0045   34.0276   40.7945
      6410         1         1   34.0479   34.3748   41.2748
      6411         1         1   34.8175   33.7694   41.9685
      6412         1         1   35.9935   33.9338   42.1423
      6413         1         1   36.7752   34.6148   41.5380
      6414         1         1   36.8353   34.8657   40.3661
      6415         1         1   37.7409   35.3126   39.7180
      6416         1         1   37.7346   36.1469   38.8554
      6417         1         1   37.7337   37.3439   38.9395
      6418         1         1   37.7335   38.1782   38.0770
      6419         1         1   36.8316   38.8413   37.6449
      6420         1         1   36.2777   39.7940   38.1199
      6421         1         1   36.3367   40.9529   37.8141
      6422         1         1   35.4581   41.7298   37.5602
      6423         1         1   35.1866   42.7815   38.0703
      6424         1         1   34.1170   43.2643   38.3209
      6425         1         1   33.6816   44.3522   38.0621
      6426         1         1   32.5454   44.7307   37.9860
      6427         1         1   32.1093   45.8392   37.8410
      6428         1         1   32.4907   46.8837   38.2922
      6429         1         1   33.5696   47.1929   38.7171
      6430         1         1   34.1601   48.2346   38.6393
      6431         1         1   34.9117   48.6343   37.7935
      6432         1         1   35.6779   48.0310   37.0942
      6433         1         1   36.1323   48.3170   36.0210
      6434         1         1   36.8965   47.7125   35.3206
      6435         1         1   37.9697   48.0348   34.8912
      6436         1         1   38.2616   48.9024   34.1153
      6437         1         1   39.3395   49.3254   33.8003
      6438         1         1   39.7476   50.4535   33.7714
      6439         1         1   39.9464   51.2255   34.6684
      6440         1         1   39.1683   51.8045   35.3750
      6441         1         1   38.1877   52.4346   35.0896
      6442         1         1   37.2501   52.7524   35.7676
      6443         1         1   36.2154   53.2753   35.4576
      6444         1         1   35.4411   52.9964   34.5843
      6445         1         1   35.6163   52.8921   33.4018
      6446         1         1   34.8210   52.8588   32.5038
      6447         1         1   34.9977   52.8257   31.3173
      6448         1         1   36.0194   52.8457   30.6883
      6449         1         1   37.1582   52.8611   31.0663
      6450         1         1   38.1779   52.9545   30.4406
      6451         1         1   39.1756   52.2893   30.4871
      6452         1         1   39.6218   51.6291   31.3843
      6453         1         1   39.0559   51.0134   32.2449
      6454         1         1   38.0027   51.2249   32.7798
      6455         1         1   37.7656   51.6318   33.8835
      6456         1         1   37.6449   52.7574   34.2817
      6457         1         1   37.8742   53.2218   35.3642
      6458         1         1   38.9167   53.3473   35.9450
      6459         1         1   39.6107   52.5223   36.4720
      6460         1         1   40.4114   52.6394   37.3582
      6461         1         1   40.2497   52.6557   38.5471
      6462         1         1   41.0563   52.6625   39.4356
      6463         1         1   40.8946   52.6610   40.6247
      6464         1         1   41.2825   51.8867   41.4553
      6465         1         1   41.7181   50.7754   41.3309
      6466         1         1   41.8807   49.9140   42.1504
      6467         1         1   41.8019   49.9622   43.3468
      6468         1         1   41.8420   49.0798   44.1591
      6469         1         1   42.2166   47.9452   44.0481
      6470         1         1   42.5314   47.1505   44.8903
      6471         1         1   43.5195   46.4761   44.9843
      6472         1         1   44.6748   46.7994   45.0105
      6473         1         1   45.6653   46.1223   45.0328
      6474         1         1   46.8208   46.4455   45.0516
      6475         1         1   47.3162   47.5381   45.0835
      6476         1         1   47.6299   48.2161   46.0226
      6477         1         1   47.7691   47.9189   47.1769
      6478         1         1   48.5517   47.1689   47.6917
      6479         1         1   48.5167   46.6348   48.7657
      6480         1         1   48.4769   45.4688   49.0468
      6481         1         1   47.5332   44.7541   49.2434
      6482         1         1   46.3631   44.9556   49.0699
      6483         1         1   45.7714   45.9893   48.9231
      6484         1         1   44.9111   46.4881   49.5947
      6485         1         1   44.9687   46.9616   50.6958
      6486         1         1   44.1508   47.5895   51.3097
      6487         1         1   42.9877   47.3635   51.4998
      6488         1         1   42.4131   47.0754   52.5132
      6489         1         1   41.5105   46.3062   52.6966
      6490         1         1   41.2060   45.3153   52.0920
      6491         1         1   41.8675   44.3597   51.7932
      6492         1         1   42.2234   43.4282   52.4609
      6493         1         1   42.9519   42.5152   52.1858
      6494         1         1   42.7043   41.3523   52.0232
      6495         1         1   43.0698   40.3915   52.6423
      6496         1         1   43.6141   40.3223   53.7095
      6497         1         1   43.4961   41.0149   54.6823
      6498         1         1   43.3690   40.7099   55.8360
      6499         1         1   43.1505   41.3958   56.7960
      6500         1         1   43.1856   42.5893   56.9159
      6501         1         1   42.2898   43.3848   56.9847
      6502         1         1   42.0125   44.2995   56.2592
      6503         1         1   41.5492   44.2934   55.1522
      6504         1         1   40.7075   43.5859   54.6718
      6505         1         1   39.6057   43.8543   54.2793
      6506         1         1   39.2521   44.6589   53.4623
      6507         1         1   39.7948   45.0283   52.4578
      6508         1         1   39.4020   45.0286   51.3238
      6509         1         1   40.0178   45.0295   50.2939
      6510         1         1   41.1991   44.9439   50.1008
      6511         1         1   41.8523   44.0151   49.7126
      6512         1         1   42.9458   43.9935   49.2188
      6513         1         1   43.2903   43.6519   48.1213
      6514         1         1   44.2656   43.0459   47.7723
      6515         1         1   45.4214   43.3679   47.7895
      6516         1         1   46.2677   43.1621   48.6151
      6517         1         1   47.2429   43.8020   48.8968
      6518         1         1   47.8211   43.9075   49.9430
      6519         1         1   47.6324   44.6628   50.8562
      6520         1         1   47.5932   45.8621   50.8704
      6521         1         1   48.4864   46.6633   50.8799
      6522         1         1   49.5468   46.6304   51.4407
      6523         1         1   50.5566   47.2396   51.2186
      6524         1         1   51.6961   46.8641   51.1996
      6525         1         1   52.3083   46.2992   50.3359
      6526         1         1   52.0479   45.2917   49.7381
      6527         1         1   52.2791   44.9877   48.6005
      6528         1         1   53.3284   44.7954   48.0511
      6529         1         1   54.3185   44.2461   48.4486
      6530         1         1   54.5010   43.0944   48.7321
      6531         1         1   54.6738   42.1428   48.0218
      6532         1         1   54.0266   41.1390   47.9054
      6533         1         1   53.3653   40.7498   46.9828
      6534         1         1   53.1627   39.6321   46.5958
      6535         1         1   52.5987   38.7196   47.1336
      6536         1         1   52.6466   38.3467   48.2732
      6537         1         1   53.4800   38.5411   49.1144
      6538         1         1   54.1042   37.7596   49.7774
      6539         1         1   54.3635   37.7756   50.9490
      6540         1         1   53.6330   37.7880   51.9010
      6541         1         1   53.8919   37.8339   53.0718
      6542         1         1   54.7940   38.3828   53.6418
      6543         1         1   55.4459   39.3363   53.3166
      6544         1         1   55.6315   39.8099   52.2297
      6545         1         1   56.3545   40.7060   51.8916
      6546         1         1   57.4862   40.9466   52.2101
      6547         1         1   58.3968   41.3768   51.5576
      6548         1         1   59.0437   42.3773   51.7007
      6549         1         1   58.8866   43.2965   52.4560
[truncated: 848,724 more chars]
